# Supplementary material for: Strengthening of 3D Printed Fused Deposition Manufactured Parts Using the Fill Compositing Technique
Source: PLoS One. 2015 Apr 16;10(4):e0122915. doi: 10.1371/journal.pone.0122915 (PMC4400136; doi:10.1371/journal.pone.0122915)
Supplement: S1 File — This is the raw data and information on all the samples presented in this manuscript. (ZIP) [file pone.0122915.s001.zip › Specimen_RawData_181.csv]

Time	Extension	Load
(sec)	(mm)	(N)
0.00000	-0.00016	0.08745
0.10000	-0.00016	0.09090
0.20000	-0.00375	0.08822
0.30000	-0.01375	0.09276
0.40000	-0.01891	0.09192
0.50000	-0.02406	0.08617
0.60000	-0.03031	0.08308
0.70000	-0.03609	0.08965
0.80000	-0.04063	0.08735
0.90000	-0.04531	0.08214
1.00000	-0.05031	0.08502
1.10000	-0.05594	0.09314
1.20000	-0.06359	0.09529
1.30000	-0.06828	0.08444
1.40000	-0.07234	0.09175
1.50000	-0.07688	0.08791
1.60000	-0.08203	0.09292
1.70000	-0.08844	0.09264
1.80000	-0.09359	0.08859
1.90000	-0.09797	0.08896
2.00000	-0.10250	0.09103
2.10000	-0.10734	0.09494
2.20000	-0.11281	0.09114
2.30000	-0.11953	0.08647
2.40000	-0.12406	0.05526
2.50000	-0.12828	-0.00632
2.60000	-0.13297	-0.21681
2.70000	-0.13828	-0.48040
2.80000	-0.14563	-0.84372
2.90000	-0.15062	-1.17389
3.00000	-0.15469	-1.39183
3.10000	-0.15906	-1.62612
3.20000	-0.16422	-1.89800
3.30000	-0.16969	-2.19722
3.40000	-0.17703	-2.57707
3.50000	-0.18156	-2.87990
3.60000	-0.18563	-3.09352
3.70000	-0.19000	-3.34339
3.80000	-0.19500	-3.60620
3.90000	-0.20172	-3.96252
4.00000	-0.20719	-4.31523
4.10000	-0.21125	-4.53741
4.20000	-0.21562	-4.76943
4.30000	-0.22063	-5.04390
4.40000	-0.22609	-5.34128
4.50000	-0.23250	-5.69702
4.60000	-0.23734	-5.99749
4.70000	-0.24156	-6.22274
4.80000	-0.24625	-6.47830
4.90000	-0.25172	-6.76457
5.00000	-0.25891	-7.13497
5.10000	-0.26500	-7.52711
5.20000	-0.26859	-7.73133
5.30000	-0.27266	-7.94483
5.40000	-0.27750	-8.22390
5.50000	-0.28344	-8.54977
5.60000	-0.29219	-9.02480
5.70000	-0.29578	-9.29961
5.80000	-0.29938	-9.47208
5.90000	-0.30438	-9.75613
6.00000	-0.30984	-10.05543
6.10000	-0.31625	-10.40929
6.20000	-0.32109	-10.71876
6.30000	-0.32516	-10.95457
6.40000	-0.32969	-11.22566
6.50000	-0.33469	-11.50114
6.60000	-0.34000	-11.79009
6.70000	-0.34687	-12.17246
6.80000	-0.35172	-12.50725
6.90000	-0.35609	-12.72977
7.00000	-0.36047	-13.02047
7.10000	-0.36578	-13.30239
7.20000	-0.37266	-13.69974
7.30000	-0.37766	-14.02364
7.40000	-0.38187	-14.27529
7.50000	-0.38625	-14.51722
7.60000	-0.39125	-14.80730
7.70000	-0.39656	-15.10692
7.80000	-0.40391	-15.50915
7.90000	-0.40844	-15.81541
8.00000	-0.41234	-16.03519
8.10000	-0.41703	-16.30053
8.20000	-0.42234	-16.59640
8.30000	-0.42922	-16.96690
8.40000	-0.43469	-17.32638
8.50000	-0.43875	-17.56481
8.60000	-0.44328	-17.82807
8.70000	-0.44813	-18.10396
8.80000	-0.45344	-18.41126
8.90000	-0.46016	-18.78570
9.00000	-0.46484	-19.10985
9.10000	-0.46906	-19.34542
9.20000	-0.47375	-19.60684
9.30000	-0.47891	-19.90157
9.40000	-0.48516	-20.24327
9.50000	-0.49063	-20.59328
9.60000	-0.49484	-20.83122
9.70000	-0.49922	-21.08197
9.80000	-0.50391	-21.34150
9.90000	-0.50922	-21.64124
10.00000	-0.51609	-21.99337
10.10000	-0.52188	-22.38590
10.20000	-0.52609	-22.61581
10.30000	-0.53078	-22.87644
10.40000	-0.53594	-23.16871
10.50000	-0.54281	-23.53529
10.60000	-0.54844	-23.90694
10.70000	-0.55219	-24.12741
10.80000	-0.55641	-24.36816
10.90000	-0.56094	-24.62009
11.00000	-0.56625	-24.91349
11.10000	-0.57281	-25.24987
11.20000	-0.57844	-25.60662
11.30000	-0.58234	-25.83691
11.40000	-0.58703	-26.10357
11.50000	-0.59203	-26.38146
11.60000	-0.59859	-26.72375
11.70000	-0.60469	-27.11199
11.80000	-0.60891	-27.34168
11.90000	-0.61328	-27.59245
12.00000	-0.61813	-27.85863
12.10000	-0.62391	-28.17931
12.20000	-0.63094	-28.55133
12.30000	-0.63609	-28.92005
12.40000	-0.63984	-29.12918
12.50000	-0.64437	-29.37290
12.60000	-0.64953	-29.66954
12.70000	-0.65609	-30.01935
12.80000	-0.66125	-30.35808
12.90000	-0.66547	-30.61300
13.00000	-0.67000	-30.87360
13.10000	-0.67469	-31.14120
13.20000	-0.68000	-31.45286
13.30000	-0.68734	-31.82862
13.40000	-0.69281	-32.20329
13.50000	-0.69672	-32.42357
13.60000	-0.70125	-32.68155
13.70000	-0.70672	-33.00242
13.80000	-0.71375	-33.40802
13.90000	-0.71875	-33.74140
14.00000	-0.72266	-33.97084
14.10000	-0.72703	-34.23256
14.20000	-0.73188	-34.51740
14.30000	-0.73719	-34.80295
14.40000	-0.74297	-35.13845
14.50000	-0.74797	-35.44746
14.60000	-0.75234	-35.70538
14.70000	-0.75703	-35.98939
14.80000	-0.76250	-36.30701
14.90000	-0.76984	-36.69659
15.00000	-0.77609	-37.10474
15.10000	-0.78000	-37.34564
15.20000	-0.78422	-37.59367
15.30000	-0.78875	-37.86227
15.40000	-0.79359	-38.15343
15.50000	-0.79953	-38.48684
15.60000	-0.80500	-38.83489
15.70000	-0.80922	-39.07068
15.80000	-0.81375	-39.34676
15.90000	-0.81891	-39.63819
16.00000	-0.82500	-39.98389
16.10000	-0.83094	-40.34932
16.20000	-0.83531	-40.61317
16.30000	-0.83969	-40.85729
16.40000	-0.84453	-41.14322
16.50000	-0.85031	-41.45843
16.60000	-0.85797	-41.86479
16.70000	-0.86281	-42.19675
16.80000	-0.86641	-42.38421
16.90000	-0.87094	-42.65704
17.00000	-0.87609	-42.93786
17.10000	-0.88219	-43.27938
17.20000	-0.88844	-43.65997
17.30000	-0.89281	-43.91689
17.40000	-0.89703	-44.15169
17.50000	-0.90188	-44.42393
17.60000	-0.90688	-44.70464
17.70000	-0.91359	-45.05584
17.80000	-0.91906	-45.42660
17.90000	-0.92313	-45.64472
18.00000	-0.92750	-45.89711
18.10000	-0.93250	-46.18229
18.20000	-0.93891	-46.52954
18.30000	-0.94516	-46.90239
18.40000	-0.94922	-47.12527
18.50000	-0.95344	-47.37354
18.60000	-0.95828	-47.64779
18.70000	-0.96391	-47.95659
18.80000	-0.97094	-48.33955
18.90000	-0.97625	-48.69350
19.00000	-0.98016	-48.88945
19.10000	-0.98453	-49.13231
19.20000	-0.98922	-49.40088
19.30000	-0.99500	-49.71076
19.40000	-1.00141	-50.08169
19.50000	-1.00609	-50.34437
19.60000	-1.01063	-50.59931
19.70000	-1.01578	-50.89377
19.80000	-1.02141	-51.21969
19.90000	-1.02813	-51.58004
20.00000	-1.03281	-51.88467
20.10000	-1.03641	-52.08099
20.20000	-1.04063	-52.31537
20.30000	-1.04531	-52.58289
20.40000	-1.05062	-52.86950
20.50000	-1.05734	-53.25516
20.60000	-1.06188	-53.47928
20.70000	-1.06609	-53.71230
20.80000	-1.07094	-53.97570
20.90000	-1.07641	-54.26498
21.00000	-1.08375	-54.61870
21.10000	-1.09031	-55.05957
21.20000	-1.09391	-55.23068
21.30000	-1.09828	-55.47010
21.40000	-1.10344	-55.75419
21.50000	-1.11016	-56.09603
21.60000	-1.11625	-56.48471
21.70000	-1.12016	-56.68637
21.80000	-1.12422	-56.91313
21.90000	-1.12891	-57.19083
22.00000	-1.13406	-57.48721
22.10000	-1.14156	-57.85822
22.20000	-1.14687	-58.23078
22.30000	-1.15047	-58.39007
22.40000	-1.15500	-58.65393
22.50000	-1.16031	-58.96562
22.60000	-1.16719	-59.34732
22.70000	-1.17203	-59.66221
22.80000	-1.17578	-59.85907
22.90000	-1.18016	-60.11054
23.00000	-1.18500	-60.36986
23.10000	-1.19031	-60.66389
23.20000	-1.19688	-61.01106
23.30000	-1.20359	-61.44041
23.40000	-1.20734	-61.63402
23.50000	-1.21172	-61.87932
23.60000	-1.21688	-62.18513
23.70000	-1.22344	-62.53166
23.80000	-1.22953	-62.92938
23.90000	-1.23312	-63.11541
24.00000	-1.23719	-63.34076
24.10000	-1.24172	-63.59282
24.20000	-1.24719	-63.91299
24.30000	-1.25313	-64.23814
24.40000	-1.26016	-64.66144
24.50000	-1.26391	-64.86965
24.60000	-1.26844	-65.09835
24.70000	-1.27328	-65.39403
24.80000	-1.27938	-65.71786
24.90000	-1.28609	-66.14018
25.00000	-1.29031	-66.36865
25.10000	-1.29438	-66.58638
25.20000	-1.29906	-66.86702
25.30000	-1.30438	-67.16904
25.40000	-1.31141	-67.52899
25.50000	-1.31672	-67.88860
25.60000	-1.32047	-68.08561
25.70000	-1.32500	-68.33925
25.80000	-1.33016	-68.64776
25.90000	-1.33688	-69.00852
26.00000	-1.34297	-69.39790
26.10000	-1.34687	-69.61089
26.20000	-1.35109	-69.83285
26.30000	-1.35594	-70.12058
26.40000	-1.36094	-70.41381
26.50000	-1.36703	-70.73447
26.60000	-1.37313	-71.11867
26.70000	-1.37703	-71.32246
26.80000	-1.38156	-71.57694
26.90000	-1.38672	-71.87988
27.00000	-1.39313	-72.21350
27.10000	-1.39953	-72.63172
27.20000	-1.40344	-72.83212
27.30000	-1.40766	-73.06191
27.40000	-1.41250	-73.34714
27.50000	-1.41750	-73.63098
27.60000	-1.42391	-73.96771
27.70000	-1.42984	-74.35784
27.80000	-1.43391	-74.56906
27.90000	-1.43859	-74.81729
28.00000	-1.44344	-75.09407
28.10000	-1.44984	-75.44670
28.20000	-1.45656	-75.87339
28.30000	-1.46062	-76.10524
28.40000	-1.46469	-76.32452
28.50000	-1.46937	-76.60199
28.60000	-1.47484	-76.90364
28.70000	-1.48156	-77.28007
28.80000	-1.48672	-77.62636
28.90000	-1.49062	-77.81655
29.00000	-1.49531	-78.08049
29.10000	-1.50016	-78.36652
29.20000	-1.50562	-78.68363
29.30000	-1.51266	-79.08484
29.40000	-1.51750	-79.37553
29.50000	-1.52141	-79.58536
29.60000	-1.52609	-79.85540
29.70000	-1.53156	-80.17401
29.80000	-1.53875	-80.55437
29.90000	-1.54406	-80.94022
30.00000	-1.54781	-81.11355
30.10000	-1.55266	-81.38682
30.20000	-1.55797	-81.69963
30.30000	-1.56438	-82.07330
30.40000	-1.56984	-82.43316
30.50000	-1.57391	-82.65707
30.60000	-1.57844	-82.90362
30.70000	-1.58312	-83.17533
30.80000	-1.58875	-83.50549
30.90000	-1.59500	-83.87133
31.00000	-1.60031	-84.22204
31.10000	-1.60422	-84.43248
31.20000	-1.60859	-84.68274
31.30000	-1.61359	-84.97509
31.40000	-1.62000	-85.35162
31.50000	-1.62609	-85.74425
31.60000	-1.63047	-85.98567
31.70000	-1.63453	-86.20747
31.80000	-1.63937	-86.49942
31.90000	-1.64484	-86.82761
32.00000	-1.65063	-87.13230
32.10000	-1.65641	-87.50848
32.20000	-1.66078	-87.75429
32.30000	-1.66516	-88.00149
32.40000	-1.67000	-88.27623
32.50000	-1.67562	-88.60223
32.60000	-1.68187	-88.96583
32.70000	-1.68641	-89.22394
32.80000	-1.69078	-89.45309
32.90000	-1.69578	-89.73159
33.00000	-1.70141	-90.06401
33.10000	-1.70766	-90.38977
33.20000	-1.71375	-90.78578
33.30000	-1.71766	-90.98782
33.40000	-1.72219	-91.22856
33.50000	-1.72719	-91.50130
33.60000	-1.73266	-91.80267
33.70000	-1.73875	-92.16833
33.80000	-1.74344	-92.43287
33.90000	-1.74797	-92.66910
34.00000	-1.75266	-92.92683
34.10000	-1.75766	-93.20017
34.20000	-1.76406	-93.52377
34.30000	-1.77094	-93.98457
34.40000	-1.77437	-94.13821
34.50000	-1.77891	-94.37066
34.60000	-1.78375	-94.64335
34.70000	-1.78937	-94.95301
34.80000	-1.79609	-95.33686
34.90000	-1.80047	-95.58204
35.00000	-1.80453	-95.79118
35.10000	-1.80906	-96.02474
35.20000	-1.81406	-96.31053
35.30000	-1.81984	-96.61689
35.40000	-1.82734	-97.03216
35.50000	-1.83125	-97.26116
35.60000	-1.83547	-97.45888
35.70000	-1.84047	-97.72558
35.80000	-1.84703	-98.06643
35.90000	-1.85375	-98.48880
36.00000	-1.85734	-98.68726
36.10000	-1.86156	-98.88771
36.20000	-1.86625	-99.15067
36.30000	-1.87125	-99.42659
36.40000	-1.87672	-99.73086
36.50000	-1.88328	-100.10338
36.60000	-1.88734	-100.31489
36.70000	-1.89156	-100.51156
36.80000	-1.89656	-100.76408
36.90000	-1.90188	-101.05405
37.00000	-1.90875	-101.41873
37.10000	-1.91359	-101.69708
37.20000	-1.91828	-101.92057
37.30000	-1.92344	-102.18642
37.40000	-1.92922	-102.50333
37.50000	-1.93781	-102.89781
37.60000	-1.94328	-103.33063
37.70000	-1.94547	-103.39370
37.80000	-1.95000	-103.61510
37.90000	-1.95500	-103.90312
38.00000	-1.96141	-104.25635
38.10000	-1.96781	-104.69031
38.20000	-1.97125	-104.86172
38.30000	-1.97531	-105.05204
38.40000	-1.97984	-105.30879
38.50000	-1.98484	-105.58950
38.60000	-1.99078	-105.87881
38.70000	-1.99734	-106.29760
38.80000	-2.00125	-106.52058
38.90000	-2.00578	-106.74702
39.00000	-2.01078	-107.01678
39.10000	-2.01703	-107.34256
39.20000	-2.02484	-107.82675
39.30000	-2.02828	-108.01787
39.40000	-2.03203	-108.19411
39.50000	-2.03641	-108.44120
39.60000	-2.04156	-108.72580
39.70000	-2.04750	-109.05462
39.80000	-2.05438	-109.48175
39.90000	-2.05859	-109.72217
40.00000	-2.06313	-109.94127
40.10000	-2.06797	-110.19263
40.20000	-2.07344	-110.50554
40.30000	-2.08000	-110.89675
40.40000	-2.08438	-111.15616
40.50000	-2.08875	-111.37285
40.60000	-2.09344	-111.63128
40.70000	-2.09891	-111.93380
40.80000	-2.10578	-112.29236
40.90000	-2.11141	-112.67148
41.00000	-2.11500	-112.85676
41.10000	-2.11938	-113.06459
41.20000	-2.12437	-113.35731
41.30000	-2.13000	-113.66986
41.40000	-2.13734	-114.09801
41.50000	-2.14172	-114.37840
41.60000	-2.14578	-114.56770
41.70000	-2.15047	-114.82254
41.80000	-2.15547	-115.09490
41.90000	-2.16188	-115.42773
42.00000	-2.16828	-115.85441
42.10000	-2.17203	-116.06316
42.20000	-2.17625	-116.26268
42.30000	-2.18125	-116.55311
42.40000	-2.18734	-116.88748
42.50000	-2.19422	-117.30606
42.60000	-2.19813	-117.52963
42.70000	-2.20219	-117.71981
42.80000	-2.20672	-117.97242
42.90000	-2.21172	-118.25791
43.00000	-2.21734	-118.56765
43.10000	-2.22469	-119.01412
43.20000	-2.22906	-119.25898
43.30000	-2.23344	-119.46999
43.40000	-2.23828	-119.73828
43.50000	-2.24375	-120.03026
43.60000	-2.25016	-120.41090
43.70000	-2.25453	-120.67799
43.80000	-2.25859	-120.88760
43.90000	-2.26328	-121.13524
44.00000	-2.26859	-121.42049
44.10000	-2.27484	-121.73984
44.20000	-2.28156	-122.17698
44.30000	-2.28531	-122.37361
44.40000	-2.28953	-122.58293
44.50000	-2.29438	-122.84891
44.60000	-2.30000	-123.15396
44.70000	-2.30672	-123.55252
44.80000	-2.31109	-123.80186
44.90000	-2.31547	-124.02255
45.00000	-2.32016	-124.26561
45.10000	-2.32531	-124.53254
45.20000	-2.33141	-124.86746
45.30000	-2.33875	-125.33438
45.40000	-2.34250	-125.53453
45.50000	-2.34672	-125.73673
45.60000	-2.35141	-125.98391
45.70000	-2.35687	-126.27536
45.80000	-2.36344	-126.64784
45.90000	-2.36813	-126.91684
46.00000	-2.37234	-127.14796
46.10000	-2.37703	-127.39064
46.20000	-2.38250	-127.69814
46.30000	-2.38891	-128.03619
46.40000	-2.39625	-128.50717
46.50000	-2.39984	-128.67883
46.60000	-2.40391	-128.88896
46.70000	-2.40859	-129.14419
46.80000	-2.41453	-129.47056
46.90000	-2.42125	-129.90490
47.00000	-2.42516	-130.14296
47.10000	-2.42922	-130.35820
47.20000	-2.43406	-130.61689
47.30000	-2.43906	-130.89955
47.40000	-2.44500	-131.22274
47.50000	-2.45094	-131.58600
47.60000	-2.45500	-131.81405
47.70000	-2.45906	-132.02167
47.80000	-2.46375	-132.28065
47.90000	-2.46953	-132.59085
48.00000	-2.47687	-133.00993
48.10000	-2.48203	-133.32699
48.20000	-2.48625	-133.53954
48.30000	-2.49063	-133.76214
48.40000	-2.49531	-134.01711
48.50000	-2.50109	-134.33556
48.60000	-2.50859	-134.76220
48.70000	-2.51297	-135.04787
48.80000	-2.51703	-135.23632
48.90000	-2.52172	-135.48620
49.00000	-2.52734	-135.77737
49.10000	-2.53375	-136.14008
49.20000	-2.53813	-136.41970
49.30000	-2.54219	-136.62766
49.40000	-2.54672	-136.85474
49.50000	-2.55203	-137.13336
49.60000	-2.55812	-137.46004
49.70000	-2.56563	-137.91321
49.80000	-2.56922	-138.11362
49.90000	-2.57344	-138.30946
50.00000	-2.57797	-138.55353
50.10000	-2.58359	-138.83777
50.20000	-2.59063	-139.23869
50.30000	-2.59516	-139.52550
50.40000	-2.59922	-139.72549
50.50000	-2.60391	-139.95832
50.60000	-2.60906	-140.22675
50.70000	-2.61547	-140.56325
50.80000	-2.62234	-140.99562
50.90000	-2.62594	-141.18777
51.00000	-2.63000	-141.38505
51.10000	-2.63453	-141.60950
51.20000	-2.64000	-141.90012
51.30000	-2.64719	-142.29380
51.40000	-2.65156	-142.56148
51.50000	-2.65563	-142.74862
51.60000	-2.66031	-142.98579
51.70000	-2.66547	-143.25419
51.80000	-2.67156	-143.57653
51.90000	-2.67922	-144.02220
52.00000	-2.68312	-144.25617
52.10000	-2.68703	-144.43068
52.20000	-2.69125	-144.64426
52.30000	-2.69656	-144.89837
52.40000	-2.70313	-145.25557
52.50000	-2.70781	-145.53176
52.60000	-2.71188	-145.73646
52.70000	-2.71672	-145.96789
52.80000	-2.72203	-146.23968
52.90000	-2.72844	-146.56451
53.00000	-2.73609	-147.00188
53.10000	-2.73984	-147.19734
53.20000	-2.74391	-147.38338
53.30000	-2.74859	-147.61901
53.40000	-2.75391	-147.89627
53.50000	-2.76141	-148.27994
53.60000	-2.76656	-148.61608
53.70000	-2.77031	-148.79453
53.80000	-2.77484	-149.00598
53.90000	-2.78016	-149.27816
54.00000	-2.78703	-149.61639
54.10000	-2.79391	-150.08979
54.20000	-2.79688	-150.23915
54.30000	-2.80094	-150.42497
54.40000	-2.80594	-150.69602
54.50000	-2.81141	-150.97879
54.60000	-2.81734	-151.29700
54.70000	-2.82172	-151.56053
54.80000	-2.82625	-151.78417
54.90000	-2.83078	-152.02636
55.00000	-2.83594	-152.29657
55.10000	-2.84187	-152.60713
55.20000	-2.85031	-153.10507
55.30000	-2.85375	-153.31011
55.40000	-2.85750	-153.46998
55.50000	-2.86234	-153.71914
55.60000	-2.86812	-154.01636
55.70000	-2.87516	-154.43023
55.80000	-2.87922	-154.68183
55.90000	-2.88313	-154.87282
56.00000	-2.88781	-155.10777
56.10000	-2.89297	-155.36930
56.20000	-2.89797	-155.64413
56.30000	-2.90422	-155.99556
56.40000	-2.90922	-156.27073
56.50000	-2.91359	-156.49335
56.60000	-2.91875	-156.74534
56.70000	-2.92453	-157.04893
56.80000	-2.93187	-157.45836
56.90000	-2.93578	-157.69909
57.00000	-2.93953	-157.86795
57.10000	-2.94391	-158.07807
57.20000	-2.94891	-158.33585
57.30000	-2.95500	-158.64940
57.40000	-2.96297	-159.09708
57.50000	-2.96687	-159.34540
57.60000	-2.97094	-159.52311
57.70000	-2.97594	-159.76967
57.80000	-2.98125	-160.05550
57.90000	-2.98781	-160.40120
58.00000	-2.99250	-160.68272
58.10000	-2.99641	-160.88156
58.20000	-3.00078	-161.10055
58.30000	-3.00562	-161.34965
58.40000	-3.01156	-161.65030
58.50000	-3.02016	-162.12685
58.60000	-3.02344	-162.34671
58.70000	-3.02719	-162.51002
58.80000	-3.03188	-162.74035
58.90000	-3.03750	-163.02364
59.00000	-3.04484	-163.42543
59.10000	-3.04969	-163.72222
59.20000	-3.05375	-163.93080
59.30000	-3.05813	-164.14152
59.40000	-3.06297	-164.38653
59.50000	-3.06813	-164.65499
59.60000	-3.07531	-165.02666
59.70000	-3.08016	-165.33183
59.80000	-3.08422	-165.51727
59.90000	-3.08922	-165.76888
60.00000	-3.09469	-166.06247
60.10000	-3.10203	-166.43856
60.20000	-3.10609	-166.69831
60.30000	-3.10984	-166.87369
60.40000	-3.11438	-167.10526
60.50000	-3.11938	-167.35214
60.60000	-3.12516	-167.65082
60.70000	-3.13297	-168.05835
60.80000	-3.13766	-168.36329
60.90000	-3.14156	-168.53563
61.00000	-3.14609	-168.77457
61.10000	-3.15156	-169.04041
61.20000	-3.15875	-169.43602
61.30000	-3.16313	-169.71664
61.40000	-3.16688	-169.88106
61.50000	-3.17125	-170.09033
61.60000	-3.17625	-170.34839
61.70000	-3.18203	-170.65777
61.80000	-3.19031	-171.10609
61.90000	-3.19422	-171.37541
62.00000	-3.19812	-171.54555
62.10000	-3.20297	-171.78695
62.20000	-3.20844	-172.08073
62.30000	-3.21516	-172.45151
62.40000	-3.22016	-172.74883
62.50000	-3.22437	-172.97637
62.60000	-3.22906	-173.21895
62.70000	-3.23422	-173.49973
62.80000	-3.24078	-173.84571
62.90000	-3.24781	-174.31758
63.00000	-3.25109	-174.51794
63.10000	-3.25516	-174.72085
63.20000	-3.25984	-174.96443
63.30000	-3.26500	-175.23798
63.40000	-3.27125	-175.59323
63.50000	-3.27578	-175.85190
63.60000	-3.28000	-176.07443
63.70000	-3.28453	-176.32546
63.80000	-3.28969	-176.58675
63.90000	-3.29531	-176.88775
64.00000	-3.30172	-177.24295
64.10000	-3.30656	-177.53418
64.20000	-3.31094	-177.74998
64.30000	-3.31531	-177.97989
64.40000	-3.32063	-178.24775
64.50000	-3.32812	-178.63950
64.60000	-3.33391	-179.01522
64.70000	-3.33781	-179.21875
64.80000	-3.34234	-179.44206
64.90000	-3.34734	-179.69631
65.00000	-3.35266	-179.97730
65.10000	-3.35844	-180.29192
65.20000	-3.36297	-180.54056
65.30000	-3.36719	-180.74894
65.40000	-3.37203	-180.99035
65.50000	-3.37750	-181.26610
65.60000	-3.38469	-181.64188
65.70000	-3.39031	-181.99299
65.80000	-3.39422	-182.18356
65.90000	-3.39828	-182.38074
66.00000	-3.40297	-182.60570
66.10000	-3.40859	-182.88101
66.20000	-3.41641	-183.29170
66.30000	-3.42109	-183.59801
66.40000	-3.42500	-183.78051
66.50000	-3.42969	-184.01749
66.60000	-3.43516	-184.26950
66.70000	-3.44234	-184.65152
66.80000	-3.44656	-184.93469
66.90000	-3.45047	-185.10604
67.00000	-3.45484	-185.31367
67.10000	-3.46000	-185.56298
67.20000	-3.46562	-185.85396
67.30000	-3.47281	-186.22218
67.40000	-3.47703	-186.47629
67.50000	-3.48094	-186.66016
67.60000	-3.48563	-186.87473
67.70000	-3.49125	-187.15291
67.80000	-3.49859	-187.53569
67.90000	-3.50359	-187.83136
68.00000	-3.50750	-188.02033
68.10000	-3.51172	-188.21321
68.20000	-3.51672	-188.44382
68.30000	-3.52156	-188.69331
68.40000	-3.52813	-189.01092
68.50000	-3.53312	-189.29076
68.60000	-3.53734	-189.48019
68.70000	-3.54234	-189.71615
68.80000	-3.54766	-189.96513
68.90000	-3.55516	-190.30516
69.00000	-3.56047	-190.63608
69.10000	-3.56406	-190.79915
69.20000	-3.56828	-190.99256
69.30000	-3.57328	-191.23363
69.40000	-3.57922	-191.51308
69.50000	-3.58766	-191.93225
69.60000	-3.59172	-192.19801
69.70000	-3.59547	-192.34513
69.80000	-3.60031	-192.57487
69.90000	-3.60531	-192.82134
70.00000	-3.61203	-193.13383
70.10000	-3.61672	-193.42171
70.20000	-3.62094	-193.61728
70.30000	-3.62516	-193.82077
70.40000	-3.62984	-194.04072
70.50000	-3.63578	-194.31730
70.60000	-3.64422	-194.75169
70.70000	-3.64828	-195.01318
70.80000	-3.65234	-195.19377
70.90000	-3.65703	-195.42970
71.00000	-3.66234	-195.69923
71.10000	-3.66984	-196.07037
71.20000	-3.67406	-196.33704
71.30000	-3.67766	-196.48200
71.40000	-3.68172	-196.66894
71.50000	-3.68641	-196.90257
71.60000	-3.69172	-197.16373
71.70000	-3.69891	-197.50541
71.80000	-3.70484	-197.88142
71.90000	-3.70891	-198.06808
72.00000	-3.71391	-198.30140
72.10000	-3.71953	-198.57077
72.20000	-3.72641	-198.91943
72.30000	-3.73031	-199.14766
72.40000	-3.73438	-199.33218
72.50000	-3.73891	-199.54908
72.60000	-3.74391	-199.79045
72.70000	-3.74984	-200.08835
72.80000	-3.75750	-200.46368
72.90000	-3.76187	-200.74572
73.00000	-3.76562	-200.90467
73.10000	-3.77016	-201.12079
73.20000	-3.77531	-201.37210
73.30000	-3.78203	-201.69941
73.40000	-3.78734	-202.02324
73.50000	-3.79141	-202.21491
73.60000	-3.79594	-202.43444
73.70000	-3.80078	-202.67598
73.80000	-3.80625	-202.94459
73.90000	-3.81344	-203.30240
74.00000	-3.81766	-203.55900
74.10000	-3.82156	-203.73717
74.20000	-3.82625	-203.96809
74.30000	-3.83172	-204.22964
74.40000	-3.83906	-204.57876
74.50000	-3.84453	-204.92363
74.60000	-3.84844	-205.10331
74.70000	-3.85266	-205.29887
74.80000	-3.85719	-205.51489
74.90000	-3.86234	-205.77316
75.00000	-3.86969	-206.13539
75.10000	-3.87484	-206.46065
75.20000	-3.87891	-206.63911
75.30000	-3.88344	-206.85682
75.40000	-3.88875	-207.11589
75.50000	-3.89625	-207.47146
75.60000	-3.90125	-207.78237
75.70000	-3.90484	-207.94326
75.80000	-3.90938	-208.15162
75.90000	-3.91406	-208.38659
76.00000	-3.91938	-208.65902
76.10000	-3.92625	-208.99822
76.20000	-3.93125	-209.30712
76.30000	-3.93531	-209.48450
76.40000	-3.94000	-209.70441
76.50000	-3.94531	-209.94981
76.60000	-3.95250	-210.29806
76.70000	-3.95781	-210.63921
76.80000	-3.96172	-210.82677
76.90000	-3.96594	-211.02570
77.00000	-3.97078	-211.25737
77.10000	-3.97641	-211.52565
77.20000	-3.98359	-211.90004
77.30000	-3.98828	-212.18036
77.40000	-3.99234	-212.35937
77.50000	-3.99719	-212.59506
77.60000	-4.00250	-212.85675
77.70000	-4.00953	-213.19117
77.80000	-4.01531	-213.55963
77.90000	-4.01891	-213.73546
78.00000	-4.02312	-213.91389
78.10000	-4.02750	-214.12994
78.20000	-4.03297	-214.39809
78.30000	-4.04078	-214.79608
78.40000	-4.04563	-215.11588
78.50000	-4.04953	-215.28612
78.60000	-4.05469	-215.53420
78.70000	-4.06047	-215.83666
78.80000	-4.06719	-216.20782
78.90000	-4.07125	-216.44177
79.00000	-4.07516	-216.63260
79.10000	-4.07953	-216.85220
79.20000	-4.08438	-217.08870
79.30000	-4.09000	-217.36327
79.40000	-4.09781	-217.77548
79.50000	-4.10250	-218.08265
79.60000	-4.10625	-218.25388
79.70000	-4.11078	-218.47385
79.80000	-4.11547	-218.70510
79.90000	-4.12141	-218.99883
80.00000	-4.12703	-219.31574
80.10000	-4.13141	-219.53602
80.20000	-4.13578	-219.75549
80.30000	-4.14078	-219.99057
80.40000	-4.14625	-220.26874
80.50000	-4.15312	-220.59405
80.60000	-4.15828	-220.92070
80.70000	-4.16234	-221.11107
80.80000	-4.16688	-221.32449
80.90000	-4.17172	-221.55783
81.00000	-4.17812	-221.84613
81.10000	-4.18359	-222.16061
81.20000	-4.18797	-222.38405
81.30000	-4.19219	-222.57143
81.40000	-4.19719	-222.80252
81.50000	-4.20266	-223.06801
81.60000	-4.21016	-223.40095
81.70000	-4.21547	-223.73439
81.80000	-4.21938	-223.90601
81.90000	-4.22391	-224.11101
82.00000	-4.22875	-224.33305
82.10000	-4.23469	-224.58705
82.20000	-4.24016	-224.89245
82.30000	-4.24469	-225.10464
82.40000	-4.24938	-225.32527
82.50000	-4.25453	-225.55837
82.60000	-4.26016	-225.82640
82.70000	-4.26813	-226.20407
82.80000	-4.27219	-226.46914
82.90000	-4.27563	-226.59382
83.00000	-4.28000	-226.78435
83.10000	-4.28547	-227.02964
83.20000	-4.29219	-227.32370
83.30000	-4.29828	-227.68766
83.40000	-4.30234	-227.86795
83.50000	-4.30672	-228.05209
83.60000	-4.31125	-228.26542
83.70000	-4.31625	-228.50053
83.80000	-4.32297	-228.79514
83.90000	-4.32906	-229.14553
84.00000	-4.33281	-229.32084
84.10000	-4.33719	-229.50909
84.20000	-4.34219	-229.72792
84.30000	-4.34859	-229.99460
84.40000	-4.35422	-230.32385
84.50000	-4.35812	-230.48714
84.60000	-4.36234	-230.65674
84.70000	-4.36703	-230.86797
84.80000	-4.37250	-231.11463
84.90000	-4.37859	-231.37976
85.00000	-4.38563	-231.76047
85.10000	-4.38953	-231.93067
85.20000	-4.39391	-232.11639
85.30000	-4.39859	-232.31603
85.40000	-4.40500	-232.57524
85.50000	-4.41188	-232.97532
85.60000	-4.41594	-233.15126
85.70000	-4.42078	-233.35809
85.80000	-4.42609	-233.60570
85.90000	-4.43156	-233.86753
86.00000	-4.43891	-234.22797
86.10000	-4.44266	-234.42976
86.20000	-4.44625	-234.56609
86.30000	-4.45109	-234.77449
86.40000	-4.45672	-235.04066
86.50000	-4.46406	-235.37967
86.60000	-4.46891	-235.66324
86.70000	-4.47266	-235.82445
86.80000	-4.47672	-235.99450
86.90000	-4.48156	-236.20690
87.00000	-4.48703	-236.46353
87.10000	-4.49500	-236.83508
87.20000	-4.49969	-237.14627
87.30000	-4.50328	-237.27889
87.40000	-4.50781	-237.47075
87.50000	-4.51297	-237.71785
87.60000	-4.51969	-238.01665
87.70000	-4.52500	-238.32661
87.80000	-4.52906	-238.52567
87.90000	-4.53344	-238.71598
88.00000	-4.53828	-238.93243
88.10000	-4.54359	-239.17846
88.20000	-4.55063	-239.51253
88.30000	-4.55609	-239.82915
88.40000	-4.55984	-239.98216
88.50000	-4.56438	-240.17839
88.60000	-4.56953	-240.40617
88.70000	-4.57672	-240.72132
88.80000	-4.58266	-241.10064
88.90000	-4.58609	-241.24727
89.00000	-4.59031	-241.42490
89.10000	-4.59547	-241.65565
89.20000	-4.60094	-241.91548
89.30000	-4.60750	-242.21934
89.40000	-4.61250	-242.51163
89.50000	-4.61641	-242.68302
89.60000	-4.62109	-242.88614
89.70000	-4.62625	-243.12782
89.80000	-4.63281	-243.42343
89.90000	-4.63953	-243.80217
90.00000	-4.64281	-243.95630
90.10000	-4.64656	-244.10634
90.20000	-4.65141	-244.31616
90.30000	-4.65672	-244.57344
90.40000	-4.66453	-244.90686
90.50000	-4.66984	-245.25876
90.60000	-4.67344	-245.39462
90.70000	-4.67813	-245.60456
90.80000	-4.68313	-245.84292
90.90000	-4.68891	-246.09467
91.00000	-4.69484	-246.40667
91.10000	-4.69922	-246.61705
91.20000	-4.70359	-246.80193
91.30000	-4.70828	-247.00975
91.40000	-4.71375	-247.25910
91.50000	-4.72125	-247.59084
91.60000	-4.72688	-247.93896
91.70000	-4.73016	-248.07014
91.80000	-4.73453	-248.25272
91.90000	-4.73969	-248.46980
92.00000	-4.74656	-248.77928
92.10000	-4.75219	-249.10517
92.20000	-4.75578	-249.26177
92.30000	-4.76016	-249.43376
92.40000	-4.76516	-249.65912
92.50000	-4.77031	-249.89390
92.60000	-4.77766	-250.19786
92.70000	-4.78297	-250.52151
92.80000	-4.78656	-250.66680
92.90000	-4.79109	-250.84892
93.00000	-4.79625	-251.07267
93.10000	-4.80313	-251.36450
93.20000	-4.80937	-251.73670
93.30000	-4.81281	-251.88163
93.40000	-4.81703	-252.04569
93.50000	-4.82172	-252.23976
93.60000	-4.82703	-252.46587
93.70000	-4.83375	-252.75189
93.80000	-4.83953	-253.08818
93.90000	-4.84328	-253.23656
94.00000	-4.84797	-253.42205
94.10000	-4.85297	-253.64074
94.20000	-4.85953	-253.92053
94.30000	-4.86625	-254.29848
94.40000	-4.87016	-254.47309
94.50000	-4.87422	-254.63164
94.60000	-4.87937	-254.86496
94.70000	-4.88500	-255.12329
94.80000	-4.89234	-255.45949
94.90000	-4.89656	-255.70998
95.00000	-4.90016	-255.82957
95.10000	-4.90437	-256.01259
95.20000	-4.90938	-256.23253
95.30000	-4.91578	-256.49571
95.40000	-4.92297	-256.89316
95.50000	-4.92734	-257.11507
95.60000	-4.93203	-257.31018
95.70000	-4.93688	-257.52649
95.80000	-4.94203	-257.77152
95.90000	-4.94859	-258.06636
96.00000	-4.95344	-258.35121
96.10000	-4.95687	-258.49560
96.20000	-4.96141	-258.68005
96.30000	-4.96672	-258.92377
96.40000	-4.97359	-259.22391
96.50000	-4.97938	-259.56395
96.60000	-4.98313	-259.72402
96.70000	-4.98750	-259.90030
96.80000	-4.99234	-260.11932
96.90000	-4.99734	-260.35005
97.00000	-5.00297	-260.60209
97.10000	-5.00922	-260.91889
97.20000	-5.01313	-261.09675
97.30000	-5.01750	-261.26808
97.40000	-5.02250	-261.47917
97.50000	-5.02844	-261.74155
97.60000	-5.03563	-262.11107
97.70000	-5.04000	-262.30630
97.80000	-5.04422	-262.47355
97.90000	-5.04922	-262.68786
98.00000	-5.05469	-262.92381
98.10000	-5.06156	-263.22636
98.20000	-5.06672	-263.52850
98.30000	-5.07047	-263.66019
98.40000	-5.07484	-263.83802
98.50000	-5.07984	-264.03645
98.60000	-5.08547	-264.27573
98.70000	-5.09156	-264.57876
98.80000	-5.09594	-264.76511
98.90000	-5.10016	-264.91818
99.00000	-5.10469	-265.10483
99.10000	-5.10984	-265.31160
99.20000	-5.11688	-265.58164
99.30000	-5.12406	-265.98242
99.40000	-5.12797	-266.13554
99.50000	-5.13234	-266.30241
99.60000	-5.13734	-266.50155
99.70000	-5.14328	-266.73359
99.80000	-5.14969	-267.06645
99.90000	-5.15359	-267.22854
100.00000	-5.15766	-267.38167
100.10000	-5.16234	-267.56138
100.20000	-5.16766	-267.78865
100.30000	-5.17453	-268.05255
100.40000	-5.18031	-268.38320
100.50000	-5.18391	-268.51064
100.60000	-5.18828	-268.66883
100.70000	-5.19281	-268.85322
100.80000	-5.19844	-269.07435
100.90000	-5.20531	-269.40194
101.00000	-5.20953	-269.57035
101.10000	-5.21375	-269.71915
101.20000	-5.21859	-269.90673
101.30000	-5.22422	-270.12676
101.40000	-5.23125	-270.39516
101.50000	-5.23734	-270.72632
101.60000	-5.24078	-270.84911
101.70000	-5.24500	-270.99323
101.80000	-5.24969	-271.17163
101.90000	-5.25547	-271.38826
102.00000	-5.26297	-271.73239
102.10000	-5.26719	-271.92786
102.20000	-5.27125	-272.06081
102.30000	-5.27641	-272.26099
102.40000	-5.28250	-272.50761
102.50000	-5.29187	-272.91071
102.60000	-5.29578	-273.17899
102.70000	-5.29813	-273.21166
102.80000	-5.30266	-273.36448
102.90000	-5.30766	-273.57683
103.00000	-5.31344	-273.80753
103.10000	-5.32016	-274.14927
103.20000	-5.32391	-274.30132
103.30000	-5.32781	-274.43817
103.40000	-5.33250	-274.61058
103.50000	-5.33750	-274.80942
103.60000	-5.34375	-275.05404
103.70000	-5.35078	-275.41915
103.80000	-5.35422	-275.54375
103.90000	-5.35859	-275.68635
104.00000	-5.36359	-275.89002
104.10000	-5.37016	-276.14781
104.20000	-5.37687	-276.49200
104.30000	-5.38078	-276.64658
104.40000	-5.38500	-276.78934
104.50000	-5.38969	-276.97417
104.60000	-5.39469	-277.17015
104.70000	-5.40125	-277.39552
104.80000	-5.40750	-277.73371
104.90000	-5.41109	-277.86112
105.00000	-5.41531	-277.99809
105.10000	-5.42031	-278.20018
105.20000	-5.42656	-278.44727
105.30001	-5.43375	-278.78892
105.40001	-5.43750	-278.93266
105.50001	-5.44141	-279.05852
105.60001	-5.44609	-279.21894
105.70001	-5.45094	-279.40249
105.80001	-5.45703	-279.62944
105.90001	-5.46391	-279.96868
106.00001	-5.46781	-280.11408
106.10001	-5.47219	-280.25833
106.20001	-5.47719	-280.44614
106.30001	-5.48312	-280.65950
106.40001	-5.48984	-280.96539
106.50001	-5.49391	-281.12054
106.60001	-5.49813	-281.24675
106.70001	-5.50281	-281.41916
106.80001	-5.50813	-281.61776
106.90001	-5.51500	-281.86175
107.00001	-5.52125	-282.19393
107.10001	-5.52469	-282.28447
107.20001	-5.52891	-282.41187
107.30001	-5.53391	-282.59438
107.40001	-5.53984	-282.81373
107.50001	-5.54688	-283.13586
107.60001	-5.55094	-283.27668
107.70001	-5.55500	-283.40203
107.80001	-5.55969	-283.54996
107.90001	-5.56438	-283.71131
108.00001	-5.57047	-283.92193
108.10001	-5.57781	-284.25249
108.20001	-5.58156	-284.39009
108.30001	-5.58578	-284.50832
108.40001	-5.59078	-284.68159
108.50001	-5.59672	-284.87915
108.60001	-5.60375	-285.19344
108.70001	-5.60750	-285.30213
108.80001	-5.61156	-285.39544
108.90001	-5.61594	-285.50681
109.00001	-5.62109	-285.65106
109.10001	-5.62672	-285.83124
109.20001	-5.63484	-286.14402
109.30001	-5.63875	-286.26290
109.40001	-5.64297	-286.32838
109.50001	-5.64766	-286.44997
109.60001	-5.65328	-286.60715
109.70001	-5.66016	-286.87590
109.80001	-5.66438	-286.98388
109.90001	-5.66875	-287.07325
110.00001	-5.67344	-287.19947
110.10001	-5.67891	-287.37161
110.20001	-5.68547	-287.57262
110.30001	-5.69141	-287.82913
110.40001	-5.69500	-287.90286
110.50001	-5.69938	-287.99719
110.60001	-5.70453	-288.13243
110.70001	-5.71078	-288.33607
110.80001	-5.71750	-288.60980
110.90001	-5.72125	-288.66315
111.00001	-5.72516	-288.70299
111.10001	-5.72953	-288.77670
111.20001	-5.73500	-288.90565
111.30001	-5.74188	-289.08044
111.40001	-5.74922	-289.40266
111.50001	-5.75281	-289.44126
111.60001	-5.75719	-289.49955
111.70001	-5.76203	-289.60770
111.80001	-5.76781	-289.73472
111.90001	-5.77359	-289.91508
112.00001	-5.77766	-289.97460
112.10001	-5.78172	-290.00640
112.20001	-5.78609	-290.05906
112.30001	-5.79141	-290.15085
112.40001	-5.79797	-290.29942
112.50001	-5.80547	-290.56069
112.60001	-5.80922	-290.55673
112.70001	-5.81328	-290.53339
112.80001	-5.81781	-290.53545
112.90001	-5.82328	-290.56540
113.00001	-5.83000	-290.67251
113.10001	-5.83438	-290.55506
113.20001	-5.83844	-290.29617
113.30001	-5.84313	-290.08809
113.40001	-5.84844	-289.83819
113.50001	-5.85406	-289.62243
113.60001	-5.86078	-289.50265
113.70001	-5.86500	-289.23529
113.80001	-5.86938	-288.95208
113.90001	-5.87437	-288.70177
114.00001	-5.88016	-288.50526
114.10001	-5.88781	-288.42700
114.20001	-5.89203	-288.21447
114.30001	-5.89562	-287.92727
114.40001	-5.90016	-287.68992
114.50001	-5.90500	-287.50336
114.60001	-5.91000	-287.31981
114.70001	-5.91703	-287.23481
114.80001	-5.92156	-287.06351
114.90001	-5.92578	-286.83347
115.00001	-5.93078	-286.65102
115.10001	-5.93641	-286.49670
115.20001	-5.94359	-286.44046
115.30001	-5.94781	-286.26639
115.40001	-5.95187	-286.03494
115.50001	-5.95641	-285.82636
115.60001	-5.96156	-285.64915
115.70001	-5.96734	-285.51698
115.80001	-5.97547	-285.52356
115.90001	-5.97891	-285.24610
116.00001	-5.98312	-284.88910
116.10001	-5.98797	-284.45315
116.17801	-5.99234	-283.94404
116.25801	-5.99813	-283.44107
116.34001	-6.00281	-282.93514
116.41201	-6.00563	-282.42230
116.48601	-6.00844	-281.91197
116.56401	-6.01203	-281.40101
116.64601	-6.01609	-280.89407
116.72801	-6.02016	-280.39283
116.81201	-6.02547	-279.88282
116.90601	-6.03172	-279.37475
116.97401	-6.03422	-278.86277
117.04001	-6.03688	-278.34982
117.11201	-6.04016	-277.84121
117.18601	-6.04375	-277.33961
117.27401	-6.04859	-276.82140
117.32401	-6.05172	-276.31128
117.38001	-6.05656	-275.79701
117.43401	-6.05891	-275.28235
117.48001	-6.06062	-274.78155
117.52801	-6.06219	-274.27533
117.58001	-6.06422	-273.75758
117.63401	-6.06641	-273.24069
117.69201	-6.06906	-272.72430
117.75001	-6.07187	-272.22174
117.81401	-6.07500	-271.71388
117.87801	-6.07828	-271.21311
117.95001	-6.08328	-270.70734
118.03601	-6.08891	-270.19435
118.10601	-6.09188	-269.68846
118.17401	-6.09484	-269.18465
118.25001	-6.09859	-268.68173
118.32601	-6.10250	-268.18013
118.41001	-6.10750	-267.67424
118.50801	-6.11484	-267.16182
118.57801	-6.11734	-266.65035
118.64001	-6.11969	-266.14621
118.70001	-6.12219	-265.63334
118.76201	-6.12500	-265.12501
118.82801	-6.12844	-264.61366
118.89401	-6.13250	-264.11217
118.96201	-6.13766	-263.61179
119.04801	-6.14578	-263.10423
119.10001	-6.14719	-262.59050
119.14401	-6.14813	-262.08252
119.18601	-6.14906	-261.57004
119.22801	-6.15063	-261.06745
119.27001	-6.15250	-260.55136
119.31201	-6.15469	-260.03250
119.35201	-6.15688	-259.50614
119.38801	-6.15859	-258.99246
119.42201	-6.16031	-258.46425
119.45201	-6.16203	-257.96175
119.48001	-6.16359	-257.45404
119.50601	-6.16516	-256.93336
119.53001	-6.16703	-256.40687
119.55001	-6.16859	-255.89511
119.56801	-6.16984	-255.34379
119.58401	-6.17062	-254.76664
119.59601	-6.17125	-254.26167
119.60801	-6.17188	-253.65475
119.61801	-6.17234	-253.03200
119.62601	-6.17266	-252.42195
119.63201	-6.17297	-251.87218
119.63801	-6.17313	-251.18795
119.64201	-6.17328	-250.53144
119.64401	-6.17359	-249.53364
119.64601	-6.17422	-246.76548
119.64801	-6.17531	-241.14010
119.65001	-6.17641	-232.64885
119.65201	-6.17766	-222.11464
119.65401	-6.17875	-210.20445
119.65601	-6.18000	-197.20763
119.65801	-6.18109	-183.42662
119.66001	-6.18203	-169.26242
119.66201	-6.18281	-155.02156
119.66401	-6.18344	-140.89349
119.66601	-6.18375	-127.04991
119.66801	-6.18391	-113.64938
119.67001	-6.18391	-100.80138
119.67201	-6.18391	-88.58572
119.67401	-6.18391	-77.08363
119.67601	-6.18391	-66.36506
119.67801	-6.18391	-56.45984
119.68001	-6.18391	-47.36652
119.68201	-6.18406	-39.07991
119.68401	-6.18406	-31.58814
119.68601	-6.18406	-24.86364
119.68801	-6.18406	-18.87768
119.69001	-6.18406	-13.60422
119.69201	-6.18422	-9.00270
119.69401	-6.18422	-5.02160
119.69601	-6.18422	-1.61741
119.69801	-6.18422	1.25115
119.70001	-6.18422	3.63393
119.70201	-6.18422	5.57720
119.70401	-6.18422	7.11806
119.70601	-6.18422	8.29776
119.70801	-6.18422	9.16204
119.71001	-6.18422	9.74946
119.72401	-6.18437	8.77589
119.72601	-6.18437	8.23794
119.72801	-6.18437	7.66310
119.73001	-6.18437	7.06987
119.73201	-6.18437	6.46906
119.73401	-6.18437	5.86755
119.73601	-6.18437	5.27516
119.73801	-6.18437	4.70097
119.74001	-6.18437	4.14894
119.74201	-6.18437	3.62296
119.74601	-6.18437	2.67163
119.75001	-6.18437	1.85573
119.75401	-6.18437	1.17631
119.75801	-6.18437	0.62633
119.76401	-6.18437	0.02200
119.77401	-6.18437	-0.50404
119.87401	-6.18437	-0.09597
119.97401	-6.18578	-0.08110
120.07401	-6.19109	-0.06162
120.17401	-6.19844	-0.04919
120.27401	-6.20500	-0.03851
120.37401	-6.20937	-0.03628
120.47401	-6.21422	-0.02552
120.57401	-6.21984	-0.02540
120.67401	-6.22687	-0.02589
120.77401	-6.23109	-0.02763
120.87401	-6.23484	-0.02052
120.97401	-6.23938	-0.01711
121.07401	-6.24422	-0.01278
121.17401	-6.24984	-0.00901
121.27401	-6.25703	-0.00494
121.37401	-6.26172	-0.01327
121.47401	-6.26578	-0.00412
121.57401	-6.27047	-0.00312
121.67401	-6.27562	-0.00672
121.77401	-6.28219	-0.00123
121.87401	-6.28766	-0.00444
121.97401	-6.29172	-0.00220
122.07401	-6.29625	0.00159
122.17401	-6.30141	0.00233
122.21401	-6.30375	0.00209
