# Supplementary material for: Strengthening of 3D Printed Fused Deposition Manufactured Parts Using the Fill Compositing Technique
Source: PLoS One. 2015 Apr 16;10(4):e0122915. doi: 10.1371/journal.pone.0122915 (PMC4400136; doi:10.1371/journal.pone.0122915)
Supplement: S1 File — This is the raw data and information on all the samples presented in this manuscript. (ZIP) [file pone.0122915.s001.zip › Specimen_RawData_182.csv]

Time	Extension	Load
(sec)	(mm)	(N)
0.00000	-0.00016	0.08415
0.10000	-0.00016	0.09176
0.20000	-0.00266	0.08534
0.28800	-0.01266	0.09016
0.38800	-0.01828	0.08843
0.48800	-0.02344	0.08573
0.58800	-0.02953	0.08641
0.68800	-0.03547	0.08731
0.78800	-0.04000	0.08416
0.88800	-0.04469	0.08803
0.98800	-0.04969	0.08653
1.08800	-0.05516	0.08347
1.18800	-0.06281	0.08926
1.28800	-0.06797	0.08727
1.38800	-0.07188	0.08330
1.48800	-0.07625	0.08271
1.58800	-0.08125	0.08085
1.68800	-0.08781	0.09166
1.78800	-0.09313	0.08683
1.88800	-0.09734	0.08838
1.98800	-0.10188	0.08655
2.08800	-0.10672	0.08735
2.18800	-0.11219	0.07528
2.28800	-0.11859	0.04648
2.38800	-0.12359	-0.17696
2.48800	-0.12766	-0.37685
2.58800	-0.13234	-0.59850
2.68800	-0.13766	-0.86276
2.78800	-0.14484	-1.19711
2.88800	-0.15000	-1.52598
2.98800	-0.15406	-1.73269
3.08800	-0.15859	-1.96997
3.18800	-0.16359	-2.22745
3.28800	-0.16922	-2.52105
3.38800	-0.17625	-2.88206
3.48800	-0.18109	-3.19799
3.58800	-0.18484	-3.39460
3.68800	-0.18938	-3.62816
3.78800	-0.19422	-3.88775
3.88800	-0.20078	-4.20900
3.98800	-0.20672	-4.57220
4.08800	-0.21078	-4.79839
4.18800	-0.21516	-5.03055
4.28800	-0.22000	-5.28981
4.38800	-0.22547	-5.56567
4.48800	-0.23172	-5.90300
4.58800	-0.23687	-6.20368
4.68800	-0.24094	-6.43253
4.78800	-0.24563	-6.66693
4.88800	-0.25125	-6.95031
4.98800	-0.25813	-7.28894
5.08800	-0.26453	-7.69308
5.18800	-0.26813	-7.89653
5.28800	-0.27219	-8.10186
5.38800	-0.27703	-8.36500
5.48800	-0.28297	-8.68392
5.58800	-0.29125	-9.12096
5.68800	-0.29531	-9.42184
5.78800	-0.29875	-9.59442
5.88800	-0.30359	-9.85150
5.98800	-0.30891	-10.14368
6.08800	-0.31547	-10.49546
6.18800	-0.32047	-10.81920
6.28800	-0.32469	-11.05216
6.38800	-0.32906	-11.30755
6.48800	-0.33406	-11.58614
6.58800	-0.33937	-11.87177
6.68800	-0.34594	-12.22496
6.78800	-0.35125	-12.57297
6.88800	-0.35547	-12.79044
6.98800	-0.35984	-13.04642
7.08800	-0.36500	-13.32232
7.18800	-0.37203	-13.69143
7.28800	-0.37734	-14.04280
7.38800	-0.38141	-14.28089
7.48800	-0.38578	-14.52245
7.58800	-0.39063	-14.79755
7.68800	-0.39609	-15.09655
7.78800	-0.40297	-15.45218
7.88800	-0.40797	-15.77900
7.98800	-0.41187	-15.99822
8.08800	-0.41641	-16.24556
8.18800	-0.42156	-16.53470
8.28800	-0.42828	-16.89231
8.38800	-0.43406	-17.24799
8.48800	-0.43828	-17.51229
8.58800	-0.44281	-17.75657
8.68800	-0.44734	-18.01800
8.78800	-0.45281	-18.32440
8.88800	-0.45953	-18.67716
8.98800	-0.46453	-19.01454
9.08800	-0.46859	-19.24607
9.18800	-0.47312	-19.49607
9.28800	-0.47828	-19.78621
9.38800	-0.48453	-20.11745
9.48800	-0.49016	-20.46943
9.58800	-0.49422	-20.70625
9.68800	-0.49844	-20.95003
9.78800	-0.50328	-21.21491
9.88800	-0.50859	-21.50193
9.98800	-0.51500	-21.83862
10.08800	-0.52141	-22.25352
10.18800	-0.52547	-22.46968
10.28800	-0.53016	-22.73216
10.38800	-0.53516	-23.02992
10.48800	-0.54172	-23.37976
10.58800	-0.54797	-23.77779
10.68800	-0.55188	-23.99503
10.78800	-0.55594	-24.23270
10.88800	-0.56047	-24.48400
10.98800	-0.56563	-24.77403
11.08800	-0.57188	-25.10757
11.18800	-0.57797	-25.49283
11.28800	-0.58203	-25.71809
11.38800	-0.58641	-25.97703
11.48800	-0.59141	-26.25848
11.58800	-0.59766	-26.59554
11.68800	-0.60406	-26.98346
11.78800	-0.60844	-27.23590
11.88800	-0.61281	-27.47472
11.98800	-0.61766	-27.75399
12.08800	-0.62313	-28.07139
12.18800	-0.63000	-28.42646
12.28800	-0.63578	-28.84383
12.38800	-0.63938	-29.03792
12.48800	-0.64375	-29.29559
12.58800	-0.64891	-29.57217
12.68800	-0.65516	-29.92309
12.78800	-0.66062	-30.27408
12.88800	-0.66500	-30.54157
12.98800	-0.66938	-30.79910
13.08800	-0.67406	-31.08172
13.18800	-0.67938	-31.38777
13.28800	-0.68641	-31.76069
13.38800	-0.69234	-32.17046
13.48800	-0.69625	-32.38649
13.58800	-0.70063	-32.65289
13.68800	-0.70594	-32.96748
13.78800	-0.71297	-33.37869
13.88800	-0.71828	-33.73135
13.98800	-0.72219	-33.97538
14.08800	-0.72641	-34.24131
14.18800	-0.73109	-34.52403
14.28800	-0.73641	-34.82851
14.38800	-0.74234	-35.16052
14.48800	-0.74750	-35.50635
14.58800	-0.75172	-35.76341
14.68800	-0.75641	-36.04893
14.78800	-0.76188	-36.37901
14.88800	-0.76906	-36.77545
14.98800	-0.77562	-37.22029
15.08800	-0.77953	-37.45801
15.18800	-0.78359	-37.69971
15.28800	-0.78813	-37.97174
15.38800	-0.79281	-38.27208
15.48800	-0.79875	-38.59974
15.58800	-0.80422	-38.98356
15.68800	-0.80844	-39.23473
15.78800	-0.81312	-39.51745
15.88800	-0.81828	-39.81801
15.98800	-0.82406	-40.15642
16.08800	-0.83047	-40.56238
16.18800	-0.83484	-40.82309
16.28800	-0.83922	-41.08126
16.38800	-0.84406	-41.36886
16.48800	-0.84969	-41.71367
16.58800	-0.85703	-42.10532
16.68800	-0.86219	-42.47569
16.78800	-0.86594	-42.67052
16.88800	-0.87031	-42.94835
16.98800	-0.87531	-43.24802
17.08800	-0.88125	-43.59562
17.18800	-0.88797	-43.98514
17.28800	-0.89219	-44.26702
17.38800	-0.89641	-44.50093
17.48800	-0.90125	-44.78589
17.58800	-0.90625	-45.08880
17.68800	-0.91266	-45.43162
17.78800	-0.91859	-45.85343
17.88800	-0.92250	-46.07564
17.98800	-0.92703	-46.33597
18.08800	-0.93188	-46.62796
18.18800	-0.93797	-46.96755
18.28800	-0.94469	-47.39583
18.38800	-0.94875	-47.63579
18.48800	-0.95297	-47.87225
18.58800	-0.95781	-48.16205
18.68800	-0.96313	-48.48177
18.78800	-0.96969	-48.84713
18.88800	-0.97578	-49.28012
18.98800	-0.97953	-49.47441
19.08800	-0.98406	-49.71705
19.18800	-0.98859	-49.98336
19.28800	-0.99422	-50.30550
19.38800	-1.00078	-50.69502
19.48800	-1.00563	-50.98967
19.58800	-1.01016	-51.23145
19.68800	-1.01516	-51.52893
19.78800	-1.02063	-51.85618
19.88800	-1.02750	-52.21800
19.98800	-1.03234	-52.57679
20.08800	-1.03594	-52.76494
20.18800	-1.04016	-53.00790
20.28800	-1.04469	-53.28609
20.38800	-1.04984	-53.58291
20.48800	-1.05656	-53.97614
20.58800	-1.06125	-54.24545
20.68800	-1.06547	-54.47535
20.78800	-1.07031	-54.73538
20.88800	-1.07578	-55.04737
20.98800	-1.08266	-55.40551
21.08800	-1.09016	-55.90882
21.18800	-1.09359	-56.08978
21.28800	-1.09781	-56.31381
21.38800	-1.10297	-56.61642
21.48800	-1.10938	-56.96968
21.58800	-1.11563	-57.39890
21.68800	-1.11953	-57.61262
21.78800	-1.12359	-57.84188
21.88800	-1.12828	-58.12107
21.98800	-1.13328	-58.41267
22.08800	-1.14031	-58.78269
22.18800	-1.14656	-59.24204
22.28800	-1.15000	-59.42242
22.38800	-1.15438	-59.67464
22.48800	-1.15969	-59.98718
22.58800	-1.16609	-60.34861
22.68800	-1.17141	-60.71975
22.78800	-1.17547	-60.94440
22.88800	-1.17969	-61.18661
22.98800	-1.18438	-61.46176
23.08800	-1.18969	-61.78242
23.18800	-1.19594	-62.12317
23.28800	-1.20312	-62.59187
23.38800	-1.20672	-62.81617
23.48800	-1.21109	-63.05223
23.58800	-1.21609	-63.36036
23.68800	-1.22250	-63.71032
23.78800	-1.22906	-64.15476
23.88800	-1.23266	-64.37156
23.98800	-1.23656	-64.58795
24.08800	-1.24125	-64.85205
24.18800	-1.24672	-65.17388
24.28800	-1.25250	-65.52873
24.38800	-1.25969	-65.99256
24.48800	-1.26344	-66.20566
24.58800	-1.26781	-66.43295
24.68800	-1.27250	-66.71653
24.78800	-1.27812	-67.04180
24.88800	-1.28531	-67.50876
24.98800	-1.28984	-67.78593
25.08800	-1.29391	-68.01208
25.18800	-1.29859	-68.28872
25.28800	-1.30375	-68.58502
25.38800	-1.31047	-68.95081
25.48800	-1.31625	-69.37298
25.58800	-1.31984	-69.56325
25.68800	-1.32422	-69.80922
25.78800	-1.32938	-70.11553
25.88800	-1.33594	-70.48122
25.98800	-1.34234	-70.89001
26.08800	-1.34656	-71.12386
26.18800	-1.35078	-71.36552
26.28800	-1.35547	-71.63544
26.38800	-1.36031	-71.92341
26.48800	-1.36625	-72.24694
26.58800	-1.37266	-72.67472
26.68800	-1.37656	-72.89256
26.78800	-1.38094	-73.14176
26.88800	-1.38594	-73.44121
26.98800	-1.39203	-73.78793
27.08800	-1.39906	-74.24419
27.18800	-1.40297	-74.47273
27.28800	-1.40734	-74.70326
27.38800	-1.41203	-74.98032
27.48800	-1.41688	-75.28076
27.58800	-1.42297	-75.61640
27.68800	-1.42938	-76.06148
27.78800	-1.43344	-76.27251
27.88800	-1.43813	-76.52320
27.98800	-1.44281	-76.80357
28.08800	-1.44859	-77.14485
28.18800	-1.45594	-77.61952
28.28800	-1.46016	-77.87351
28.38800	-1.46406	-78.09328
28.48800	-1.46875	-78.36220
28.58800	-1.47422	-78.69175
28.68800	-1.48078	-79.05922
28.78800	-1.48625	-79.44718
28.88800	-1.49016	-79.65591
28.98800	-1.49453	-79.91524
29.08800	-1.49953	-80.21425
29.18800	-1.50484	-80.52649
29.28800	-1.51203	-80.95237
29.38800	-1.51703	-81.27923
29.48800	-1.52094	-81.49916
29.58800	-1.52547	-81.76472
29.68800	-1.53094	-82.08810
29.78800	-1.53766	-82.47488
29.88800	-1.54359	-82.91236
29.98800	-1.54734	-83.11157
30.08800	-1.55203	-83.36880
30.18800	-1.55734	-83.69803
30.28800	-1.56344	-84.07575
30.38800	-1.56938	-84.47204
30.48800	-1.57359	-84.71730
30.58800	-1.57797	-84.97036
30.68800	-1.58250	-85.25132
30.78800	-1.58797	-85.58269
30.88800	-1.59391	-85.95715
30.98800	-1.59984	-86.36141
31.08800	-1.60375	-86.57968
31.18800	-1.60813	-86.83203
31.28800	-1.61281	-87.12325
31.38800	-1.61906	-87.48873
31.48800	-1.62547	-87.91711
31.58800	-1.63000	-88.20408
31.68800	-1.63406	-88.43484
31.78800	-1.63891	-88.72658
31.88800	-1.64422	-89.04758
31.98800	-1.64984	-89.36536
32.08800	-1.65594	-89.79326
32.18800	-1.66016	-90.04294
32.28800	-1.66453	-90.28886
32.38800	-1.66937	-90.57359
32.48800	-1.67500	-90.90266
32.58800	-1.68141	-91.30227
32.68800	-1.68594	-91.59175
32.78800	-1.69031	-91.82819
32.88800	-1.69531	-92.11253
32.98800	-1.70078	-92.43567
33.08800	-1.70688	-92.78888
33.18800	-1.71313	-93.20490
33.28800	-1.71703	-93.41557
33.38800	-1.72156	-93.66044
33.48800	-1.72656	-93.95622
33.58800	-1.73188	-94.26694
33.68800	-1.73797	-94.63266
33.78800	-1.74297	-94.93195
33.88800	-1.74734	-95.18269
33.98800	-1.75203	-95.43576
34.08800	-1.75703	-95.72651
34.18800	-1.76297	-96.06197
34.28800	-1.77063	-96.55547
34.38800	-1.77391	-96.73787
34.48800	-1.77828	-96.96332
34.58800	-1.78312	-97.23932
34.68800	-1.78859	-97.55915
34.78800	-1.79547	-97.95485
34.88800	-1.79984	-98.22592
34.98800	-1.80391	-98.44086
35.08800	-1.80859	-98.69003
35.18800	-1.81359	-98.96766
35.28800	-1.81906	-99.28327
35.38800	-1.82625	-99.69612
35.48800	-1.83078	-99.98263
35.58800	-1.83484	-100.17896
35.68800	-1.84000	-100.46245
35.78800	-1.84609	-100.80890
35.88800	-1.85328	-101.25316
35.98800	-1.85703	-101.47098
36.08800	-1.86094	-101.65821
36.18800	-1.86563	-101.92344
36.28800	-1.87062	-102.21223
36.38800	-1.87594	-102.52806
36.48800	-1.88234	-102.90707
36.58800	-1.88688	-103.15830
36.68800	-1.89109	-103.36885
36.78800	-1.89594	-103.62325
36.88800	-1.90125	-103.91556
36.98800	-1.90797	-104.27924
37.08800	-1.91328	-104.60421
37.18800	-1.91766	-104.84820
37.28800	-1.92281	-105.12978
37.38800	-1.92875	-105.45369
37.48800	-1.93672	-105.85669
37.58200	-1.94297	-106.35822
37.68200	-1.94500	-106.41680
37.78200	-1.94906	-106.61504
37.88200	-1.95406	-106.91138
37.98200	-1.95984	-107.26690
38.08200	-1.96688	-107.71865
38.18200	-1.97047	-107.92754
38.28200	-1.97437	-108.12389
38.38200	-1.97906	-108.38427
38.48200	-1.98406	-108.67517
38.58200	-1.98953	-108.99372
38.68200	-1.99641	-109.42645
38.78200	-2.00047	-109.67667
38.88200	-2.00484	-109.90373
38.98200	-2.00984	-110.18478
39.08200	-2.01578	-110.51060
39.17600	-2.02391	-111.01905
39.27600	-2.02750	-111.26991
39.37600	-2.03094	-111.42135
39.47600	-2.03531	-111.67149
39.57600	-2.04031	-111.96376
39.67600	-2.04578	-112.29012
39.77600	-2.05297	-112.72138
39.87600	-2.05766	-113.03935
39.97600	-2.06188	-113.25326
40.07600	-2.06672	-113.52139
40.17600	-2.07188	-113.81818
40.27600	-2.07859	-114.21117
40.37600	-2.08359	-114.52898
40.47600	-2.08781	-114.76573
40.57600	-2.09234	-115.01959
40.67600	-2.09766	-115.32618
40.77600	-2.10359	-115.66715
40.87600	-2.11031	-116.08697
40.97600	-2.11406	-116.30376
41.07600	-2.11828	-116.51631
41.17600	-2.12297	-116.79992
41.27600	-2.12859	-117.12226
41.37600	-2.13578	-117.55216
41.47600	-2.14094	-117.91414
41.57600	-2.14469	-118.10330
41.67600	-2.14922	-118.35152
41.77600	-2.15422	-118.62648
41.87600	-2.15984	-118.96053
41.97600	-2.16734	-119.41853
42.07600	-2.17109	-119.67897
42.17600	-2.17500	-119.87223
42.27600	-2.17984	-120.14141
42.37600	-2.18578	-120.47761
42.47600	-2.19312	-120.91891
42.57600	-2.19734	-121.20917
42.67600	-2.20109	-121.40009
42.77600	-2.20547	-121.64962
42.87600	-2.21031	-121.94295
42.97600	-2.21578	-122.24828
43.07600	-2.22344	-122.69533
43.17600	-2.22797	-123.02153
43.27600	-2.23234	-123.23104
43.37600	-2.23703	-123.50259
43.47600	-2.24250	-123.79929
43.57600	-2.24906	-124.20593
43.67600	-2.25375	-124.51197
43.77600	-2.25781	-124.73430
43.87600	-2.26203	-124.97479
43.97600	-2.26703	-125.24958
44.07600	-2.27281	-125.57501
44.17600	-2.28031	-126.02636
44.27600	-2.28422	-126.29141
44.37600	-2.28844	-126.50798
44.47600	-2.29328	-126.77789
44.57600	-2.29875	-127.08487
44.67600	-2.30547	-127.49726
44.77600	-2.31016	-127.80379
44.87600	-2.31422	-128.01160
44.97600	-2.31891	-128.26085
45.07600	-2.32391	-128.54105
45.17600	-2.32969	-128.86992
45.27600	-2.33766	-129.35832
45.37600	-2.34156	-129.62046
45.47600	-2.34563	-129.82717
45.57600	-2.35000	-130.06747
45.67600	-2.35547	-130.36507
45.77600	-2.36219	-130.73747
45.87600	-2.36703	-131.05813
45.97600	-2.37125	-131.28109
46.07600	-2.37594	-131.53350
46.17600	-2.38125	-131.83841
46.27600	-2.38719	-132.18151
46.37200	-2.39531	-132.68794
46.47200	-2.39875	-132.91240
46.57200	-2.40281	-133.10748
46.67200	-2.40719	-133.36872
46.77200	-2.41266	-133.67355
46.87200	-2.41938	-134.09771
46.97200	-2.42391	-134.41332
47.07200	-2.42813	-134.63125
47.17200	-2.43250	-134.89228
47.27200	-2.43750	-135.17654
47.37200	-2.44313	-135.51266
47.47200	-2.44969	-135.91111
47.57200	-2.45391	-136.19241
47.67200	-2.45781	-136.40393
47.77200	-2.46250	-136.65268
47.87200	-2.46781	-136.96855
47.97200	-2.47484	-137.36391
48.07200	-2.48078	-137.76512
48.17200	-2.48500	-138.00728
48.27200	-2.48922	-138.22560
48.37200	-2.49391	-138.48114
48.47200	-2.49953	-138.81288
48.57200	-2.50687	-139.22425
48.67200	-2.51188	-139.60445
48.77200	-2.51562	-139.79393
48.87200	-2.52031	-140.05581
48.97200	-2.52578	-140.35232
49.07200	-2.53219	-140.71719
49.17200	-2.53703	-141.04009
49.27200	-2.54094	-141.25894
49.37200	-2.54547	-141.49804
49.47200	-2.55047	-141.78869
49.57200	-2.55641	-142.13078
49.67200	-2.56406	-142.56911
49.77200	-2.56828	-142.86648
49.87200	-2.57219	-143.05486
49.97200	-2.57656	-143.29386
50.07200	-2.58188	-143.57340
50.17200	-2.58891	-143.97219
50.27200	-2.59406	-144.33682
50.37200	-2.59797	-144.54576
50.47200	-2.60250	-144.79372
50.57200	-2.60750	-145.05731
50.67200	-2.61344	-145.38316
50.77200	-2.62109	-145.85097
50.87200	-2.62484	-146.10602
50.97200	-2.62875	-146.30343
51.07200	-2.63313	-146.52558
51.17200	-2.63828	-146.81768
51.27200	-2.64531	-147.18939
51.37200	-2.65047	-147.53139
51.47200	-2.65438	-147.73268
51.57200	-2.65891	-147.97169
51.67200	-2.66406	-148.25663
51.77200	-2.66969	-148.58291
51.87200	-2.67750	-149.01079
51.97200	-2.68203	-149.33954
52.07200	-2.68594	-149.52223
52.17200	-2.69016	-149.73907
52.27200	-2.69484	-149.98583
52.37200	-2.70109	-150.31199
52.47200	-2.70656	-150.66957
52.57200	-2.71078	-150.89819
52.67200	-2.71531	-151.13084
52.77200	-2.72063	-151.40462
52.87200	-2.72672	-151.73306
52.97200	-2.73422	-152.17434
53.07200	-2.73875	-152.45824
53.17200	-2.74266	-152.63043
53.27200	-2.74703	-152.85905
53.37200	-2.75219	-153.13371
53.47200	-2.75922	-153.49315
53.57200	-2.76578	-153.94568
53.67200	-2.76937	-154.12934
53.77200	-2.77344	-154.33115
53.87200	-2.77844	-154.61399
53.97200	-2.78453	-154.94783
54.07000	-2.79281	-155.45042
54.17000	-2.79594	-155.67963
54.27000	-2.79953	-155.83941
54.37000	-2.80438	-156.09625
54.47000	-2.80984	-156.40247
54.57000	-2.81562	-156.74105
54.67000	-2.82047	-157.04577
54.77000	-2.82469	-157.27711
54.87000	-2.82922	-157.52840
54.97000	-2.83422	-157.78756
55.07000	-2.84000	-158.11284
55.17000	-2.84844	-158.57935
55.27000	-2.85281	-158.92661
55.37000	-2.85625	-159.08015
55.47000	-2.86094	-159.32855
55.57000	-2.86625	-159.61331
55.67000	-2.87328	-160.01233
55.77000	-2.87828	-160.36649
55.87000	-2.88203	-160.55894
55.97000	-2.88641	-160.78043
56.07000	-2.89141	-161.06533
56.17000	-2.89641	-161.35152
56.27000	-2.90250	-161.67802
56.37000	-2.90797	-162.02249
56.47000	-2.91234	-162.26949
56.57000	-2.91719	-162.52029
56.67000	-2.92266	-162.82891
56.77000	-2.92984	-163.21541
56.87000	-2.93484	-163.56136
56.97000	-2.93828	-163.72687
57.07000	-2.94250	-163.93803
57.17000	-2.94734	-164.20560
57.27000	-2.95312	-164.52555
57.37000	-2.96094	-164.94183
57.47000	-2.96563	-165.29861
57.57000	-2.96953	-165.47705
57.67000	-2.97422	-165.72492
57.77000	-2.97969	-166.02054
57.87000	-2.98594	-166.35664
57.97000	-2.99125	-166.70321
58.07000	-2.99531	-166.92059
58.17000	-2.99938	-167.14537
58.27000	-3.00406	-167.39015
58.37000	-3.00969	-167.69378
58.47000	-3.01828	-168.15069
58.57000	-3.02250	-168.49062
58.67000	-3.02594	-168.62671
58.77000	-3.03031	-168.86230
58.87000	-3.03562	-169.15074
58.97000	-3.04266	-169.52616
59.07000	-3.04844	-169.92180
59.17000	-3.05250	-170.14183
59.27000	-3.05672	-170.35869
59.37000	-3.06156	-170.60797
59.47000	-3.06656	-170.88486
59.57000	-3.07328	-171.23346
59.67000	-3.07906	-171.62330
59.77000	-3.08281	-171.82049
59.87000	-3.08750	-172.06405
59.97000	-3.09281	-172.35918
60.07000	-3.09953	-172.70681
60.17000	-3.10516	-173.08541
60.27000	-3.10875	-173.27008
60.37000	-3.11297	-173.48301
60.47000	-3.11781	-173.74000
60.57000	-3.12344	-174.04725
60.67000	-3.13063	-174.40245
60.77000	-3.13641	-174.82996
60.87000	-3.14031	-175.02043
60.97000	-3.14484	-175.25877
61.07000	-3.14984	-175.52260
61.17000	-3.15672	-175.88767
61.27000	-3.16188	-176.24928
61.37000	-3.16563	-176.44159
61.47000	-3.16984	-176.65245
61.57000	-3.17469	-176.91711
61.67000	-3.18031	-177.21850
61.77000	-3.18813	-177.63735
61.87000	-3.19328	-178.01119
61.97000	-3.19688	-178.19476
62.07000	-3.20141	-178.43069
62.17000	-3.20656	-178.70300
62.27000	-3.21344	-179.05901
62.37000	-3.21906	-179.45068
62.47000	-3.22313	-179.66722
62.57000	-3.22750	-179.90457
62.67000	-3.23266	-180.19886
62.77000	-3.23859	-180.54374
62.86800	-3.24641	-181.04789
62.96800	-3.25000	-181.30903
63.06800	-3.25375	-181.49297
63.16800	-3.25812	-181.73629
63.26800	-3.26297	-182.00776
63.36800	-3.26938	-182.34111
63.46800	-3.27438	-182.67649
63.56800	-3.27859	-182.90854
63.66800	-3.28313	-183.15494
63.76800	-3.28797	-183.42699
63.86800	-3.29328	-183.72679
63.96800	-3.29969	-184.06852
64.06800	-3.30531	-184.43526
64.16800	-3.30953	-184.65964
64.26800	-3.31391	-184.89189
64.36800	-3.31875	-185.15921
64.46800	-3.32547	-185.49620
64.56800	-3.33266	-185.97026
64.66800	-3.33656	-186.20671
64.76800	-3.34078	-186.41223
64.86800	-3.34563	-186.68891
64.96800	-3.35078	-186.95652
65.06800	-3.35687	-187.28812
65.16800	-3.36172	-187.59309
65.26800	-3.36578	-187.80887
65.36800	-3.37031	-188.03805
65.46800	-3.37578	-188.32006
65.56800	-3.38219	-188.65871
65.66800	-3.38891	-189.09281
65.76800	-3.39297	-189.31389
65.86800	-3.39687	-189.51532
65.96800	-3.40141	-189.73860
66.06800	-3.40656	-190.02195
66.16800	-3.41406	-190.38597
66.26800	-3.42000	-190.81402
66.36800	-3.42375	-190.99315
66.46800	-3.42813	-191.21897
66.56800	-3.43313	-191.47767
66.66800	-3.43984	-191.83186
66.76800	-3.44547	-192.20515
66.86800	-3.44922	-192.38387
66.96800	-3.45328	-192.60238
67.06800	-3.45828	-192.84572
67.16800	-3.46375	-193.13729
67.26800	-3.47078	-193.48522
67.36800	-3.47609	-193.85506
67.46800	-3.47969	-194.02094
67.56800	-3.48391	-194.23088
67.66800	-3.48906	-194.50672
67.76800	-3.49594	-194.84851
67.86800	-3.50234	-195.25544
67.96800	-3.50609	-195.45211
68.06800	-3.51031	-195.64961
68.16800	-3.51500	-195.88937
68.26800	-3.52000	-196.14963
68.36800	-3.52609	-196.43454
68.46800	-3.53172	-196.78731
68.56800	-3.53594	-196.99289
68.66800	-3.54078	-197.22947
68.76800	-3.54594	-197.48943
68.86800	-3.55234	-197.79927
68.96800	-3.55922	-198.20927
69.06800	-3.56297	-198.41230
69.16800	-3.56688	-198.58508
69.26800	-3.57172	-198.82238
69.36800	-3.57719	-199.09880
69.46800	-3.58500	-199.46581
69.56800	-3.59063	-199.86787
69.66800	-3.59406	-200.01854
69.76800	-3.59859	-200.23169
69.86800	-3.60375	-200.50085
69.96800	-3.60984	-200.79914
70.06800	-3.61547	-201.15435
70.16800	-3.61937	-201.34863
70.26800	-3.62375	-201.56153
70.36800	-3.62844	-201.79972
70.46800	-3.63391	-202.06778
70.56800	-3.64187	-202.45573
70.66800	-3.64719	-202.86240
70.76800	-3.65078	-203.02112
70.86800	-3.65547	-203.26528
70.96800	-3.66063	-203.53022
71.06800	-3.66781	-203.88968
71.16800	-3.67297	-204.25324
71.26800	-3.67641	-204.41024
71.36800	-3.68047	-204.60974
71.46800	-3.68484	-204.82473
71.56800	-3.68984	-205.08002
71.66800	-3.69609	-205.39917
71.76800	-3.70344	-205.84245
71.86800	-3.70750	-206.07819
71.96800	-3.71234	-206.30285
72.06800	-3.71766	-206.57894
72.16800	-3.72422	-206.90964
72.26800	-3.72922	-207.23201
72.36800	-3.73297	-207.40545
72.46800	-3.73734	-207.62382
72.56800	-3.74234	-207.88087
72.66800	-3.74797	-208.17183
72.76800	-3.75484	-208.50646
72.86800	-3.76062	-208.91152
72.96800	-3.76422	-209.07439
73.06800	-3.76859	-209.28101
73.16800	-3.77344	-209.53321
73.26800	-3.77969	-209.84718
73.36800	-3.78609	-210.25576
73.46800	-3.79031	-210.48382
73.56800	-3.79453	-210.69276
73.66800	-3.79922	-210.92813
73.76800	-3.80453	-211.20474
73.86800	-3.81125	-211.52943
73.96800	-3.81641	-211.88211
74.06800	-3.82016	-212.07105
74.16800	-3.82469	-212.29173
74.26800	-3.82984	-212.55414
74.36800	-3.83641	-212.89249
74.46800	-3.84312	-213.31553
74.56800	-3.84703	-213.52774
74.66800	-3.85125	-213.71378
74.76800	-3.85562	-213.94691
74.86800	-3.86062	-214.19947
74.96800	-3.86719	-214.52299
75.06800	-3.87375	-214.95996
75.16800	-3.87766	-215.15550
75.26800	-3.88187	-215.36581
75.36800	-3.88687	-215.62825
75.46800	-3.89359	-215.94198
75.56800	-3.90000	-216.37620
75.66800	-3.90359	-216.55585
75.76800	-3.90781	-216.76409
75.86800	-3.91234	-216.99901
75.96800	-3.91750	-217.26717
76.06800	-3.92391	-217.58226
76.16800	-3.93000	-217.97936
76.26800	-3.93406	-218.18134
76.36800	-3.93859	-218.40100
76.46800	-3.94344	-218.64410
76.56800	-3.94984	-218.96242
76.66800	-3.95656	-219.38647
76.76800	-3.96031	-219.59217
76.86800	-3.96453	-219.79192
76.96800	-3.96922	-220.02889
77.06800	-3.97453	-220.30717
77.16800	-3.98172	-220.64528
77.26800	-3.98703	-221.02620
77.36800	-3.99094	-221.20754
77.46800	-3.99563	-221.44096
77.56800	-4.00063	-221.70877
77.66800	-4.00688	-222.04162
77.76800	-4.01422	-222.48128
77.86800	-4.01781	-222.69452
77.96800	-4.02172	-222.86898
78.06800	-4.02594	-223.08388
78.16800	-4.03109	-223.35750
78.26800	-4.03859	-223.69468
78.36800	-4.04453	-224.15107
78.46800	-4.04813	-224.32296
78.56800	-4.05297	-224.55691
78.66800	-4.05844	-224.86478
78.76800	-4.06516	-225.23460
78.86800	-4.07000	-225.55272
78.96800	-4.07375	-225.74209
79.06800	-4.07797	-225.97046
79.16800	-4.08266	-226.20189
79.26800	-4.08813	-226.49996
79.36800	-4.09531	-226.87225
79.46800	-4.10141	-227.30540
79.56800	-4.10500	-227.47818
79.66800	-4.10938	-227.69709
79.76800	-4.11391	-227.94475
79.86800	-4.11922	-228.22225
79.96800	-4.12516	-228.56304
80.06800	-4.13000	-228.84829
80.16800	-4.13438	-229.06530
80.26800	-4.13922	-229.30931
80.36800	-4.14453	-229.58216
80.46800	-4.15063	-229.88261
80.56800	-4.15703	-230.30074
80.66800	-4.16109	-230.51783
80.76800	-4.16531	-230.72124
80.86800	-4.17016	-230.96655
80.96800	-4.17547	-231.24194
81.06800	-4.18203	-231.58662
81.16800	-4.18672	-231.83547
81.26800	-4.19078	-232.05963
81.36800	-4.19547	-232.27984
81.46800	-4.20078	-232.54968
81.56800	-4.20719	-232.84358
81.66800	-4.21422	-233.29005
81.76800	-4.21797	-233.49522
81.86800	-4.22219	-233.69215
81.96800	-4.22703	-233.90822
82.06800	-4.23219	-234.16792
82.16800	-4.23844	-234.50223
82.26800	-4.24328	-234.76861
82.36800	-4.24797	-234.98660
82.46800	-4.25281	-235.22125
82.56800	-4.25844	-235.50417
82.66800	-4.26563	-235.83007
82.76800	-4.27125	-236.22705
82.86800	-4.27422	-236.34514
82.96800	-4.27844	-236.52931
83.06800	-4.28359	-236.77531
83.16800	-4.28953	-237.06836
83.26800	-4.29703	-237.48542
83.36800	-4.30109	-237.71068
83.46800	-4.30531	-237.90501
83.56800	-4.30984	-238.11859
83.66800	-4.31469	-238.35430
83.76800	-4.32047	-238.64223
83.86800	-4.32750	-239.02713
83.96800	-4.33156	-239.25400
84.06800	-4.33578	-239.44074
84.16800	-4.34047	-239.65356
84.26800	-4.34609	-239.92185
84.36800	-4.35297	-240.30319
84.46800	-4.35672	-240.49489
84.56800	-4.36078	-240.67459
84.66800	-4.36547	-240.89462
84.76800	-4.37063	-241.13996
84.86800	-4.37609	-241.41280
84.96800	-4.38438	-241.82090
85.06800	-4.38859	-242.06634
85.16800	-4.39250	-242.23523
85.26800	-4.39719	-242.44830
85.36800	-4.40266	-242.70691
85.46800	-4.41062	-243.12666
85.56800	-4.41484	-243.36599
85.66800	-4.41922	-243.56596
85.76800	-4.42422	-243.80872
85.86800	-4.42969	-244.08124
85.96800	-4.43656	-244.38266
86.06800	-4.44172	-244.72977
86.16800	-4.44500	-244.86813
86.26800	-4.44953	-245.07546
86.36800	-4.45484	-245.31697
86.46800	-4.46141	-245.65019
86.56800	-4.46750	-246.02857
86.66800	-4.47141	-246.22732
86.76800	-4.47547	-246.39502
86.86800	-4.47984	-246.60790
86.96800	-4.48516	-246.86147
87.06800	-4.49219	-247.19830
87.16800	-4.49875	-247.64378
87.26800	-4.50203	-247.78390
87.36800	-4.50625	-247.96115
87.46800	-4.51125	-248.20481
87.56800	-4.51687	-248.49476
87.66800	-4.52375	-248.87718
87.76800	-4.52797	-249.09313
87.86800	-4.53203	-249.27804
87.96800	-4.53672	-249.50236
88.06800	-4.54188	-249.76106
88.16800	-4.54812	-250.05230
88.26800	-4.55484	-250.45758
88.36800	-4.55859	-250.65130
88.46800	-4.56281	-250.84028
88.56800	-4.56766	-251.07521
88.66800	-4.57359	-251.37496
88.76800	-4.58141	-251.82146
88.86800	-4.58500	-252.01461
88.96800	-4.58891	-252.18058
89.06800	-4.59391	-252.42031
89.16800	-4.59922	-252.68409
89.26800	-4.60531	-252.98047
89.36800	-4.61125	-253.34197
89.46800	-4.61516	-253.54764
89.56800	-4.61953	-253.73954
89.66800	-4.62469	-253.99214
89.76800	-4.63047	-254.28420
89.86800	-4.63797	-254.68853
89.96800	-4.64188	-254.92585
90.06800	-4.64531	-255.07545
90.16800	-4.64969	-255.28252
90.26800	-4.65500	-255.53355
90.36800	-4.66141	-255.84546
90.46800	-4.66859	-256.28462
90.56800	-4.67219	-256.46806
90.66800	-4.67656	-256.65620
90.76800	-4.68156	-256.90135
90.86800	-4.68719	-257.17792
90.96800	-4.69344	-257.52190
91.06800	-4.69781	-257.76294
91.16800	-4.70188	-257.94345
91.26800	-4.70656	-258.16375
91.36800	-4.71172	-258.40566
91.46800	-4.71781	-258.70192
91.56800	-4.72578	-259.16663
91.66800	-4.72906	-259.33677
91.76800	-4.73313	-259.49892
91.86800	-4.73813	-259.72837
91.96800	-4.74406	-260.03668
92.06800	-4.75094	-260.41150
92.16800	-4.75469	-260.61693
92.26800	-4.75875	-260.78191
92.36800	-4.76359	-261.00659
92.46800	-4.76875	-261.25118
92.56800	-4.77469	-261.52849
92.66800	-4.78156	-261.93139
92.76800	-4.78531	-262.10186
92.86800	-4.78953	-262.27820
92.96800	-4.79453	-262.52013
93.06800	-4.80047	-262.81238
93.16800	-4.80797	-263.22216
93.26800	-4.81172	-263.41763
93.36800	-4.81563	-263.57576
93.46800	-4.82016	-263.78497
93.56800	-4.82516	-264.02399
93.66800	-4.83078	-264.29558
93.76800	-4.83828	-264.67976
93.86800	-4.84203	-264.87640
93.96800	-4.84641	-265.05819
94.06800	-4.85125	-265.27470
94.16800	-4.85688	-265.55535
94.26800	-4.86469	-265.96555
94.36800	-4.86891	-266.20412
94.46800	-4.87281	-266.37158
94.56800	-4.87766	-266.58979
94.66800	-4.88328	-266.87527
94.76800	-4.89016	-267.19594
94.86800	-4.89578	-267.55896
94.96800	-4.89891	-267.67811
95.06800	-4.90281	-267.84152
95.16800	-4.90766	-268.06363
95.26800	-4.91313	-268.32098
95.36800	-4.92109	-268.73204
95.46800	-4.92609	-269.03588
95.56800	-4.93063	-269.23144
95.66800	-4.93531	-269.46995
95.76800	-4.94000	-269.69990
95.86800	-4.94563	-269.96988
95.96800	-4.95203	-270.33520
96.06800	-4.95563	-270.52343
96.16800	-4.95984	-270.70230
96.26800	-4.96484	-270.93267
96.36800	-4.97109	-271.24256
96.46800	-4.97797	-271.64158
96.56800	-4.98203	-271.84474
96.66800	-4.98609	-272.02800
96.76800	-4.99078	-272.24597
96.86800	-4.99563	-272.48451
96.96800	-5.00094	-272.74364
97.06800	-5.00750	-273.07469
97.16800	-5.01188	-273.31376
97.26800	-5.01609	-273.49168
97.36800	-5.02078	-273.70727
97.46800	-5.02641	-273.96151
97.56800	-5.03391	-274.34549
97.66800	-5.03859	-274.60694
97.76800	-5.04266	-274.77607
97.86800	-5.04766	-275.00379
97.96800	-5.05297	-275.25425
98.06800	-5.05891	-275.53308
98.16800	-5.06578	-275.90883
98.26800	-5.06922	-276.07703
98.36800	-5.07344	-276.24661
98.46800	-5.07813	-276.45516
98.56800	-5.08328	-276.69585
98.66800	-5.09000	-277.01116
98.76800	-5.09469	-277.25077
98.86800	-5.09875	-277.41909
98.96800	-5.10313	-277.59364
99.06800	-5.10828	-277.82056
99.16800	-5.11438	-278.10422
99.26800	-5.12250	-278.52696
99.36800	-5.12687	-278.75191
99.46800	-5.13094	-278.89988
99.56800	-5.13578	-279.10414
99.66800	-5.14109	-279.34757
99.76800	-5.14797	-279.68791
99.86800	-5.15234	-279.90314
99.96800	-5.15625	-280.06124
100.06800	-5.16078	-280.24167
100.16800	-5.16578	-280.47025
100.26800	-5.17188	-280.73859
100.36800	-5.17906	-281.10430
100.46800	-5.18281	-281.29441
100.56800	-5.18672	-281.43832
100.66800	-5.19141	-281.62810
100.76800	-5.19656	-281.85451
100.86800	-5.20375	-282.17006
100.96800	-5.20812	-282.40207
101.06800	-5.21234	-282.56199
101.16800	-5.21688	-282.74512
101.26800	-5.22250	-282.98038
101.36800	-5.22813	-283.23811
101.46800	-5.23594	-283.60277
101.56800	-5.23984	-283.80147
101.66800	-5.24375	-283.92813
101.76800	-5.24828	-284.10089
101.86800	-5.25359	-284.33090
101.96800	-5.26094	-284.63304
102.06800	-5.26594	-284.92996
102.16800	-5.26984	-285.05749
102.26800	-5.27484	-285.25200
102.36800	-5.28063	-285.50237
102.46800	-5.28859	-285.82463
102.56800	-5.29500	-286.28615
102.66800	-5.29719	-286.31705
102.76800	-5.30109	-286.43408
102.86800	-5.30609	-286.65286
102.96800	-5.31156	-286.88177
103.06800	-5.31859	-287.22504
103.16800	-5.32266	-287.44835
103.26800	-5.32656	-287.57372
103.36800	-5.33094	-287.74571
103.46800	-5.33594	-287.95305
103.56800	-5.34156	-288.19153
103.66800	-5.34922	-288.56012
103.76800	-5.35297	-288.75619
103.86800	-5.35719	-288.89850
103.96800	-5.36203	-289.09135
104.06800	-5.36797	-289.33689
104.16800	-5.37516	-289.69395
104.26800	-5.37953	-289.90737
104.36800	-5.38344	-290.03310
104.46800	-5.38797	-290.21418
104.56800	-5.39297	-290.41141
104.66800	-5.39828	-290.63126
104.76800	-5.40594	-291.00335
104.86800	-5.40984	-291.17507
104.96800	-5.41375	-291.29428
105.06800	-5.41859	-291.48212
105.16800	-5.42422	-291.70993
105.26800	-5.43203	-292.07367
105.36801	-5.43625	-292.28270
105.46801	-5.44000	-292.39616
105.56801	-5.44453	-292.55745
105.66801	-5.44938	-292.74926
105.76801	-5.45469	-292.96505
105.86801	-5.46234	-293.30263
105.96801	-5.46656	-293.50993
106.06801	-5.47078	-293.63844
106.16801	-5.47562	-293.80995
106.26801	-5.48109	-294.02992
106.36801	-5.48797	-294.33334
106.46801	-5.49266	-294.54020
106.56801	-5.49672	-294.67610
106.66801	-5.50125	-294.83885
106.76801	-5.50625	-295.03104
106.86801	-5.51219	-295.25509
106.96801	-5.52000	-295.63484
107.06801	-5.52344	-295.76305
107.16801	-5.52750	-295.87984
107.26801	-5.53250	-296.05490
107.36801	-5.53781	-296.27138
107.46801	-5.54516	-296.58300
107.56801	-5.54953	-296.79292
107.66801	-5.55359	-296.90537
107.76801	-5.55813	-297.04756
107.86801	-5.56281	-297.21993
107.96801	-5.56828	-297.41564
108.06801	-5.57578	-297.72964
108.16801	-5.58031	-297.94839
108.26801	-5.58422	-298.04403
108.36801	-5.58922	-298.22606
108.46801	-5.59469	-298.42415
108.56801	-5.60250	-298.75106
108.66801	-5.60641	-298.92480
108.76801	-5.61000	-299.00768
108.86801	-5.61438	-299.13804
108.96801	-5.61906	-299.28619
109.06801	-5.62469	-299.49310
109.16801	-5.63328	-299.84644
109.26801	-5.63781	-300.08656
109.36801	-5.64141	-300.15755
109.46801	-5.64609	-300.29684
109.56801	-5.65109	-300.45480
109.66801	-5.65828	-300.72176
109.76801	-5.66313	-300.92773
109.86801	-5.66719	-301.03821
109.96801	-5.67188	-301.17109
110.06801	-5.67719	-301.34317
110.16801	-5.68281	-301.55069
110.26801	-5.69016	-301.85243
110.36801	-5.69375	-301.98094
110.46801	-5.69781	-302.06099
110.56801	-5.70281	-302.21695
110.66801	-5.70859	-302.41418
110.76801	-5.71594	-302.71477
110.86801	-5.72016	-302.88982
110.96801	-5.72375	-302.95056
111.06801	-5.72813	-303.05094
111.16801	-5.73328	-303.22286
111.26801	-5.73922	-303.43035
111.36801	-5.74781	-303.82141
111.46801	-5.75156	-303.95705
111.56801	-5.75563	-304.04285
111.66801	-5.76031	-304.18861
111.76801	-5.76563	-304.36924
111.86801	-5.77187	-304.61892
111.96801	-5.77641	-304.77387
112.06801	-5.78031	-304.86152
112.16801	-5.78453	-304.97047
112.26801	-5.78953	-305.11847
112.36801	-5.79547	-305.32709
112.46801	-5.80406	-305.67834
112.56801	-5.80813	-305.84845
112.66801	-5.81188	-305.89595
112.76801	-5.81625	-305.99290
112.86801	-5.82141	-306.12502
112.96801	-5.82828	-306.38489
113.06801	-5.83328	-306.54845
113.16801	-5.83719	-306.62346
113.26801	-5.84156	-306.69981
113.36801	-5.84672	-306.82987
113.46801	-5.85203	-306.98267
113.56801	-5.85891	-307.22177
113.66801	-5.86375	-307.38419
113.76801	-5.86781	-307.41462
113.86801	-5.87266	-307.48826
113.96801	-5.87828	-307.60792
114.06801	-5.88578	-307.82658
114.16801	-5.89094	-308.02527
114.26801	-5.89438	-308.00790
114.36801	-5.89844	-308.05323
114.46801	-5.90313	-308.11277
114.56801	-5.90828	-308.20867
114.66801	-5.91531	-308.38707
114.76801	-5.92047	-308.54011
114.86801	-5.92438	-308.55489
114.96801	-5.92922	-308.61211
115.06801	-5.93422	-308.69254
115.16801	-5.94125	-308.86114
115.26801	-5.94656	-309.03217
115.36801	-5.95063	-309.04382
115.46801	-5.95484	-309.07640
115.56801	-5.95984	-309.14751
115.66801	-5.96547	-309.25536
115.76801	-5.97406	-309.51971
115.86801	-5.97781	-309.58793
115.96801	-5.98156	-309.55783
116.06801	-5.98625	-309.59535
116.16801	-5.99156	-309.65966
116.26801	-5.99906	-309.82926
116.36801	-6.00406	-309.97020
116.46801	-6.00766	-309.91945
116.56801	-6.01203	-309.93220
116.66801	-6.01719	-309.96317
116.76801	-6.02219	-310.01237
116.86801	-6.02953	-310.16204
116.96801	-6.03422	-310.22117
117.06801	-6.03828	-310.16752
117.16801	-6.04281	-310.16597
117.26801	-6.04813	-310.20254
117.36801	-6.05578	-310.34991
117.46801	-6.06016	-310.40365
117.56801	-6.06375	-310.32714
117.66801	-6.06797	-310.29838
117.76801	-6.07266	-310.27889
117.86801	-6.07781	-310.29755
117.96801	-6.08484	-310.35262
118.06801	-6.09031	-310.42442
118.16801	-6.09469	-310.34651
118.26801	-6.09937	-310.31013
118.36801	-6.10484	-310.31346
118.46801	-6.11250	-310.41500
118.56801	-6.11703	-310.43479
118.66801	-6.12078	-310.35340
118.76801	-6.12531	-310.31036
118.86801	-6.13094	-310.33415
118.96801	-6.13812	-310.44227
119.06801	-6.14609	-310.69782
119.16801	-6.14859	-310.54306
119.26801	-6.15234	-310.42096
119.36801	-6.15750	-310.41846
119.46801	-6.16266	-310.42209
119.56801	-6.16969	-310.50932
119.66801	-6.17406	-310.49943
119.76801	-6.17813	-310.39509
119.86801	-6.18219	-310.30089
119.96801	-6.18688	-310.24638
120.06801	-6.19203	-310.22522
120.16801	-6.19922	-310.27183
120.26801	-6.20500	-310.36970
120.36801	-6.20891	-310.28548
120.46801	-6.21391	-310.23759
120.56801	-6.21953	-310.24626
120.66801	-6.22687	-310.35805
120.76801	-6.23094	-310.32321
120.86801	-6.23469	-310.22254
120.96801	-6.23922	-310.18007
121.06801	-6.24391	-310.15918
121.16801	-6.24922	-310.16806
121.26801	-6.25688	-310.25535
121.36801	-6.26187	-310.34189
121.46801	-6.26531	-310.23601
121.56801	-6.27000	-310.18862
121.66801	-6.27500	-310.18889
121.76801	-6.28234	-310.27645
121.86801	-6.28766	-310.36326
121.96801	-6.29141	-310.27845
122.06801	-6.29578	-310.23303
122.16801	-6.30094	-310.21276
122.26801	-6.30672	-310.24015
122.36801	-6.31391	-310.31656
122.46801	-6.31844	-310.21681
122.56801	-6.32234	-309.83734
122.66801	-6.32688	-309.63719
122.76801	-6.33203	-309.50454
122.86801	-6.33922	-309.47646
122.96801	-6.34422	-309.43272
123.06801	-6.34797	-309.25402
123.16801	-6.35234	-309.10650
123.26801	-6.35719	-309.01238
123.36801	-6.36297	-308.97015
123.46801	-6.37047	-309.02842
123.56801	-6.37484	-308.96306
123.66801	-6.37891	-308.81482
123.76801	-6.38375	-308.72685
123.86801	-6.38937	-308.68122
123.96801	-6.39656	-308.71525
124.06801	-6.40094	-308.65672
124.16801	-6.40484	-308.49582
124.26801	-6.40937	-308.37807
124.36801	-6.41438	-308.28646
124.46801	-6.41984	-308.24023
124.56801	-6.42719	-308.27659
124.66801	-6.43141	-308.20054
124.76801	-6.43531	-308.02566
124.86801	-6.44000	-307.89471
124.96801	-6.44578	-307.81946
125.06801	-6.45359	-307.81069
125.16801	-6.45813	-307.74465
125.26801	-6.46172	-307.52003
125.36801	-6.46594	-307.34685
125.46801	-6.47063	-307.23020
125.56801	-6.47594	-307.13454
125.66801	-6.48281	-307.12655
125.76801	-6.48812	-307.10641
125.86801	-6.49219	-306.93814
125.96801	-6.49703	-306.81318
126.06801	-6.50250	-306.73915
126.16801	-6.51000	-306.74705
126.26801	-6.51562	-306.80329
126.36801	-6.51891	-306.60212
126.46801	-6.52328	-306.47987
126.56801	-6.52813	-306.39681
126.66801	-6.53391	-306.36901
126.76801	-6.54109	-306.43657
126.86801	-6.54531	-306.35017
126.96801	-6.54922	-306.20039
127.06801	-6.55422	-306.12174
127.16801	-6.55984	-306.06008
127.26801	-6.56719	-306.07209
127.36801	-6.57219	-306.07125
127.46801	-6.57578	-305.88824
127.56801	-6.58016	-305.76840
127.66801	-6.58500	-305.68820
127.76801	-6.59000	-305.62261
127.86801	-6.59656	-305.61948
127.96801	-6.60141	-305.60574
128.06801	-6.60547	-305.46954
128.16801	-6.61031	-305.38070
128.26801	-6.61563	-305.33680
128.36801	-6.62297	-305.39006
128.46801	-6.62812	-305.40150
128.56801	-6.63219	-305.19053
128.66801	-6.63656	-305.02990
128.76801	-6.64125	-304.91012
128.86801	-6.64625	-304.81884
128.96801	-6.65281	-304.78972
129.06801	-6.65797	-304.76680
129.16801	-6.66234	-304.62369
129.26801	-6.66703	-304.52022
129.36801	-6.67250	-304.45939
129.46801	-6.68016	-304.49066
129.56801	-6.68484	-304.48145
129.66801	-6.68844	-304.29873
129.76801	-6.69281	-304.17013
129.86801	-6.69781	-304.09372
129.96801	-6.70328	-304.05292
130.06801	-6.71047	-304.08847
130.16801	-6.71531	-304.07986
130.26801	-6.71922	-303.93413
130.36801	-6.72375	-303.82547
130.46801	-6.72859	-303.74447
130.56801	-6.73484	-303.71541
130.66801	-6.74094	-303.75937
130.76801	-6.74500	-303.64823
130.86801	-6.74938	-303.53895
130.96801	-6.75422	-303.46578
131.06801	-6.75953	-303.42233
131.16801	-6.76672	-303.46006
131.26801	-6.77188	-303.44424
131.36801	-6.77609	-303.33218
131.46801	-6.78062	-303.24936
131.56801	-6.78563	-303.17926
131.66801	-6.79250	-303.17158
131.76801	-6.79828	-303.22906
131.86801	-6.80219	-303.10297
131.96801	-6.80625	-302.98498
132.06801	-6.81094	-302.90118
132.16801	-6.81641	-302.86267
132.26801	-6.82359	-302.88893
132.36801	-6.82922	-302.93903
132.46801	-6.83297	-302.78766
132.56801	-6.83766	-302.70281
132.66801	-6.84297	-302.65823
132.76801	-6.85047	-302.70684
132.86801	-6.85484	-302.69632
132.96801	-6.85875	-302.56674
133.06801	-6.86297	-302.45379
133.16801	-6.86781	-302.38307
133.26801	-6.87313	-302.34280
133.36801	-6.88016	-302.36313
133.46801	-6.88625	-302.45432
133.56801	-6.88969	-302.31315
133.66801	-6.89391	-302.19910
133.76801	-6.89906	-302.14569
133.86801	-6.90672	-302.18610
133.96801	-6.91250	-302.28493
134.06801	-6.91594	-302.14110
134.16801	-6.92031	-302.04678
134.26801	-6.92484	-301.97546
134.36801	-6.93000	-301.92429
134.46801	-6.93688	-301.92766
134.56801	-6.94234	-301.98106
134.66801	-6.94594	-301.84036
134.76801	-6.95047	-301.73567
134.86801	-6.95547	-301.66724
134.96801	-6.96250	-301.67708
135.06801	-6.96938	-301.81873
135.16801	-6.97297	-301.66900
135.26801	-6.97703	-301.54729
135.36801	-6.98188	-301.46977
135.46801	-6.98750	-301.42909
135.56801	-6.99547	-301.50875
135.66801	-7.00000	-301.49254
135.76801	-7.00375	-301.31441
135.86801	-7.00875	-301.20611
135.96801	-7.01406	-301.12660
136.06801	-7.02094	-301.11822
136.16801	-7.02563	-301.05799
136.26801	-7.02922	-300.83886
136.36801	-7.03359	-300.64431
136.46801	-7.03812	-300.48001
136.56801	-7.04344	-300.35338
136.66801	-7.05094	-300.33275
136.76801	-7.05625	-300.28188
136.86801	-7.05984	-300.02880
136.96801	-7.06438	-299.83127
137.06801	-7.06969	-299.67943
137.16801	-7.07719	-299.62182
137.26801	-7.08266	-299.56162
137.36801	-7.08625	-299.27623
137.39801	-7.08750	-298.69241
137.41001	-7.08797	-298.14973
137.42401	-7.08859	-297.62882
137.45001	-7.08969	-297.10373
137.51001	-7.09266	-296.59894
137.58001	-7.09625	-296.08610
137.66601	-7.10078	-295.58325
137.76601	-7.10766	-295.11830
137.86601	-7.11281	-294.71749
137.96401	-7.11672	-294.21234
138.06401	-7.12109	-293.78930
138.16401	-7.12625	-293.43891
138.26401	-7.13250	-293.15937
138.36401	-7.13937	-293.00866
138.46401	-7.14281	-292.63604
138.56401	-7.14687	-292.29435
138.66401	-7.15156	-292.01412
138.76401	-7.15719	-291.79007
138.86401	-7.16469	-291.67831
138.96401	-7.16984	-291.53261
139.06401	-7.17359	-291.22323
139.16401	-7.17812	-290.97876
139.26401	-7.18297	-290.77822
139.36401	-7.18875	-290.60811
139.46401	-7.19500	-290.52901
139.56401	-7.19906	-290.28049
139.66401	-7.20328	-290.04595
139.76401	-7.20813	-289.83963
139.86401	-7.21359	-289.69017
139.96401	-7.22109	-289.60440
140.06401	-7.22656	-289.55188
140.16401	-7.23000	-289.27836
140.26401	-7.23437	-289.06283
140.36401	-7.23938	-288.89030
140.46401	-7.24641	-288.80242
140.56401	-7.25250	-288.76713
140.66401	-7.25625	-288.52332
140.76401	-7.26047	-288.30889
140.86401	-7.26547	-288.13702
140.96401	-7.27047	-287.96107
141.06401	-7.27734	-287.86820
141.16401	-7.28266	-287.80034
141.26401	-7.28656	-287.54187
141.36401	-7.29094	-287.32896
141.46401	-7.29609	-287.17399
141.56401	-7.30297	-287.07200
141.66401	-7.30906	-287.04426
141.76401	-7.31266	-286.80441
141.86401	-7.31703	-286.58915
141.96401	-7.32172	-286.40991
142.06401	-7.32687	-286.25643
142.16401	-7.33281	-286.11708
142.26401	-7.33906	-286.06459
142.36401	-7.34328	-285.85348
142.46401	-7.34797	-285.66498
142.56401	-7.35297	-285.48893
142.66401	-7.35938	-285.35727
142.76401	-7.36609	-285.33858
142.86401	-7.37000	-285.11047
142.96401	-7.37422	-284.88618
143.06401	-7.37953	-284.70790
143.16401	-7.38563	-284.58324
143.26401	-7.39422	-284.62899
143.36401	-7.39734	-284.41659
143.46401	-7.40078	-284.12327
143.56401	-7.40516	-283.89558
143.66401	-7.40984	-283.68583
143.76401	-7.41547	-283.51924
143.86401	-7.42156	-283.42032
143.96401	-7.42609	-283.20694
144.06401	-7.43047	-282.97201
144.16401	-7.43516	-282.75067
144.26401	-7.44031	-282.54044
144.36401	-7.44750	-282.40830
144.46401	-7.45406	-282.35006
144.56401	-7.45734	-282.01962
144.66401	-7.46172	-281.72854
144.76401	-7.46672	-281.47605
144.86401	-7.47266	-281.25638
144.96401	-7.47859	-281.07142
145.06401	-7.48281	-280.76264
145.16401	-7.48719	-280.41083
145.26401	-7.49187	-280.08837
145.36401	-7.49766	-279.79827
145.46401	-7.50453	-279.54674
145.56401	-7.51062	-279.33514
145.66401	-7.51438	-278.87449
145.76401	-7.51875	-278.43326
145.86401	-7.52375	-278.00414
145.96401	-7.52953	-277.55299
146.06401	-7.53563	-277.10265
146.14001	-7.53859	-276.59696
146.20801	-7.54141	-276.08824
146.27201	-7.54422	-275.57912
146.33601	-7.54719	-275.06354
146.39401	-7.54984	-274.56287
146.45001	-7.55281	-274.05638
146.50401	-7.55578	-273.54258
146.55601	-7.55953	-273.03785
146.61201	-7.56359	-272.52826
146.66001	-7.56609	-272.01951
146.70201	-7.56766	-271.50470
146.74201	-7.56937	-271.00116
146.78201	-7.57094	-270.49598
146.82201	-7.57281	-269.98344
146.86201	-7.57469	-269.45862
146.90001	-7.57641	-268.94113
146.93601	-7.57828	-268.43396
146.97001	-7.58000	-267.91567
147.00201	-7.58203	-267.40307
147.03201	-7.58375	-266.88597
147.06001	-7.58563	-266.35334
147.08401	-7.58766	-265.84810
147.10601	-7.58922	-265.31374
147.12401	-7.59031	-264.76693
147.13801	-7.59109	-264.23547
147.15001	-7.59172	-263.69029
147.16001	-7.59219	-263.14980
147.16801	-7.59266	-262.62584
147.17401	-7.59297	-262.12385
147.17801	-7.59344	-261.24060
147.18001	-7.59422	-259.10875
147.18201	-7.59500	-254.18678
147.18401	-7.59609	-246.11551
147.18601	-7.59719	-235.63743
147.18801	-7.59844	-223.57480
147.19001	-7.59953	-210.30299
147.19201	-7.60063	-196.10368
147.19401	-7.60141	-181.38924
147.19601	-7.60203	-166.51286
147.19801	-7.60250	-151.67718
147.20001	-7.60281	-137.05942
147.20201	-7.60281	-122.86278
147.20401	-7.60281	-109.24856
147.20601	-7.60281	-96.30740
147.20801	-7.60281	-84.09620
147.21001	-7.60281	-72.66806
147.21201	-7.60297	-62.06866
147.21401	-7.60297	-52.31955
147.21601	-7.60297	-43.41644
147.21801	-7.60297	-35.34168
147.22001	-7.60297	-28.07421
147.22201	-7.60297	-21.59405
147.22401	-7.60313	-15.87495
147.22601	-7.60313	-10.87127
147.22801	-7.60313	-6.52756
147.23001	-7.60313	-2.80014
147.23201	-7.60313	0.34663
147.23401	-7.60313	2.95917
147.23601	-7.60313	5.09307
147.23801	-7.60313	6.79868
147.24001	-7.60313	8.12136
147.24201	-7.60328	9.10740
147.24401	-7.60328	9.79845
147.24801	-7.60328	10.43735
147.25601	-7.60328	9.68134
147.26001	-7.60328	8.71140
147.26201	-7.60328	8.14543
147.26401	-7.60328	7.54741
147.26601	-7.60328	6.92974
147.26801	-7.60328	6.30328
147.27001	-7.60328	5.68219
147.27201	-7.60328	5.07852
147.27401	-7.60328	4.49662
147.27601	-7.60328	3.93927
147.27801	-7.60328	3.41343
147.28201	-7.60328	2.46993
147.28601	-7.60328	1.66442
147.29001	-7.60328	1.00262
147.29401	-7.60328	0.47262
147.30001	-7.60328	-0.10148
147.31201	-7.60328	-0.61994
147.41201	-7.60359	-0.12689
147.51201	-7.60688	-0.09562
147.61201	-7.61281	-0.07624
147.71201	-7.62047	-0.06220
147.81201	-7.62516	-0.05684
147.91201	-7.62953	-0.05211
148.01201	-7.63469	-0.05285
148.11201	-7.64016	-0.05297
148.21201	-7.64609	-0.03911
148.31201	-7.65109	-0.03988
148.41201	-7.65531	-0.04157
148.51201	-7.65953	-0.02720
148.61201	-7.66453	-0.03362
148.71201	-7.66984	-0.02956
148.81201	-7.67656	-0.03032
148.91201	-7.68203	-0.02153
149.01201	-7.68609	-0.01668
149.11201	-7.69047	-0.01470
149.21201	-7.69594	-0.01689
149.31201	-7.70359	-0.02364
149.31801	-7.70406	-0.02338
