# Supplementary material for: Strengthening of 3D Printed Fused Deposition Manufactured Parts Using the Fill Compositing Technique
Source: PLoS One. 2015 Apr 16;10(4):e0122915. doi: 10.1371/journal.pone.0122915 (PMC4400136; doi:10.1371/journal.pone.0122915)
Supplement: S1 File — This is the raw data and information on all the samples presented in this manuscript. (ZIP) [file pone.0122915.s001.zip › Specimen_RawData_183.csv]

Time	Extension	Load
(sec)	(mm)	(N)
0.00000	-0.00016	0.08840
0.10000	-0.00016	0.08484
0.20000	-0.00219	0.08386
0.28200	-0.01219	0.08982
0.38200	-0.01812	0.08553
0.48200	-0.02344	0.08355
0.58200	-0.02906	0.08490
0.68200	-0.03500	0.08384
0.78200	-0.03969	0.08103
0.88200	-0.04437	0.08125
0.98200	-0.04922	0.08590
1.08200	-0.05469	0.08389
1.18200	-0.06234	0.07972
1.28200	-0.06781	0.08389
1.38200	-0.07156	0.08257
1.48200	-0.07594	0.08415
1.58200	-0.08094	0.08506
1.68200	-0.08734	0.08326
1.78200	-0.09328	0.08519
1.88200	-0.09719	0.08831
1.98200	-0.10156	0.08329
2.08200	-0.10641	0.07904
2.18200	-0.11172	0.08007
2.28200	-0.11812	0.08287
2.38200	-0.12344	0.08595
2.48200	-0.12750	0.07469
2.58200	-0.13203	0.08260
2.68200	-0.13734	0.07996
2.78200	-0.14453	0.08795
2.88200	-0.14969	0.08153
2.98200	-0.15375	0.08773
3.08200	-0.15828	0.07956
3.18200	-0.16344	0.07991
3.28200	-0.16906	0.08277
3.38200	-0.17625	0.08813
3.48200	-0.18078	0.08383
3.58200	-0.18438	0.08408
3.68200	-0.18906	0.08432
3.78200	-0.19375	0.08348
3.88200	-0.20000	0.08117
3.98200	-0.20609	0.08552
4.08200	-0.21063	0.09164
4.18200	-0.21500	0.08465
4.28200	-0.21969	0.08455
4.38200	-0.22516	0.08480
4.48200	-0.23141	0.08644
4.58200	-0.23656	0.09084
4.68200	-0.24078	0.08295
4.78200	-0.24563	0.08666
4.88200	-0.25094	0.07789
4.98200	-0.25781	0.07365
5.08200	-0.26453	0.05432
5.18200	-0.26797	0.05081
5.28200	-0.27203	-0.01627
5.38200	-0.27688	-0.29416
5.48200	-0.28297	-0.65395
5.57800	-0.29063	-1.15635
5.67800	-0.29500	-1.56269
5.77800	-0.29828	-1.79605
5.87800	-0.30297	-2.15562
5.97800	-0.30813	-2.54817
6.07800	-0.31453	-3.04645
6.17600	-0.32000	-3.54783
6.27600	-0.32406	-3.89010
6.37600	-0.32844	-4.24940
6.47600	-0.33328	-4.63416
6.57600	-0.33859	-5.07197
6.67600	-0.34516	-5.55997
6.75800	-0.35031	-6.06576
6.85800	-0.35406	-6.39606
6.95800	-0.35859	-6.76321
7.05800	-0.36344	-7.17395
7.15800	-0.36953	-7.67930
7.24000	-0.37516	-8.18760
7.34000	-0.37969	-8.62972
7.44000	-0.38375	-8.97807
7.54000	-0.38828	-9.36713
7.64000	-0.39359	-9.81845
7.74000	-0.39953	-10.30539
7.82000	-0.40484	-10.81505
7.92000	-0.40891	-11.21430
8.02000	-0.41313	-11.56775
8.12000	-0.41797	-11.97926
8.22000	-0.42344	-12.44527
8.30400	-0.42938	-12.94828
8.40000	-0.43453	-13.45267
8.50000	-0.43891	-13.84588
8.60000	-0.44328	-14.23179
8.70000	-0.44781	-14.65435
8.80000	-0.45344	-15.12155
8.88400	-0.45953	-15.62572
8.97000	-0.46406	-16.12581
9.07000	-0.46781	-16.46573
9.17000	-0.47250	-16.87069
9.27000	-0.47734	-17.29700
9.36800	-0.48328	-17.80103
9.45800	-0.48875	-18.30851
9.55800	-0.49297	-18.72299
9.65800	-0.49703	-19.08253
9.75800	-0.50156	-19.48136
9.85800	-0.50672	-19.92710
9.95600	-0.51266	-20.43190
10.02800	-0.51828	-20.93260
10.12800	-0.52266	-21.39542
10.22800	-0.52703	-21.76601
10.32800	-0.53188	-22.19535
10.42800	-0.53766	-22.68791
10.50400	-0.54328	-23.19453
10.59600	-0.54797	-23.69758
10.69600	-0.55203	-24.06248
10.79600	-0.55625	-24.43763
10.89600	-0.56094	-24.85754
10.99600	-0.56625	-25.30884
11.08800	-0.57219	-25.80940
11.16600	-0.57719	-26.31626
11.26600	-0.58109	-26.70740
11.36600	-0.58531	-27.08198
11.46600	-0.59016	-27.50155
11.56600	-0.59594	-28.00285
11.64400	-0.60156	-28.50297
11.74400	-0.60641	-28.98014
11.84400	-0.61078	-29.37439
11.94400	-0.61547	-29.78511
12.04400	-0.62078	-30.25415
12.13800	-0.62625	-30.75908
12.21200	-0.63219	-31.26427
12.31200	-0.63641	-31.75277
12.41200	-0.64031	-32.09134
12.51200	-0.64500	-32.50996
12.61200	-0.65031	-32.97874
12.70200	-0.65609	-33.48519
12.79800	-0.66109	-33.99126
12.89800	-0.66531	-34.40253
12.99800	-0.66969	-34.80526
13.09800	-0.67469	-35.25957
13.19800	-0.68016	-35.75728
13.28600	-0.68641	-36.27105
13.35200	-0.69094	-36.77828
13.45200	-0.69500	-37.16727
13.55200	-0.69906	-37.52629
13.65200	-0.70375	-37.97216
13.74400	-0.70938	-38.47550
13.82000	-0.71469	-38.98633
13.91800	-0.71938	-39.48903
14.01800	-0.72328	-39.86131
14.11800	-0.72766	-40.26653
14.21800	-0.73234	-40.69868
14.31800	-0.73781	-41.18659
14.40800	-0.74359	-41.69776
14.50200	-0.74828	-42.20109
14.60200	-0.75250	-42.59627
14.70200	-0.75734	-43.04752
14.79600	-0.76281	-43.55105
14.88000	-0.76891	-44.05965
14.94400	-0.77359	-44.56647
15.04400	-0.77781	-45.01682
15.14400	-0.78156	-45.35144
15.24400	-0.78578	-45.75591
15.34400	-0.79031	-46.18264
15.44400	-0.79547	-46.65990
15.52800	-0.80109	-47.16335
15.62400	-0.80578	-47.66584
15.72400	-0.81016	-48.06798
15.82400	-0.81500	-48.52719
15.92400	-0.82031	-48.99655
16.01200	-0.82625	-49.49803
16.09200	-0.83094	-49.99965
16.19200	-0.83500	-50.39494
16.29200	-0.83938	-50.79880
16.39200	-0.84437	-51.25565
16.48800	-0.85000	-51.76209
16.58000	-0.85625	-52.27385
16.66000	-0.86094	-52.77511
16.76000	-0.86469	-53.13154
16.86000	-0.86891	-53.52689
16.96000	-0.87375	-53.96722
17.06000	-0.87938	-54.46943
17.14200	-0.88516	-54.97592
17.23200	-0.89000	-55.48166
17.33200	-0.89406	-55.85150
17.43200	-0.89859	-56.26184
17.53200	-0.90344	-56.70093
17.63200	-0.90875	-57.18524
17.71400	-0.91469	-57.69115
17.80800	-0.91937	-58.19297
17.90800	-0.92344	-58.56287
18.00800	-0.92797	-58.98176
18.10800	-0.93297	-59.42829
18.20400	-0.93922	-59.93759
18.27600	-0.94406	-60.44016
18.37600	-0.94828	-60.85182
18.47600	-0.95250	-61.24181
18.57600	-0.95719	-61.66105
18.67600	-0.96250	-62.13560
18.77400	-0.96828	-62.64745
18.84800	-0.97359	-63.15487
18.94800	-0.97797	-63.57371
19.04800	-0.98219	-63.95475
19.14800	-0.98688	-64.37035
19.24800	-0.99203	-64.81886
19.33600	-0.99781	-65.32820
19.42600	-1.00297	-65.83150
19.52600	-1.00734	-66.23664
19.62600	-1.01203	-66.66049
19.72600	-1.01719	-67.12069
19.82600	-1.02266	-67.61130
19.90600	-1.02859	-68.11918
20.00600	-1.03297	-68.59549
20.10600	-1.03656	-68.90795
20.20600	-1.04094	-69.29988
20.30600	-1.04547	-69.71576
20.40600	-1.05078	-70.17842
20.49400	-1.05672	-70.68837
20.59400	-1.06141	-71.12227
20.69400	-1.06562	-71.47785
20.79400	-1.07063	-71.91001
20.89400	-1.07609	-72.38091
20.98600	-1.08281	-72.88878
21.04000	-1.08813	-73.39939
21.14000	-1.09188	-73.84053
21.24000	-1.09562	-74.12678
21.34000	-1.10063	-74.57868
21.43800	-1.10625	-75.08057
21.52200	-1.11219	-75.58946
21.62200	-1.11687	-76.07216
21.72200	-1.12063	-76.41295
21.82200	-1.12500	-76.79334
21.92200	-1.12953	-77.22008
22.02200	-1.13516	-77.69774
22.10200	-1.14172	-78.19951
22.16600	-1.14578	-78.70459
22.26600	-1.14906	-78.99534
22.36600	-1.15344	-79.38443
22.46600	-1.15844	-79.87076
22.56600	-1.16391	-80.35690
22.65000	-1.16953	-80.86641
22.75000	-1.17406	-81.31133
22.85000	-1.17813	-81.69148
22.95000	-1.18266	-82.08042
23.05000	-1.18781	-82.54964
23.15000	-1.19328	-83.03579
23.23200	-1.19953	-83.55007
23.30800	-1.20391	-84.05644
23.40800	-1.20750	-84.37591
23.50800	-1.21203	-84.77348
23.60800	-1.21719	-85.26224
23.69800	-1.22313	-85.76554
23.77600	-1.22828	-86.27190
23.87600	-1.23203	-86.64393
23.97600	-1.23594	-86.98828
24.07600	-1.24063	-87.40161
24.17600	-1.24625	-87.91113
24.26800	-1.25172	-88.42092
24.34200	-1.25750	-88.93402
24.44200	-1.26188	-89.39683
24.54200	-1.26563	-89.72114
24.64200	-1.27016	-90.14028
24.74200	-1.27500	-90.57911
24.83200	-1.28109	-91.09019
24.90400	-1.28609	-91.59056
25.00400	-1.29047	-92.00826
25.10400	-1.29469	-92.39294
25.20400	-1.29953	-92.84382
25.30400	-1.30484	-93.34667
25.39600	-1.31125	-93.84669
25.47000	-1.31563	-94.35156
25.57000	-1.31906	-94.65989
25.67000	-1.32328	-95.04031
25.77000	-1.32828	-95.50074
25.86200	-1.33375	-96.00171
25.93800	-1.33953	-96.50754
26.03200	-1.34438	-97.00879
26.13200	-1.34828	-97.37087
26.23200	-1.35281	-97.77804
26.33200	-1.35750	-98.21834
26.43200	-1.36266	-98.68114
26.51800	-1.36859	-99.18640
26.60800	-1.37328	-99.69332
26.70800	-1.37734	-100.04261
26.80800	-1.38188	-100.46106
26.90800	-1.38703	-100.93519
27.00200	-1.39328	-101.44470
27.07200	-1.39812	-101.95509
27.17200	-1.40234	-102.34784
27.27200	-1.40641	-102.71768
27.37200	-1.41125	-103.15498
27.47200	-1.41625	-103.62761
27.57200	-1.42187	-104.12174
27.64600	-1.42719	-104.62443
27.74600	-1.43188	-105.08423
27.84600	-1.43609	-105.44763
27.94600	-1.44063	-105.86824
28.04600	-1.44594	-106.33421
28.12800	-1.45187	-106.84696
28.20000	-1.45641	-107.35127
28.30000	-1.46047	-107.72991
28.40000	-1.46453	-108.08662
28.50000	-1.46953	-108.54921
28.59800	-1.47500	-109.05381
28.68400	-1.48078	-109.56381
28.77600	-1.48578	-110.07157
28.87600	-1.48953	-110.43128
28.97600	-1.49391	-110.80953
29.07600	-1.49844	-111.25138
29.17600	-1.50391	-111.73077
29.25800	-1.50984	-112.23995
29.32800	-1.51453	-112.74193
29.42800	-1.51859	-113.12827
29.52800	-1.52266	-113.48565
29.62800	-1.52766	-113.94249
29.72200	-1.53281	-114.44318
29.80400	-1.53906	-114.95548
29.87600	-1.54344	-115.45868
29.97600	-1.54703	-115.79233
30.07600	-1.55141	-116.17327
30.17600	-1.55641	-116.66897
30.26800	-1.56203	-117.17044
30.34400	-1.56719	-117.67098
30.44400	-1.57188	-118.13945
30.54400	-1.57594	-118.51362
30.64400	-1.58047	-118.93608
30.74400	-1.58547	-119.41397
30.84000	-1.59047	-119.91657
30.92200	-1.59641	-120.42203
31.00400	-1.60078	-120.92845
31.10400	-1.60469	-121.27061
31.20400	-1.60891	-121.66566
31.30400	-1.61359	-122.11040
31.39200	-1.61906	-122.61181
31.46800	-1.62422	-123.11349
31.56800	-1.62906	-123.59868
31.66800	-1.63313	-123.97920
31.76800	-1.63781	-124.40819
31.86800	-1.64297	-124.90833
31.96800	-1.64813	-125.38528
32.04200	-1.65375	-125.89328
32.14200	-1.65844	-126.38235
32.24200	-1.66250	-126.72736
32.34200	-1.66687	-127.14118
32.44200	-1.67219	-127.61942
32.53000	-1.67797	-128.12752
32.61000	-1.68281	-128.63088
32.71000	-1.68719	-129.02637
32.81000	-1.69156	-129.40162
32.91000	-1.69641	-129.86231
33.01000	-1.70188	-130.35996
33.10000	-1.70797	-130.87326
33.16800	-1.71250	-131.37415
33.26800	-1.71609	-131.69846
33.36800	-1.72047	-132.06452
33.46800	-1.72547	-132.50791
33.56800	-1.73063	-132.97860
33.66000	-1.73625	-133.47995
33.75800	-1.74156	-133.98780
33.85800	-1.74609	-134.37350
33.95800	-1.75047	-134.75977
34.05800	-1.75531	-135.20180
34.15800	-1.76109	-135.70873
34.23400	-1.76734	-136.21938
34.31400	-1.77156	-136.72365
34.41400	-1.77484	-136.96797
34.51400	-1.77922	-137.32545
34.61400	-1.78438	-137.80349
34.70800	-1.79016	-138.30414
34.78400	-1.79531	-138.81014
34.88400	-1.79953	-139.19315
34.98400	-1.80375	-139.53853
35.08400	-1.80844	-139.93223
35.18400	-1.81344	-140.38010
35.28400	-1.81875	-140.83512
35.36800	-1.82469	-141.33902
35.46600	-1.82969	-141.84017
35.56600	-1.83375	-142.15074
35.66600	-1.83891	-142.59954
35.76600	-1.84469	-143.09603
35.84200	-1.85094	-143.61271
35.93600	-1.85547	-144.11570
36.03600	-1.85891	-144.38999
36.13600	-1.86313	-144.74910
36.23600	-1.86781	-145.15585
36.33600	-1.87297	-145.62130
36.43600	-1.87922	-146.12283
36.52200	-1.88422	-146.63009
36.62200	-1.88812	-146.96179
36.72200	-1.89266	-147.32006
36.82200	-1.89781	-147.74200
36.92200	-1.90297	-148.18633
37.00400	-1.90891	-148.69715
37.10400	-1.91406	-149.17766
37.20400	-1.91844	-149.54443
37.30400	-1.92359	-149.97321
37.39800	-1.92953	-150.48248
37.47800	-1.93641	-150.99390
37.52600	-1.94125	-151.51390
37.62600	-1.94359	-151.82361
37.72600	-1.94641	-151.98465
37.82600	-1.95109	-152.39669
37.92600	-1.95641	-152.87191
38.00800	-1.96219	-153.37709
38.07600	-1.96641	-153.88124
38.17600	-1.97016	-154.20194
38.27600	-1.97406	-154.49728
38.37600	-1.97875	-154.89496
38.47600	-1.98375	-155.36207
38.57600	-1.98922	-155.84868
38.65400	-1.99484	-156.35401
38.75400	-1.99953	-156.81100
38.85400	-2.00359	-157.14778
38.95400	-2.00828	-157.55914
39.05400	-2.01391	-158.04687
39.13000	-2.02047	-158.55739
39.18800	-2.02438	-159.05762
39.28800	-2.02766	-159.33888
39.38800	-2.03141	-159.61774
39.48800	-2.03578	-160.01707
39.58800	-2.04078	-160.47694
39.68600	-2.04641	-160.98724
39.75800	-2.05203	-161.50005
39.85800	-2.05688	-161.99677
39.95800	-2.06094	-162.30436
40.05800	-2.06563	-162.71178
40.15800	-2.07078	-163.14305
40.24400	-2.07656	-163.64685
40.32000	-2.08109	-164.14930
40.42000	-2.08547	-164.53181
40.52000	-2.08984	-164.90312
40.62000	-2.09484	-165.33989
40.72000	-2.10031	-165.82535
40.80800	-2.10656	-166.32801
40.89400	-2.11094	-166.83128
40.99400	-2.11469	-167.13542
41.09400	-2.11906	-167.49723
41.19400	-2.12391	-167.94099
41.29400	-2.12953	-168.45031
41.37200	-2.13547	-168.95871
41.45000	-2.14000	-169.46262
41.55000	-2.14375	-169.76051
41.65000	-2.14797	-170.11432
41.75000	-2.15281	-170.54348
41.85000	-2.15813	-171.01415
41.93200	-2.16438	-171.51460
42.00200	-2.16859	-172.02476
42.10200	-2.17219	-172.33464
42.20200	-2.17641	-172.67640
42.30200	-2.18141	-173.12093
42.39600	-2.18719	-173.63153
42.46800	-2.19266	-174.13674
42.56800	-2.19688	-174.57165
42.66800	-2.20063	-174.88083
42.76800	-2.20500	-175.25920
42.86800	-2.20984	-175.69211
42.96800	-2.21516	-176.15615
43.05000	-2.22156	-176.66627
43.11800	-2.22578	-177.16724
43.21800	-2.22969	-177.49614
43.31800	-2.23422	-177.85016
43.41800	-2.23906	-178.26593
43.51200	-2.24469	-178.76917
43.58600	-2.25000	-179.27265
43.68600	-2.25438	-179.72383
43.78600	-2.25828	-180.03811
43.88600	-2.26250	-180.39855
43.98600	-2.26750	-180.82769
44.08600	-2.27328	-181.32176
44.15600	-2.27891	-181.82692
44.25600	-2.28359	-182.29534
44.35600	-2.28750	-182.60963
44.45600	-2.29234	-183.00633
44.55600	-2.29766	-183.49512
44.64600	-2.30359	-184.00156
44.72800	-2.30828	-184.50627
44.82800	-2.31250	-184.84709
44.92800	-2.31672	-185.18485
45.02800	-2.32141	-185.57484
45.12800	-2.32672	-186.04159
45.21600	-2.33297	-186.55404
45.28000	-2.33766	-187.06624
45.38000	-2.34156	-187.44108
45.48000	-2.34547	-187.72970
45.58000	-2.35016	-188.12868
45.68000	-2.35563	-188.58469
45.76400	-2.36172	-189.08554
45.85600	-2.36641	-189.58792
45.95600	-2.37047	-189.92002
46.05600	-2.37500	-190.30739
46.15600	-2.38016	-190.75230
46.25000	-2.38578	-191.25693
46.32400	-2.39234	-191.77084
46.38600	-2.39625	-192.27782
46.48600	-2.39922	-192.51068
46.58600	-2.40313	-192.80390
46.68600	-2.40797	-193.23300
46.78600	-2.41328	-193.72636
46.87200	-2.41891	-194.23644
46.96600	-2.42359	-194.74369
47.06600	-2.42781	-195.12433
47.16600	-2.43203	-195.48871
47.26600	-2.43688	-195.90321
47.36400	-2.44266	-196.40791
47.45200	-2.44844	-196.91873
47.55200	-2.45313	-197.39449
47.65200	-2.45703	-197.72883
47.75200	-2.46156	-198.10770
47.85200	-2.46672	-198.54523
47.94400	-2.47281	-199.05683
48.01200	-2.47797	-199.55729
48.11200	-2.48250	-199.98440
48.21200	-2.48641	-200.29664
48.31200	-2.49078	-200.64937
48.41200	-2.49609	-201.08594
48.50400	-2.50141	-201.59556
48.57800	-2.50734	-202.10366
48.67800	-2.51188	-202.58418
48.77800	-2.51578	-202.87150
48.87800	-2.52063	-203.26610
48.97800	-2.52609	-203.72859
49.06600	-2.53203	-204.22894
49.16600	-2.53687	-204.73410
49.26600	-2.54078	-205.03791
49.36600	-2.54516	-205.40039
49.46600	-2.55031	-205.83661
49.56600	-2.55609	-206.33505
49.64800	-2.56234	-206.83791
49.72800	-2.56672	-207.33868
49.82800	-2.57031	-207.58249
49.92800	-2.57453	-207.91362
50.02800	-2.57922	-208.29643
50.12600	-2.58516	-208.79711
50.20000	-2.59063	-209.30880
50.30000	-2.59516	-209.74959
50.40000	-2.59922	-210.05897
50.50000	-2.60391	-210.43286
50.60000	-2.60891	-210.84404
50.70000	-2.61516	-211.34554
50.76400	-2.62078	-211.85154
50.86400	-2.62469	-212.29030
50.96400	-2.62828	-212.53476
51.06400	-2.63281	-212.88727
51.16400	-2.63797	-213.32178
51.26200	-2.64453	-213.83113
51.34600	-2.64922	-214.33467
51.44600	-2.65312	-214.62791
51.54600	-2.65766	-214.97047
51.64600	-2.66281	-215.39241
51.74600	-2.66844	-215.87597
51.83800	-2.67500	-216.38256
51.90600	-2.67969	-216.88931
52.00600	-2.68312	-217.18723
52.10600	-2.68734	-217.47325
52.20600	-2.69156	-217.81024
52.30600	-2.69641	-218.20109
52.40200	-2.70281	-218.71410
52.50200	-2.70781	-219.18406
52.60200	-2.71219	-219.52568
52.70200	-2.71687	-219.89559
52.80200	-2.72250	-220.32920
52.89800	-2.72891	-220.83852
52.97000	-2.73422	-221.34750
53.07000	-2.73859	-221.72834
53.17000	-2.74234	-221.97957
53.27000	-2.74687	-222.32074
53.37000	-2.75203	-222.73046
53.47000	-2.75891	-223.23112
53.52600	-2.76406	-223.73289
53.62600	-2.76781	-224.15140
53.72600	-2.77141	-224.37012
53.82600	-2.77594	-224.72265
53.92600	-2.78156	-225.18952
54.01000	-2.78844	-225.69041
54.06400	-2.79281	-226.20168
54.16400	-2.79578	-226.51963
54.26400	-2.79937	-226.73297
54.36400	-2.80406	-227.11408
54.46400	-2.80938	-227.54689
54.56400	-2.81531	-228.04026
54.66000	-2.82031	-228.54096
54.76000	-2.82422	-228.85573
54.86000	-2.82859	-229.19431
54.96000	-2.83344	-229.57160
55.06000	-2.83906	-230.04763
55.14400	-2.84594	-230.55184
55.20000	-2.85047	-231.05343
55.30000	-2.85375	-231.37361
55.40000	-2.85750	-231.62057
55.50000	-2.86234	-232.00151
55.60000	-2.86797	-232.45993
55.67800	-2.87391	-232.96461
55.77600	-2.87859	-233.46694
55.87600	-2.88234	-233.74505
55.97600	-2.88672	-234.08490
56.07600	-2.89172	-234.48363
56.17600	-2.89656	-234.89393
56.27200	-2.90281	-235.39399
56.37200	-2.90797	-235.88999
56.47200	-2.91266	-236.24004
56.57200	-2.91734	-236.61658
56.67200	-2.92281	-237.06084
56.76400	-2.92938	-237.56966
56.85600	-2.93422	-238.07228
56.95600	-2.93766	-238.31919
57.05600	-2.94172	-238.61042
57.15600	-2.94656	-238.98865
57.25600	-2.95234	-239.44435
57.34800	-2.95922	-239.95952
57.41600	-2.96359	-240.46546
57.51600	-2.96734	-240.77655
57.61600	-2.97156	-241.08297
57.71600	-2.97656	-241.46946
57.81600	-2.98188	-241.89508
57.90200	-2.98797	-242.40747
58.00200	-2.99266	-242.83637
58.10200	-2.99656	-243.12811
58.20200	-3.00094	-243.45914
58.30200	-3.00594	-243.84651
58.40200	-3.01219	-244.35051
58.46800	-3.01859	-244.86086
58.56800	-3.02219	-245.30540
58.66800	-3.02563	-245.50132
58.76800	-3.03016	-245.83825
58.86800	-3.03531	-246.25869
58.96400	-3.04203	-246.76131
59.03600	-3.04703	-247.26586
59.13600	-3.05109	-247.63466
59.23600	-3.05516	-247.91527
59.33600	-3.05984	-248.26491
59.43600	-3.06469	-248.66298
59.53600	-3.07063	-249.11742
59.61400	-3.07625	-249.62248
59.71400	-3.08063	-250.02363
59.81400	-3.08469	-250.30860
59.91400	-3.08953	-250.68644
60.01400	-3.09500	-251.10516
60.09600	-3.10172	-251.61856
60.19600	-3.10609	-252.07224
60.29600	-3.10984	-252.33656
60.39600	-3.11438	-252.66397
60.49600	-3.11922	-253.04294
60.59600	-3.12500	-253.50004
60.68200	-3.13172	-254.00245
60.76000	-3.13609	-254.51016
60.86000	-3.13984	-254.77210
60.96000	-3.14438	-255.09757
61.06000	-3.14922	-255.46283
61.15800	-3.15562	-255.96422
61.23800	-3.16062	-256.46988
61.33800	-3.16437	-256.76447
61.43800	-3.16844	-257.04977
61.53800	-3.17312	-257.41068
61.63800	-3.17859	-257.84725
61.73400	-3.18531	-258.35001
61.79600	-3.19031	-258.85841
61.89600	-3.19391	-259.21655
61.99600	-3.19781	-259.48277
62.09600	-3.20250	-259.82985
62.19600	-3.20797	-260.25555
62.28400	-3.21438	-260.76648
62.36800	-3.21922	-261.27470
62.46800	-3.22313	-261.58714
62.56800	-3.22734	-261.90397
62.66800	-3.23234	-262.30466
62.76600	-3.23828	-262.81202
62.83800	-3.24438	-263.31374
62.90200	-3.24828	-263.82163
63.00200	-3.25125	-264.08279
63.10200	-3.25500	-264.33331
63.20200	-3.25969	-264.69693
63.30200	-3.26484	-265.11693
63.39400	-3.27078	-265.62178
63.49400	-3.27562	-266.07394
63.59400	-3.27984	-266.41211
63.69400	-3.28422	-266.75108
63.79400	-3.28922	-267.16417
63.89400	-3.29453	-267.58432
63.98800	-3.30094	-268.09683
64.08000	-3.30609	-268.59751
64.18000	-3.31016	-268.89679
64.28000	-3.31453	-269.22745
64.38000	-3.31953	-269.61192
64.47600	-3.32641	-270.12023
64.54400	-3.33141	-270.63152
64.64400	-3.33562	-271.01454
64.74400	-3.33969	-271.29897
64.84400	-3.34422	-271.64605
64.94400	-3.34922	-272.02627
65.04400	-3.35531	-272.46949
65.14400	-3.36078	-272.97816
65.24400	-3.36484	-273.29576
65.34400	-3.36938	-273.62987
65.44400	-3.37453	-274.02517
65.54400	-3.38047	-274.48779
65.62200	-3.38656	-274.99080
65.72200	-3.39125	-275.45384
65.82200	-3.39484	-275.68230
65.92200	-3.39922	-275.98229
66.02200	-3.40406	-276.34713
66.12200	-3.41000	-276.80492
66.19200	-3.41625	-277.31299
66.29200	-3.42078	-277.77261
66.39200	-3.42453	-278.01418
66.49200	-3.42938	-278.36314
66.59200	-3.43469	-278.73763
66.68400	-3.44109	-279.24061
66.78400	-3.44594	-279.71849
66.88400	-3.44969	-279.97479
66.98400	-3.45406	-280.27457
67.08400	-3.45906	-280.64206
67.18400	-3.46469	-281.06838
67.27600	-3.47172	-281.57759
67.36200	-3.47625	-282.07818
67.46200	-3.47953	-282.27860
67.56200	-3.48375	-282.56199
67.66200	-3.48875	-282.93544
67.76200	-3.49484	-283.38581
67.83800	-3.50094	-283.88652
67.93800	-3.50516	-284.26230
68.03800	-3.50891	-284.50233
68.13800	-3.51344	-284.81737
68.23800	-3.51859	-285.19094
68.33800	-3.52344	-285.53799
68.43200	-3.52969	-286.04123
68.53200	-3.53453	-286.42574
68.63200	-3.53906	-286.72153
68.73200	-3.54406	-287.07802
68.83200	-3.54984	-287.48807
68.91400	-3.55672	-287.99364
69.01400	-3.56125	-288.44482
69.11400	-3.56469	-288.63385
69.21400	-3.56906	-288.92270
69.31400	-3.57406	-289.28313
69.41400	-3.58000	-289.70888
69.49000	-3.58688	-290.21120
69.59000	-3.59125	-290.66026
69.69000	-3.59484	-290.85922
69.79000	-3.59953	-291.19539
69.89000	-3.60484	-291.56578
69.98800	-3.61187	-292.07993
70.08800	-3.61641	-292.53826
70.18800	-3.62000	-292.74482
70.28800	-3.62437	-293.03417
70.38800	-3.62953	-293.39629
70.48800	-3.63500	-293.81272
70.57400	-3.64234	-294.32008
70.65000	-3.64656	-294.82087
70.75000	-3.64984	-295.02535
70.85000	-3.65422	-295.30504
70.95000	-3.65938	-295.70022
71.05000	-3.66641	-296.17691
71.12200	-3.67141	-296.68286
71.22200	-3.67484	-296.94211
71.32200	-3.67875	-297.17487
71.42200	-3.68281	-297.45722
71.52200	-3.68750	-297.79151
71.62200	-3.69281	-298.18600
71.71400	-3.69984	-298.69643
71.80400	-3.70484	-299.20119
71.90400	-3.70906	-299.46208
72.00400	-3.71406	-299.81613
72.10400	-3.71969	-300.22672
72.19800	-3.72641	-300.73154
72.29800	-3.73047	-301.10618
72.39800	-3.73422	-301.34434
72.49800	-3.73891	-301.66581
72.59800	-3.74391	-302.03167
72.69800	-3.74984	-302.47894
72.78800	-3.75672	-302.97992
72.88800	-3.76125	-303.43461
72.98800	-3.76484	-303.62362
73.08800	-3.76937	-303.94548
73.18800	-3.77437	-304.29599
73.28800	-3.78125	-304.78781
73.36600	-3.78625	-305.29088
73.46600	-3.79031	-305.59441
73.56600	-3.79453	-305.87003
73.66600	-3.79922	-306.20378
73.76600	-3.80453	-306.59229
73.86600	-3.81125	-307.06251
73.96400	-3.81641	-307.56879
74.06400	-3.82000	-307.77466
74.16400	-3.82438	-308.06664
74.26400	-3.82953	-308.40197
74.36400	-3.83594	-308.81408
74.45000	-3.84219	-309.31556
74.55000	-3.84625	-309.60089
74.65000	-3.85031	-309.85039
74.75000	-3.85484	-310.15807
74.85000	-3.85969	-310.50646
74.95000	-3.86578	-310.93550
75.02200	-3.87172	-311.44831
75.12200	-3.87578	-311.83335
75.22200	-3.87984	-312.09716
75.32200	-3.88453	-312.42684
75.42200	-3.89000	-312.82341
75.50400	-3.89688	-313.33342
75.60400	-3.90141	-313.80042
75.70400	-3.90500	-314.02269
75.80400	-3.90922	-314.31657
75.90400	-3.91406	-314.65393
76.00400	-3.91938	-315.04980
76.09800	-3.92609	-315.55974
76.19800	-3.93125	-316.04958
76.29800	-3.93531	-316.29655
76.39800	-3.94000	-316.62539
76.49800	-3.94516	-316.98468
76.59400	-3.95234	-317.48945
76.68200	-3.95719	-317.99477
76.78200	-3.96078	-318.22670
76.88200	-3.96484	-318.49125
76.98200	-3.96984	-318.84670
77.08200	-3.97547	-319.25300
77.17400	-3.98234	-319.75353
77.27400	-3.98734	-320.23382
77.37400	-3.99109	-320.46950
77.47400	-3.99563	-320.77625
77.57400	-4.00078	-321.13850
77.67400	-4.00734	-321.61593
77.74400	-4.01328	-322.12886
77.84400	-4.01703	-322.48768
77.94400	-4.02063	-322.66751
78.04400	-4.02484	-322.94789
78.14400	-4.02984	-323.30367
78.24400	-4.03625	-323.75363
78.30800	-4.04219	-324.26569
78.40800	-4.04625	-324.66978
78.50800	-4.05000	-324.88719
78.60800	-4.05500	-325.24934
78.70800	-4.06078	-325.68261
78.80400	-4.06688	-326.18982
78.90400	-4.07141	-326.58780
79.00400	-4.07531	-326.85316
79.10400	-4.07953	-327.14733
79.20400	-4.08453	-327.51194
79.30400	-4.09047	-327.97569
79.39000	-4.09750	-328.48883
79.49000	-4.10219	-328.99013
79.59000	-4.10594	-329.20533
79.69000	-4.11031	-329.51531
79.79000	-4.11500	-329.86552
79.89000	-4.12063	-330.27393
79.99000	-4.12641	-330.74680
80.09000	-4.13078	-331.07895
80.19000	-4.13516	-331.38576
80.29000	-4.14031	-331.73653
80.39000	-4.14563	-332.13204
80.49000	-4.15234	-332.60539
80.58400	-4.15781	-333.11060
80.68400	-4.16172	-333.37858
80.78400	-4.16594	-333.66203
80.88400	-4.17078	-333.98852
80.98400	-4.17656	-334.39061
81.07400	-4.18281	-334.89150
81.17400	-4.18688	-335.19623
81.27400	-4.19094	-335.43921
81.37400	-4.19578	-335.75863
81.47400	-4.20125	-336.15208
81.57400	-4.20828	-336.60144
81.64400	-4.21344	-337.11219
81.74400	-4.21719	-337.37022
81.84400	-4.22109	-337.59513
81.94400	-4.22578	-337.89283
82.04400	-4.23094	-338.24384
82.14400	-4.23734	-338.68831
82.24400	-4.24234	-339.07300
82.34400	-4.24688	-339.37135
82.44400	-4.25156	-339.67867
82.54400	-4.25688	-340.03830
82.64400	-4.26312	-340.45628
82.72200	-4.26938	-340.95988
82.82200	-4.27266	-341.19883
82.92200	-4.27641	-341.40152
83.02200	-4.28109	-341.70023
83.12200	-4.28656	-342.05139
83.21600	-4.29406	-342.55624
83.31600	-4.29922	-343.04887
83.41600	-4.30297	-343.25144
83.51600	-4.30734	-343.52115
83.61600	-4.31187	-343.80519
83.71600	-4.31719	-344.15153
83.81600	-4.32453	-344.66043
83.91600	-4.32969	-345.13378
84.01600	-4.33344	-345.32759
84.11600	-4.33766	-345.58892
84.21600	-4.34281	-345.90375
84.31600	-4.34969	-346.34742
84.41600	-4.35469	-346.77514
84.51600	-4.35844	-346.99675
84.61600	-4.36281	-347.24689
84.71600	-4.36781	-347.55388
84.81600	-4.37313	-347.90108
84.91600	-4.38094	-348.35631
84.98800	-4.38578	-348.85865
85.08800	-4.38922	-349.05791
85.18800	-4.39344	-349.27762
85.28800	-4.39813	-349.56032
85.38800	-4.40422	-349.93619
85.46000	-4.41062	-350.44631
85.56000	-4.41484	-350.81226
85.66000	-4.41875	-351.01110
85.76000	-4.42344	-351.30358
85.86000	-4.42875	-351.64580
85.96000	-4.43516	-352.03686
86.03800	-4.44078	-352.54619
86.13800	-4.44406	-352.77039
86.23800	-4.44828	-352.99310
86.33800	-4.45328	-353.32391
86.43800	-4.45891	-353.70356
86.53000	-4.46578	-354.20832
86.63000	-4.47000	-354.54586
86.73000	-4.47375	-354.74077
86.83000	-4.47812	-355.00249
86.93000	-4.48313	-355.32418
87.03000	-4.48906	-355.73989
87.10800	-4.49609	-356.24757
87.20800	-4.50000	-356.63149
87.30800	-4.50344	-356.78357
87.40800	-4.50813	-357.06422
87.50800	-4.51328	-357.41273
87.60800	-4.52016	-357.84066
87.70800	-4.52547	-358.34628
87.80800	-4.52938	-358.56980
87.90800	-4.53359	-358.82688
88.00800	-4.53859	-359.13518
88.10800	-4.54391	-359.50965
88.20800	-4.55125	-360.00675
88.30800	-4.55656	-360.48907
88.40800	-4.56016	-360.66896
88.50800	-4.56453	-360.93011
88.60800	-4.56969	-361.25961
88.70800	-4.57734	-361.73752
88.78600	-4.58219	-362.24285
88.88600	-4.58563	-362.43671
88.98600	-4.58984	-362.66938
89.08600	-4.59484	-362.99652
89.18600	-4.60031	-363.36944
89.28600	-4.60641	-363.76795
89.38600	-4.61203	-364.24085
89.48600	-4.61594	-364.48926
89.58600	-4.62063	-364.76257
89.68600	-4.62562	-365.10009
89.78600	-4.63156	-365.51332
89.87000	-4.63813	-366.01979
89.97000	-4.64188	-366.31110
90.07000	-4.64547	-366.49027
90.17000	-4.64984	-366.75867
90.27000	-4.65500	-367.08784
90.37000	-4.66156	-367.49965
90.44400	-4.66734	-368.00256
90.54400	-4.67141	-368.31403
90.64400	-4.67531	-368.53036
90.74400	-4.68031	-368.84052
90.84400	-4.68578	-369.19788
90.94400	-4.69266	-369.68035
91.04400	-4.69703	-370.03288
91.14400	-4.70094	-370.25034
91.24400	-4.70516	-370.50113
91.34400	-4.71016	-370.81903
91.44400	-4.71578	-371.18652
91.52800	-4.72328	-371.69161
91.62800	-4.72797	-372.14091
91.72800	-4.73141	-372.30352
91.82800	-4.73609	-372.57367
91.92800	-4.74141	-372.90049
92.02800	-4.74875	-373.40644
92.12800	-4.75344	-373.81589
92.22800	-4.75734	-374.02463
92.32800	-4.76172	-374.26761
92.42800	-4.76672	-374.58423
92.52800	-4.77172	-374.91480
92.62800	-4.77906	-375.41413
92.72800	-4.78375	-375.77721
92.82800	-4.78766	-375.97975
92.92800	-4.79234	-376.24878
93.02800	-4.79781	-376.59818
93.12200	-4.80547	-377.10276
93.22200	-4.81016	-377.53293
93.32200	-4.81375	-377.68912
93.42200	-4.81797	-377.93735
93.52200	-4.82281	-378.22151
93.62200	-4.82813	-378.56159
93.72200	-4.83563	-379.03693
93.82200	-4.84047	-379.46355
93.92200	-4.84453	-379.65396
94.02200	-4.84906	-379.91342
94.12200	-4.85391	-380.20930
94.22200	-4.86125	-380.65121
94.31600	-4.86672	-381.15314
94.41600	-4.87047	-381.37475
94.51600	-4.87500	-381.62196
94.61600	-4.88016	-381.94856
94.71600	-4.88625	-382.35891
94.80000	-4.89359	-382.87368
94.90000	-4.89703	-383.20467
95.00000	-4.90000	-383.30284
95.10000	-4.90422	-383.52829
95.20000	-4.90922	-383.83475
95.30000	-4.91516	-384.20537
95.38000	-4.92172	-384.70933
95.48000	-4.92656	-385.09482
95.58000	-4.93094	-385.34182
95.68000	-4.93547	-385.62047
95.78000	-4.94047	-385.95235
95.88000	-4.94672	-386.35206
95.98000	-4.95266	-386.84824
96.08000	-4.95625	-387.06505
96.18000	-4.96062	-387.30189
96.28000	-4.96563	-387.61798
96.38000	-4.97203	-388.03440
96.46600	-4.97797	-388.53580
96.56600	-4.98187	-388.78050
96.66600	-4.98594	-388.99851
96.76600	-4.99047	-389.26709
96.86600	-4.99531	-389.57375
96.96600	-5.00047	-389.91308
97.06600	-5.00734	-390.40270
97.16600	-5.01188	-390.71861
97.26600	-5.01625	-390.95199
97.36600	-5.02109	-391.25022
97.46600	-5.02656	-391.58842
97.56600	-5.03391	-392.07894
97.66600	-5.03828	-392.42786
97.76600	-5.04250	-392.63538
97.86600	-5.04750	-392.93140
97.96600	-5.05297	-393.28632
98.06600	-5.05859	-393.64979
98.15400	-5.06531	-394.15696
98.25400	-5.06875	-394.37518
98.35400	-5.07266	-394.55569
98.45400	-5.07719	-394.81136
98.55400	-5.08234	-395.09940
98.65400	-5.08891	-395.50915
98.75400	-5.09391	-395.88463
98.85400	-5.09812	-396.09864
98.95400	-5.10250	-396.32455
99.05400	-5.10750	-396.61255
99.15400	-5.11375	-396.99730
99.23200	-5.12125	-397.49941
99.33200	-5.12531	-397.87522
99.43200	-5.12891	-397.99291
99.53200	-5.13359	-398.24361
99.63200	-5.13875	-398.55516
99.73200	-5.14578	-398.96163
99.83200	-5.15094	-399.39159
99.93200	-5.15469	-399.56942
100.03200	-5.15906	-399.81675
100.13200	-5.16391	-400.06137
100.23200	-5.16922	-400.39039
100.33200	-5.17656	-400.86231
100.43200	-5.18172	-401.26926
100.53200	-5.18516	-401.41064
100.63200	-5.18953	-401.62680
100.73200	-5.19453	-401.90181
100.83200	-5.20141	-402.28033
100.93200	-5.20672	-402.72468
101.03200	-5.21078	-402.92311
101.13200	-5.21516	-403.12472
101.23200	-5.22031	-403.41809
101.33200	-5.22594	-403.76183
101.43200	-5.23359	-404.23977
101.53200	-5.23844	-404.61975
101.63200	-5.24203	-404.74543
101.73200	-5.24656	-404.95938
101.83200	-5.25156	-405.25430
101.93200	-5.25828	-405.59715
102.01400	-5.26437	-406.09783
102.11400	-5.26781	-406.27414
102.21400	-5.27203	-406.46079
102.31400	-5.27734	-406.76078
102.41400	-5.28328	-407.13647
102.50000	-5.29141	-407.65205
102.60000	-5.29562	-408.10230
102.70000	-5.29797	-408.09375
102.80000	-5.30266	-408.32031
102.90000	-5.30766	-408.62706
103.00000	-5.31328	-408.96669
103.09200	-5.32000	-409.47023
103.19200	-5.32359	-409.67771
103.29200	-5.32766	-409.86469
103.39200	-5.33219	-410.11086
103.49200	-5.33719	-410.40385
103.59200	-5.34344	-410.76097
103.67800	-5.34969	-411.26668
103.77800	-5.35328	-411.45423
103.87800	-5.35766	-411.66475
103.97800	-5.36266	-411.94946
104.07800	-5.36859	-412.30479
104.17400	-5.37578	-412.81149
104.27400	-5.37969	-413.08150
104.37400	-5.38344	-413.23522
104.47400	-5.38813	-413.47128
104.57400	-5.39313	-413.74603
104.67400	-5.39859	-414.07308
104.76200	-5.40578	-414.57397
104.86200	-5.40969	-414.84123
104.96200	-5.41359	-415.01346
105.06200	-5.41828	-415.24541
105.16200	-5.42391	-415.56069
105.25800	-5.43156	-416.07097
105.35801	-5.43594	-416.41510
105.45801	-5.43953	-416.54235
105.55801	-5.44406	-416.75743
105.65801	-5.44891	-417.03880
105.75801	-5.45422	-417.35286
105.85801	-5.46203	-417.85669
105.95801	-5.46641	-418.17653
106.05801	-5.47031	-418.32951
106.15801	-5.47500	-418.56799
106.25801	-5.48016	-418.86777
106.35801	-5.48750	-419.30228
106.45801	-5.49234	-419.66066
106.55801	-5.49625	-419.84591
106.65801	-5.50078	-420.06049
106.75801	-5.50563	-420.32471
106.85801	-5.51141	-420.65540
106.94401	-5.51906	-421.16717
107.04401	-5.52266	-421.42582
107.14401	-5.52641	-421.56491
107.24401	-5.53125	-421.80914
107.34401	-5.53656	-422.10805
107.44401	-5.54391	-422.56415
107.54401	-5.54875	-422.93158
107.64401	-5.55250	-423.07881
107.74401	-5.55687	-423.27663
107.84401	-5.56156	-423.51648
107.94401	-5.56703	-423.81197
108.04401	-5.57406	-424.22196
108.14401	-5.57938	-424.63857
108.24401	-5.58313	-424.78764
108.34401	-5.58781	-425.01777
108.44401	-5.59344	-425.33493
108.54401	-5.60156	-425.82974
108.64401	-5.60562	-426.15962
108.74401	-5.60906	-426.25889
108.84401	-5.61328	-426.44992
108.94401	-5.61781	-426.68048
109.04401	-5.62313	-426.96479
109.14401	-5.63094	-427.37505
109.21401	-5.63625	-427.88309
109.31401	-5.63953	-428.03088
109.41401	-5.64344	-428.16594
109.51401	-5.64812	-428.39527
109.61401	-5.65406	-428.71583
109.70801	-5.66094	-429.22035
109.80801	-5.66484	-429.43686
109.90801	-5.66906	-429.62259
110.00801	-5.67406	-429.88011
110.10801	-5.67969	-430.20871
110.20801	-5.68625	-430.55677
110.30801	-5.69188	-431.01487
110.40801	-5.69531	-431.13708
110.50801	-5.69969	-431.34737
110.60801	-5.70469	-431.60796
110.70801	-5.71125	-431.97283
110.80201	-5.71766	-432.47861
110.90201	-5.72125	-432.64675
111.00201	-5.72516	-432.79192
111.10201	-5.72984	-433.03072
111.20201	-5.73531	-433.33545
111.30201	-5.74297	-433.77599
111.38001	-5.74859	-434.28376
111.48001	-5.75188	-434.45796
111.58001	-5.75594	-434.60378
111.68001	-5.76078	-434.87042
111.78001	-5.76594	-435.17205
111.88001	-5.77250	-435.61515
111.98001	-5.77672	-435.86060
112.08001	-5.78063	-436.03259
112.18001	-5.78516	-436.25331
112.28001	-5.79031	-436.53670
112.38001	-5.79641	-436.90729
112.45801	-5.80375	-437.41348
112.55801	-5.80766	-437.72990
112.65801	-5.81109	-437.82243
112.75801	-5.81547	-438.04127
112.85801	-5.82078	-438.31328
112.95801	-5.82781	-438.76734
113.05801	-5.83266	-439.12968
113.15801	-5.83656	-439.28331
113.25801	-5.84094	-439.48522
113.35801	-5.84594	-439.74683
113.45801	-5.85125	-440.03189
113.55801	-5.85844	-440.47305
113.65801	-5.86344	-440.83190
113.75801	-5.86734	-440.98166
113.85801	-5.87203	-441.19942
113.95801	-5.87750	-441.52004
114.05801	-5.88516	-441.93974
114.15801	-5.89063	-442.40397
114.25801	-5.89391	-442.48736
114.35801	-5.89813	-442.65559
114.45801	-5.90250	-442.86135
114.55801	-5.90781	-443.12754
114.65801	-5.91500	-443.54135
114.75801	-5.92031	-443.93924
114.85801	-5.92406	-444.07684
114.95801	-5.92875	-444.27827
115.05801	-5.93359	-444.51970
115.15801	-5.94016	-444.84162
115.25801	-5.94609	-445.27525
115.35801	-5.95000	-445.42578
115.45801	-5.95438	-445.58987
115.55801	-5.95922	-445.81500
115.65801	-5.96500	-446.11791
115.75001	-5.97359	-446.62994
115.85001	-5.97734	-446.93282
115.95001	-5.98078	-447.00134
116.05001	-5.98516	-447.18444
116.15001	-5.99031	-447.41470
116.25001	-5.99734	-447.77191
116.35001	-6.00328	-448.23360
116.45001	-6.00688	-448.35192
116.55001	-6.01109	-448.50430
116.65001	-6.01594	-448.71983
116.75001	-6.02109	-448.97747
116.85001	-6.02859	-449.38636
116.95001	-6.03359	-449.72196
117.05001	-6.03750	-449.84600
117.15001	-6.04188	-450.01274
117.25001	-6.04703	-450.25036
117.35001	-6.05484	-450.65504
117.45001	-6.05938	-451.00766
117.55001	-6.06297	-451.09448
117.65001	-6.06719	-451.24954
117.75001	-6.07172	-451.43202
117.85001	-6.07672	-451.65512
117.95001	-6.08344	-451.93848
118.05001	-6.08984	-452.40530
118.15001	-6.09391	-452.54490
118.25001	-6.09859	-452.72222
118.35001	-6.10375	-452.95236
118.45001	-6.11109	-453.29267
118.55001	-6.11656	-453.69408
118.65001	-6.12000	-453.77243
118.75001	-6.12453	-453.93997
118.85001	-6.13000	-454.18566
118.95001	-6.13656	-454.54490
119.03601	-6.14438	-455.04513
119.13601	-6.14750	-455.23217
119.23601	-6.15078	-455.26177
119.33601	-6.15547	-455.47298
119.43601	-6.16063	-455.71715
119.53601	-6.16719	-456.03091
119.63601	-6.17313	-456.47177
119.73601	-6.17672	-456.57364
119.83601	-6.18094	-456.72357
119.93601	-6.18516	-456.89496
120.03601	-6.19016	-457.12224
120.13601	-6.19719	-457.45271
120.23001	-6.20375	-457.95384
120.33001	-6.20734	-458.07850
120.43001	-6.21172	-458.23669
120.53001	-6.21703	-458.49088
120.63001	-6.22375	-458.83787
120.73001	-6.22938	-459.23650
120.83001	-6.23312	-459.36370
120.93001	-6.23734	-459.52299
121.03001	-6.24219	-459.72610
121.13001	-6.24719	-459.96606
121.23001	-6.25359	-460.26531
121.32801	-6.26031	-460.77064
121.42801	-6.26375	-460.87995
121.52801	-6.26797	-461.01546
121.62801	-6.27281	-461.21755
121.72801	-6.27891	-461.51772
121.82601	-6.28609	-462.01858
121.92601	-6.28969	-462.14965
122.02601	-6.29391	-462.28564
122.12601	-6.29875	-462.49551
122.22601	-6.30406	-462.76841
122.32601	-6.31063	-463.06336
122.42601	-6.31688	-463.52500
122.52601	-6.32047	-463.63905
122.62601	-6.32484	-463.79918
122.72601	-6.32969	-463.99942
122.82601	-6.33609	-464.30200
122.92601	-6.34297	-464.78561
123.02601	-6.34641	-464.89173
123.12601	-6.35031	-465.00036
123.22601	-6.35500	-465.19083
123.32601	-6.36031	-465.43300
123.42601	-6.36703	-465.73606
123.52601	-6.37328	-466.20789
123.62601	-6.37703	-466.32266
123.72601	-6.38141	-466.48487
123.82601	-6.38672	-466.72353
123.92601	-6.39313	-467.03282
124.02601	-6.39984	-467.52056
124.12601	-6.40328	-467.61420
124.22601	-6.40750	-467.73070
124.32601	-6.41203	-467.91527
124.42601	-6.41719	-468.14123
124.52601	-6.42422	-468.45609
124.62601	-6.43016	-468.90420
124.72601	-6.43344	-468.98136
124.82601	-6.43781	-469.12372
124.92601	-6.44297	-469.36056
125.02601	-6.44984	-469.68827
125.11001	-6.45641	-470.19202
125.21001	-6.45953	-470.28011
125.31001	-6.46344	-470.35635
125.41001	-6.46797	-470.53629
125.51001	-6.47297	-470.74443
125.61001	-6.47859	-470.99391
125.71001	-6.48578	-471.43033
125.81001	-6.48984	-471.60399
125.91001	-6.49406	-471.72737
126.01001	-6.49891	-471.92627
126.11001	-6.50500	-472.22501
126.20801	-6.51328	-472.73141
126.30801	-6.51688	-472.92078
126.40801	-6.52047	-472.97314
126.50801	-6.52500	-473.14504
126.60801	-6.53031	-473.38727
126.70801	-6.53672	-473.68464
126.80801	-6.54344	-474.16154
126.90801	-6.54687	-474.25097
127.00801	-6.55109	-474.36747
127.10801	-6.55625	-474.60487
127.20801	-6.56219	-474.88615
127.30001	-6.56969	-475.38954
127.40001	-6.57313	-475.54561
127.50001	-6.57688	-475.61520
127.60001	-6.58125	-475.77956
127.70001	-6.58625	-476.00165
127.80001	-6.59172	-476.25440
127.90001	-6.59875	-476.67897
128.00001	-6.60266	-476.82735
128.10001	-6.60703	-476.95670
128.20001	-6.61188	-477.15268
128.30001	-6.61781	-477.42191
128.40001	-6.62516	-477.85985
128.50001	-6.62938	-478.07947
128.60001	-6.63328	-478.18226
128.70001	-6.63797	-478.34286
128.80001	-6.64281	-478.53556
128.90001	-6.64781	-478.74609
129.00001	-6.65516	-479.14863
129.10001	-6.65953	-479.36919
129.20001	-6.66375	-479.47946
129.30001	-6.66875	-479.68122
129.40001	-6.67453	-479.94259
129.50001	-6.68219	-480.40006
129.60001	-6.68578	-480.55145
129.70001	-6.68953	-480.60164
129.80001	-6.69422	-480.75324
129.90001	-6.69937	-480.95313
130.00001	-6.70484	-481.21548
130.10001	-6.71266	-481.65962
130.20001	-6.71656	-481.81760
130.30001	-6.72062	-481.91196
130.40001	-6.72516	-482.05680
130.50001	-6.73031	-482.23767
130.60001	-6.73766	-482.59065
130.70001	-6.74234	-482.85747
130.80001	-6.74625	-482.93176
130.90001	-6.75078	-483.05956
131.00001	-6.75578	-483.23992
131.10001	-6.76141	-483.47455
131.20001	-6.76906	-483.90684
131.30001	-6.77312	-484.05904
131.40001	-6.77734	-484.13897
131.50001	-6.78203	-484.28121
131.60001	-6.78703	-484.46369
131.70001	-6.79500	-484.81628
131.80001	-6.79969	-485.10030
131.90001	-6.80328	-485.14029
132.00001	-6.80766	-485.23998
132.10001	-6.81266	-485.40127
132.20001	-6.81813	-485.62184
132.30001	-6.82609	-486.02015
132.40001	-6.83063	-486.27040
132.50001	-6.83438	-486.29054
132.60001	-6.83938	-486.44465
132.70001	-6.84516	-486.67476
132.80001	-6.85234	-487.04910
132.90001	-6.85609	-487.16027
133.00001	-6.86000	-487.21567
133.10001	-6.86437	-487.31506
133.20001	-6.86906	-487.45945
133.30001	-6.87469	-487.67269
133.40001	-6.88297	-488.06718
133.50001	-6.88734	-488.32518
133.60001	-6.89078	-488.30083
133.70001	-6.89547	-488.41605
133.80001	-6.90109	-488.59501
133.90001	-6.90969	-489.02035
134.00001	-6.91344	-489.17186
134.10001	-6.91703	-489.16274
134.20001	-6.92141	-489.20912
134.30001	-6.92641	-489.28612
134.40001	-6.93156	-489.40048
134.50001	-6.93922	-489.67594
134.60001	-6.94359	-489.79145
134.70001	-6.94750	-489.72955
134.80001	-6.95203	-489.72523
134.90001	-6.95719	-489.75131
135.00001	-6.96609	-490.00451
135.10001	-6.97062	-490.08676
135.20001	-6.97391	-489.66190
135.27401	-6.97703	-489.14948
135.31801	-6.97938	-488.46856
135.32001	-6.98000	-486.88433
135.32201	-6.98156	-481.53129
135.32401	-6.98344	-470.37274
135.32601	-6.98563	-453.63343
135.32801	-6.98812	-433.01192
135.33001	-6.99063	-409.72987
135.33201	-6.99313	-384.28822
135.33401	-6.99547	-357.28624
135.33601	-6.99781	-329.52008
135.33801	-6.99969	-301.56991
135.34001	-7.00141	-273.78729
135.34201	-7.00281	-246.53091
135.34401	-7.00391	-220.16209
135.34601	-7.00453	-194.92365
135.34801	-7.00500	-170.96636
135.35001	-7.00516	-148.42673
135.35201	-7.00516	-127.41490
135.35401	-7.00516	-107.98166
135.35601	-7.00516	-90.14335
135.35801	-7.00516	-73.90953
135.36001	-7.00531	-59.26398
135.36201	-7.00547	-46.15626
135.36401	-7.00547	-34.53307
135.36601	-7.00547	-24.33859
135.36801	-7.00562	-15.47955
135.37001	-7.00562	-7.84118
135.37201	-7.00578	-1.33246
135.37401	-7.00578	4.12652
135.37601	-7.00578	8.63408
135.37801	-7.00578	12.28598
135.38001	-7.00578	15.15757
135.38201	-7.00578	17.32895
135.38401	-7.00578	18.89054
135.38601	-7.00578	19.91738
135.38801	-7.00578	20.47257
135.39601	-7.00578	19.34078
135.39801	-7.00578	18.49370
135.40001	-7.00578	17.51527
135.40201	-7.00578	16.43375
135.40401	-7.00578	15.27977
135.40601	-7.00578	14.08821
135.40801	-7.00578	12.88217
135.41001	-7.00578	11.67528
135.41201	-7.00578	10.48684
135.41401	-7.00578	9.33662
135.41601	-7.00578	8.23255
135.41801	-7.00578	7.17995
135.42001	-7.00578	6.19133
135.42201	-7.00547	5.27397
135.42401	-7.00547	4.42376
135.42601	-7.00547	3.63965
135.42801	-7.00547	2.92714
135.43001	-7.00547	2.28519
135.43201	-7.00547	1.70690
135.43401	-7.00547	1.19075
135.43801	-7.00547	0.33822
135.44201	-7.00547	-0.30650
135.44801	-7.00531	-0.92638
135.50201	-7.00469	-0.41334
135.60201	-7.00359	-0.23518
135.70201	-7.00313	-0.18775
135.80201	-7.00313	-0.16657
135.90201	-7.00359	-0.14938
136.00201	-7.00516	-0.13846
136.10201	-7.01469	-0.12388
136.18601	-7.02469	-0.11674
136.28601	-7.02969	-0.12239
136.38601	-7.03391	-0.10719
136.48601	-7.03891	-0.09802
136.58601	-7.04437	-0.10074
136.68601	-7.05172	-0.10214
136.78601	-7.05688	-0.09371
136.88601	-7.06094	-0.08790
136.98601	-7.06562	-0.08304
137.08601	-7.07125	-0.07911
137.18601	-7.07813	-0.08638
137.28601	-7.08297	-0.08129
137.38601	-7.08687	-0.07733
137.48601	-7.09141	-0.07095
137.58601	-7.09641	-0.06855
137.68601	-7.10188	-0.06781
137.78601	-7.10875	-0.06337
137.88601	-7.11328	-0.06342
137.98601	-7.11766	-0.06246
138.08601	-7.12234	-0.05408
138.18601	-7.12750	-0.05766
138.28601	-7.13422	-0.05213
138.38601	-7.14000	-0.05309
138.48601	-7.14375	-0.05655
138.58601	-7.14797	-0.05720
138.61201	-7.14922	-0.05338
