# Supplementary material for: Strengthening of 3D Printed Fused Deposition Manufactured Parts Using the Fill Compositing Technique
Source: PLoS One. 2015 Apr 16;10(4):e0122915. doi: 10.1371/journal.pone.0122915 (PMC4400136; doi:10.1371/journal.pone.0122915)
Supplement: S1 File — This is the raw data and information on all the samples presented in this manuscript. (ZIP) [file pone.0122915.s001.zip › Specimen_RawData_184.csv]

Time	Extension	Load
(sec)	(mm)	(N)
0.00000	-0.00016	0.08361
0.10000	-0.00016	0.08341
0.20000	-0.00250	0.07475
0.28800	-0.01250	0.08353
0.38800	-0.01859	0.07989
0.48800	-0.02391	0.07393
0.58800	-0.02953	0.07661
0.68800	-0.03531	0.07651
0.78800	-0.04000	0.07490
0.88800	-0.04453	0.07057
0.98800	-0.04938	0.07491
1.08800	-0.05500	0.07584
1.18800	-0.06313	0.07526
1.28800	-0.06797	0.07896
1.38800	-0.07156	0.07624
1.48800	-0.07609	0.07711
1.58800	-0.08109	0.07532
1.68800	-0.08813	0.07340
1.78800	-0.09359	0.07470
1.88800	-0.09766	0.07604
1.98800	-0.10188	0.07966
2.08800	-0.10672	0.07516
2.18800	-0.11188	0.07749
2.28800	-0.11844	0.07152
2.38800	-0.12359	0.07689
2.48800	-0.12781	0.08264
2.58800	-0.13250	0.08207
2.68800	-0.13797	0.07748
2.78800	-0.14484	0.08076
2.88800	-0.14984	0.07827
2.98800	-0.15406	0.07559
3.08800	-0.15859	0.07331
3.18800	-0.16375	0.07266
3.28800	-0.16953	0.07542
3.38800	-0.17688	0.07739
3.48800	-0.18078	0.07804
3.58800	-0.18469	0.08376
3.68800	-0.18922	0.08529
3.78800	-0.19406	0.08032
3.88800	-0.20031	0.07410
3.98800	-0.20625	0.07657
4.08800	-0.21078	0.07547
4.18800	-0.21516	0.07184
4.28800	-0.22016	0.08002
4.38800	-0.22547	0.08040
4.48800	-0.23156	0.07846
4.58800	-0.23687	0.08296
4.68800	-0.24125	0.07748
4.78800	-0.24609	0.07831
4.88800	-0.25141	0.07627
4.98800	-0.25844	0.07073
5.08800	-0.26469	0.07702
5.18800	-0.26828	0.07047
5.28800	-0.27234	0.07805
5.38800	-0.27750	0.06659
5.48800	-0.28344	0.05760
5.58800	-0.29141	0.05580
5.68800	-0.29516	0.04351
5.78800	-0.29859	0.04678
5.88800	-0.30328	0.03491
5.98800	-0.30844	0.04046
6.08800	-0.31516	0.03459
6.18800	-0.32047	-0.01382
6.28800	-0.32437	-0.21994
6.38800	-0.32891	-0.47359
6.48800	-0.33375	-0.78198
6.58800	-0.33906	-1.10865
6.68800	-0.34625	-1.53451
6.78800	-0.35172	-1.98521
6.88800	-0.35547	-2.22618
6.98800	-0.36000	-2.52864
7.08800	-0.36516	-2.87576
7.18800	-0.37172	-3.31595
7.28800	-0.37750	-3.76257
7.38800	-0.38156	-4.06437
7.48800	-0.38594	-4.36016
7.58800	-0.39078	-4.70021
7.68800	-0.39609	-5.07650
7.78800	-0.40313	-5.54802
7.88800	-0.40766	-5.92950
7.98800	-0.41172	-6.20858
8.08800	-0.41625	-6.53496
8.18800	-0.42156	-6.89135
8.28800	-0.42797	-7.33337
8.38800	-0.43391	-7.79706
8.48800	-0.43828	-8.12845
8.58800	-0.44266	-8.43760
8.68800	-0.44734	-8.77097
8.78800	-0.45266	-9.15753
8.88800	-0.46000	-9.65882
8.98800	-0.46484	-10.10756
9.08800	-0.46875	-10.37908
9.18800	-0.47344	-10.71068
9.28800	-0.47844	-11.06967
9.38800	-0.48469	-11.49656
9.48800	-0.49000	-11.91882
9.58800	-0.49422	-12.24004
9.68800	-0.49828	-12.52966
9.78800	-0.50297	-12.86105
9.88800	-0.50844	-13.23858
9.98800	-0.51547	-13.69958
10.08800	-0.52109	-14.18543
10.18800	-0.52516	-14.47167
10.28800	-0.52969	-14.79462
10.38800	-0.53500	-15.16611
10.48800	-0.54203	-15.64783
10.58800	-0.54766	-16.11833
10.68800	-0.55172	-16.41875
10.78800	-0.55578	-16.71542
10.88800	-0.56047	-17.04964
10.98800	-0.56594	-17.42334
11.08800	-0.57250	-17.87094
11.18800	-0.57813	-18.34201
11.28800	-0.58188	-18.61641
11.38800	-0.58641	-18.93880
11.48800	-0.59141	-19.30497
11.58800	-0.59750	-19.71103
11.68800	-0.60375	-20.19935
11.78800	-0.60828	-20.53056
11.88800	-0.61297	-20.86819
11.98800	-0.61781	-21.21523
12.08800	-0.62344	-21.61751
12.18800	-0.63031	-22.08202
12.28800	-0.63563	-22.57987
12.38800	-0.63906	-22.82192
12.48800	-0.64375	-23.15373
12.58800	-0.64891	-23.53172
12.68800	-0.65500	-23.94398
12.78800	-0.66062	-24.41169
12.88800	-0.66484	-24.73126
12.98800	-0.66922	-25.05344
13.08800	-0.67422	-25.41999
13.18800	-0.67969	-25.83022
13.28800	-0.68672	-26.29839
13.38400	-0.69250	-26.80406
13.48400	-0.69625	-27.07731
13.58400	-0.70063	-27.39493
13.68400	-0.70562	-27.78716
13.78400	-0.71203	-28.24861
13.88400	-0.71781	-28.72632
13.98400	-0.72187	-29.04274
14.08400	-0.72594	-29.34857
14.18400	-0.73047	-29.69017
14.28400	-0.73578	-30.07069
14.38400	-0.74219	-30.51317
14.48400	-0.74766	-30.99449
14.58400	-0.75187	-31.30388
14.68400	-0.75672	-31.66690
14.78400	-0.76234	-32.09390
14.88200	-0.76953	-32.59539
14.97400	-0.77516	-33.09704
15.07400	-0.77859	-33.36406
15.17400	-0.78250	-33.63691
15.27400	-0.78688	-33.98291
15.37400	-0.79156	-34.34596
15.47400	-0.79719	-34.76033
15.57400	-0.80344	-35.25019
15.67400	-0.80797	-35.59696
15.77400	-0.81250	-35.93785
15.87400	-0.81750	-36.30513
15.97400	-0.82344	-36.74474
16.07200	-0.83000	-37.25031
16.17200	-0.83422	-37.58052
16.27200	-0.83859	-37.88314
16.37200	-0.84359	-38.25984
16.47200	-0.84906	-38.67900
16.57200	-0.85531	-39.09969
16.67200	-0.86141	-39.57906
16.77200	-0.86516	-39.82813
16.87200	-0.86938	-40.11932
16.97200	-0.87422	-40.48887
17.07200	-0.88016	-40.90342
17.17200	-0.88703	-41.41088
17.27200	-0.89156	-41.75927
17.37200	-0.89594	-42.07616
17.47200	-0.90063	-42.42077
17.57200	-0.90562	-42.79296
17.67200	-0.91156	-43.20963
17.77200	-0.91797	-43.71218
17.87200	-0.92188	-44.00291
17.97200	-0.92625	-44.32346
18.07200	-0.93109	-44.69372
18.17200	-0.93688	-45.09804
18.26600	-0.94359	-45.60342
18.36600	-0.94797	-45.93191
18.46600	-0.95203	-46.22449
18.56600	-0.95672	-46.57207
18.66600	-0.96188	-46.94830
18.76600	-0.96750	-47.36842
18.86200	-0.97422	-47.87389
18.96200	-0.97828	-48.16985
19.06200	-0.98281	-48.47877
19.16200	-0.98766	-48.84410
19.26200	-0.99328	-49.23393
19.36000	-0.99984	-49.73421
19.46000	-1.00453	-50.08892
19.56000	-1.00891	-50.39180
19.66000	-1.01359	-50.74890
19.76000	-1.01906	-51.15519
19.86000	-1.02484	-51.56091
19.96000	-1.03109	-52.06419
20.06000	-1.03484	-52.33626
20.16000	-1.03875	-52.61967
20.26000	-1.04328	-52.95118
20.36000	-1.04828	-53.31784
20.46000	-1.05469	-53.75615
20.56000	-1.06016	-54.16200
20.66000	-1.06406	-54.43918
20.76000	-1.06875	-54.76263
20.86000	-1.07438	-55.16256
20.96000	-1.08062	-55.61790
21.03600	-1.08797	-56.12535
21.13600	-1.09172	-56.43900
21.23600	-1.09562	-56.69495
21.33600	-1.10078	-57.07251
21.43600	-1.10656	-57.51758
21.53600	-1.11281	-58.00504
21.63600	-1.11719	-58.32317
21.73600	-1.12109	-58.59739
21.83600	-1.12531	-58.91466
21.93600	-1.13016	-59.28079
22.03600	-1.13594	-59.69092
22.12000	-1.14328	-60.20312
22.22000	-1.14750	-60.58549
22.32000	-1.15125	-60.83142
22.42000	-1.15609	-61.21716
22.52000	-1.16125	-61.60435
22.62000	-1.16734	-62.05623
22.72000	-1.17297	-62.49517
22.82000	-1.17703	-62.79927
22.92000	-1.18141	-63.10369
23.02000	-1.18625	-63.47643
23.12000	-1.19172	-63.88005
23.22000	-1.19859	-64.36478
23.32000	-1.20422	-64.84911
23.42000	-1.20797	-65.10492
23.52000	-1.21250	-65.43691
23.62000	-1.21781	-65.84989
23.72000	-1.22469	-66.34305
23.82000	-1.23000	-66.78837
23.92000	-1.23375	-67.04704
24.02000	-1.23797	-67.35769
24.12000	-1.24313	-67.74288
24.22000	-1.24906	-68.19817
24.32000	-1.25625	-68.69499
24.42000	-1.26094	-69.12402
24.52000	-1.26469	-69.36742
24.62000	-1.26922	-69.70482
24.72000	-1.27391	-70.06475
24.82000	-1.28000	-70.49075
24.91000	-1.28609	-70.99465
25.01000	-1.29063	-71.32764
25.11000	-1.29500	-71.64376
25.21000	-1.29984	-72.00090
25.31000	-1.30531	-72.43410
25.41000	-1.31250	-72.93073
25.51000	-1.31703	-73.34819
25.61000	-1.32078	-73.58917
25.71000	-1.32531	-73.92238
25.81000	-1.33047	-74.32425
25.91000	-1.33703	-74.80931
26.00400	-1.34313	-75.31016
26.10400	-1.34719	-75.59524
26.20400	-1.35156	-75.90805
26.30400	-1.35625	-76.27960
26.40400	-1.36125	-76.66375
26.50400	-1.36750	-77.09459
26.60400	-1.37313	-77.58483
26.70400	-1.37719	-77.85806
26.80400	-1.38172	-78.19623
26.90400	-1.38672	-78.58139
27.00400	-1.39328	-79.03994
27.09400	-1.39922	-79.54128
27.19400	-1.40313	-79.82255
27.29400	-1.40750	-80.12777
27.39400	-1.41219	-80.49363
27.49400	-1.41750	-80.89282
27.59400	-1.42391	-81.34491
27.68800	-1.42969	-81.84656
27.78800	-1.43359	-82.12525
27.88800	-1.43813	-82.44383
27.98800	-1.44250	-82.78205
28.08800	-1.44828	-83.20860
28.17200	-1.45484	-83.71558
28.27200	-1.45922	-84.08129
28.37200	-1.46328	-84.35819
28.47200	-1.46813	-84.72285
28.57200	-1.47359	-85.13475
28.67200	-1.48016	-85.60697
28.77200	-1.48563	-86.08517
28.87200	-1.48938	-86.34140
28.97200	-1.49359	-86.65685
29.07200	-1.49828	-87.01691
29.17200	-1.50359	-87.41491
29.26400	-1.51047	-87.92080
29.36200	-1.51625	-88.42459
29.46200	-1.52000	-88.66801
29.56200	-1.52422	-88.98184
29.66200	-1.52937	-89.35920
29.76200	-1.53516	-89.80763
29.83800	-1.54172	-90.31724
29.93800	-1.54594	-90.69334
30.03800	-1.54969	-90.94319
30.13800	-1.55453	-91.30350
30.23800	-1.55984	-91.70192
30.32800	-1.56625	-92.20964
30.42800	-1.57109	-92.63388
30.52800	-1.57516	-92.91559
30.62800	-1.57969	-93.26310
30.72800	-1.58453	-93.65437
30.82800	-1.58969	-94.05354
30.92600	-1.59672	-94.55805
31.02600	-1.60188	-95.03752
31.12600	-1.60563	-95.30082
31.22600	-1.60984	-95.61137
31.32600	-1.61469	-95.99211
31.42600	-1.62125	-96.49672
31.52600	-1.62703	-97.00082
31.62600	-1.63141	-97.32127
31.72600	-1.63578	-97.64390
31.82600	-1.64063	-98.00475
31.92600	-1.64594	-98.42553
32.02600	-1.65250	-98.91336
32.12600	-1.65781	-99.39230
32.22600	-1.66188	-99.65702
32.32600	-1.66609	-99.97489
32.42600	-1.67125	-100.35517
32.52600	-1.67766	-100.82705
32.61800	-1.68359	-101.33000
32.71800	-1.68766	-101.63681
32.81800	-1.69203	-101.94487
32.91800	-1.69672	-102.29411
33.01800	-1.70234	-102.71299
33.11800	-1.70922	-103.20624
33.21800	-1.71437	-103.66371
33.31800	-1.71828	-103.91683
33.41800	-1.72297	-104.24194
33.51800	-1.72781	-104.61406
33.61800	-1.73344	-105.00769
33.71800	-1.73953	-105.50771
33.81800	-1.74422	-105.85397
33.91800	-1.74844	-106.13830
34.01800	-1.75328	-106.48244
34.11800	-1.75859	-106.88699
34.21800	-1.76594	-107.35451
34.30200	-1.77109	-107.85753
34.40200	-1.77453	-108.06160
34.50200	-1.77859	-108.33395
34.60200	-1.78391	-108.71609
34.70200	-1.79000	-109.16597
34.80200	-1.79609	-109.67107
34.90200	-1.80031	-109.96578
35.00200	-1.80484	-110.27267
35.10200	-1.80953	-110.59424
35.20200	-1.81438	-110.95525
35.30200	-1.81969	-111.33461
35.40000	-1.82641	-111.83818
35.50000	-1.83109	-112.17741
35.60000	-1.83547	-112.46872
35.70000	-1.84062	-112.84102
35.80000	-1.84703	-113.27641
35.87800	-1.85344	-113.78010
35.97800	-1.85703	-114.06743
36.07800	-1.86062	-114.28507
36.17800	-1.86500	-114.60155
36.27800	-1.86984	-114.94873
36.37800	-1.87516	-115.34517
36.47800	-1.88187	-115.82150
36.57800	-1.88656	-116.19460
36.67800	-1.89078	-116.46337
36.77800	-1.89547	-116.77510
36.87800	-1.90063	-117.12036
36.97800	-1.90734	-117.56578
37.07800	-1.91281	-118.01478
37.17800	-1.91750	-118.32828
37.27800	-1.92219	-118.65438
37.37800	-1.92828	-119.08296
37.47400	-1.93625	-119.59393
37.53200	-1.94156	-120.09802
37.63200	-1.94375	-120.27869
37.73200	-1.94656	-120.40734
37.83200	-1.95125	-120.75075
37.93200	-1.95656	-121.14679
38.02400	-1.96328	-121.65498
38.12400	-1.96813	-122.11550
38.22400	-1.97172	-122.33736
38.32400	-1.97609	-122.63664
38.42400	-1.98125	-123.00761
38.52400	-1.98641	-123.38764
38.62400	-1.99266	-123.82397
38.72400	-1.99844	-124.32268
38.82400	-2.00234	-124.59695
38.92400	-2.00703	-124.91039
39.02400	-2.01234	-125.30935
39.12400	-2.01984	-125.80991
39.21000	-2.02500	-126.31619
39.31000	-2.02828	-126.51800
39.41000	-2.03219	-126.78300
39.51000	-2.03672	-127.11431
39.61000	-2.04203	-127.50249
39.71000	-2.04844	-127.95317
39.79200	-2.05422	-128.45629
39.89200	-2.05828	-128.77910
39.99200	-2.06250	-129.04541
40.09200	-2.06719	-129.37696
40.19200	-2.07266	-129.76415
40.28200	-2.07906	-130.26455
40.38200	-2.08406	-130.67427
40.48200	-2.08813	-130.95827
40.58200	-2.09281	-131.29114
40.68200	-2.09797	-131.67912
40.78200	-2.10406	-132.10635
40.87600	-2.11031	-132.60914
40.97600	-2.11406	-132.88821
41.07600	-2.11813	-133.16870
41.17600	-2.12297	-133.52711
41.27600	-2.12859	-133.93961
41.37400	-2.13547	-134.44845
41.47400	-2.14063	-134.91563
41.57400	-2.14453	-135.16109
41.67400	-2.14922	-135.47733
41.77400	-2.15406	-135.83198
41.87400	-2.15953	-136.24793
41.96000	-2.16625	-136.74900
42.06000	-2.17063	-137.13948
42.16000	-2.17453	-137.39696
42.26000	-2.17938	-137.73827
42.36000	-2.18484	-138.12709
42.45400	-2.19156	-138.63240
42.55400	-2.19625	-139.04630
42.65400	-2.20016	-139.30069
42.75400	-2.20453	-139.61269
42.85400	-2.20906	-139.95108
42.95400	-2.21437	-140.35068
43.05400	-2.22172	-140.84850
43.14800	-2.22703	-141.34860
43.24800	-2.23109	-141.61468
43.34800	-2.23563	-141.92113
43.44800	-2.24078	-142.28645
43.54800	-2.24750	-142.76062
43.64800	-2.25297	-143.25027
43.74800	-2.25688	-143.53393
43.84800	-2.26094	-143.81722
43.94800	-2.26563	-144.15586
44.04800	-2.27109	-144.55390
44.14800	-2.27828	-145.05570
44.24800	-2.28328	-145.49920
44.34800	-2.28719	-145.75812
44.44800	-2.29187	-146.09469
44.54800	-2.29719	-146.48488
44.64800	-2.30375	-146.95026
44.74800	-2.30937	-147.42956
44.84800	-2.31344	-147.70938
44.94800	-2.31781	-148.01237
45.04800	-2.32250	-148.34324
45.14800	-2.32797	-148.74037
45.24600	-2.33516	-149.24589
45.34600	-2.34016	-149.71739
45.44600	-2.34391	-149.95375
45.54600	-2.34844	-150.25249
45.64600	-2.35344	-150.61311
45.74600	-2.36031	-151.05747
45.84000	-2.36578	-151.55983
45.94000	-2.36984	-151.83441
46.04000	-2.37422	-152.13421
46.14000	-2.37938	-152.51231
46.24000	-2.38547	-152.96376
46.32400	-2.39266	-153.46614
46.42400	-2.39703	-153.91833
46.52400	-2.40047	-154.10031
46.62400	-2.40500	-154.44048
46.72400	-2.40984	-154.82678
46.82400	-2.41547	-155.23708
46.92400	-2.42156	-155.73665
47.02400	-2.42609	-156.10629
47.12400	-2.43016	-156.39454
47.22400	-2.43469	-156.71763
47.32400	-2.44016	-157.11458
47.42400	-2.44641	-157.56649
47.52400	-2.45188	-158.02427
47.62400	-2.45594	-158.33455
47.72400	-2.46047	-158.63387
47.82400	-2.46531	-158.98700
47.92400	-2.47125	-159.41446
48.01000	-2.47781	-159.92013
48.11000	-2.48234	-160.28403
48.21000	-2.48641	-160.54705
48.31000	-2.49078	-160.85161
48.41000	-2.49594	-161.22648
48.51000	-2.50188	-161.66694
48.59600	-2.50828	-162.17400
48.69600	-2.51234	-162.49116
48.79600	-2.51656	-162.76480
48.89600	-2.52172	-163.11677
48.99600	-2.52734	-163.52867
49.09600	-2.53391	-164.03003
49.19600	-2.53797	-164.34574
49.29600	-2.54219	-164.62442
49.39600	-2.54688	-164.96009
49.49600	-2.55219	-165.34725
49.59600	-2.55797	-165.75459
49.68200	-2.56469	-166.25765
49.78200	-2.56859	-166.58653
49.88200	-2.57250	-166.82163
49.98200	-2.57703	-167.14288
50.08200	-2.58234	-167.50631
50.18200	-2.58938	-168.01861
50.28200	-2.59438	-168.43258
50.38200	-2.59844	-168.71263
50.48200	-2.60313	-169.02323
50.58200	-2.60797	-169.35593
50.68200	-2.61375	-169.76766
50.76600	-2.62078	-170.27737
50.86600	-2.62453	-170.62901
50.96600	-2.62828	-170.84122
51.06600	-2.63297	-171.16308
51.16600	-2.63797	-171.51624
51.26600	-2.64484	-171.95660
51.36600	-2.65000	-172.40503
51.46600	-2.65422	-172.68007
51.56600	-2.65891	-173.00472
51.66600	-2.66406	-173.36686
51.76600	-2.66953	-173.75481
51.86200	-2.67672	-174.26817
51.96200	-2.68156	-174.68522
52.06200	-2.68516	-174.89237
52.16200	-2.68953	-175.17824
52.26200	-2.69406	-175.48549
52.36200	-2.70000	-175.85781
52.46200	-2.70594	-176.33663
52.56200	-2.71047	-176.65049
52.66200	-2.71500	-176.95569
52.76200	-2.72031	-177.30661
52.86200	-2.72656	-177.73442
52.95800	-2.73344	-178.24128
53.05800	-2.73797	-178.58973
53.15800	-2.74188	-178.81006
53.25800	-2.74641	-179.10600
53.35800	-2.75125	-179.44676
53.45800	-2.75813	-179.86241
53.53000	-2.76422	-180.36295
53.63000	-2.76797	-180.68871
53.73000	-2.77156	-180.88539
53.83000	-2.77609	-181.19302
53.93000	-2.78203	-181.59977
54.02200	-2.78969	-182.10980
54.12200	-2.79437	-182.60643
54.22200	-2.79766	-182.78912
54.32200	-2.80219	-183.08011
54.42200	-2.80719	-183.43906
54.52200	-2.81250	-183.82546
54.62200	-2.81859	-184.27753
54.72200	-2.82281	-184.60040
54.82200	-2.82688	-184.86083
54.92200	-2.83156	-185.17859
55.02200	-2.83688	-185.55692
55.12200	-2.84328	-185.98932
55.19400	-2.84984	-186.49185
55.29400	-2.85359	-186.83587
55.39400	-2.85734	-187.05377
55.49400	-2.86203	-187.36014
55.59400	-2.86766	-187.75024
55.68400	-2.87438	-188.25431
55.78400	-2.87891	-188.64158
55.88400	-2.88281	-188.87256
55.98400	-2.88719	-189.17811
56.08400	-2.89203	-189.51364
56.18400	-2.89688	-189.85441
56.28400	-2.90359	-190.32794
56.38400	-2.90891	-190.75894
56.48400	-2.91328	-191.05613
56.58400	-2.91797	-191.37874
56.68400	-2.92359	-191.75443
56.78400	-2.93063	-192.25039
56.88400	-2.93516	-192.63633
56.98400	-2.93875	-192.85353
57.08400	-2.94313	-193.13350
57.18400	-2.94813	-193.47391
57.28400	-2.95406	-193.87946
57.37600	-2.96109	-194.38742
57.47600	-2.96578	-194.79527
57.57600	-2.96969	-195.03057
57.67600	-2.97453	-195.34500
57.77600	-2.97984	-195.70380
57.87600	-2.98625	-196.13351
57.97600	-2.99156	-196.57876
58.07600	-2.99547	-196.83516
58.17600	-2.99969	-197.11991
58.27600	-3.00469	-197.46009
58.37600	-3.01078	-197.88004
58.46400	-3.01812	-198.38147
58.56400	-3.02203	-198.76157
58.66400	-3.02547	-198.94286
58.76400	-3.02984	-199.23006
58.86400	-3.03516	-199.58733
58.96400	-3.04188	-200.02350
59.05000	-3.04766	-200.52545
59.15000	-3.05156	-200.80777
59.25000	-3.05578	-201.07050
59.35000	-3.06047	-201.38298
59.45000	-3.06562	-201.71981
59.55000	-3.07172	-202.12087
59.64200	-3.07797	-202.62507
59.74200	-3.08172	-202.90439
59.84200	-3.08594	-203.16507
59.94200	-3.09094	-203.49894
60.04200	-3.09703	-203.89292
60.12400	-3.10328	-204.39525
60.22400	-3.10703	-204.67535
60.32400	-3.11109	-204.92148
60.42400	-3.11563	-205.22121
60.52400	-3.12094	-205.57122
60.62400	-3.12672	-205.98091
60.71000	-3.13375	-206.48238
60.81000	-3.13797	-206.84409
60.91000	-3.14203	-207.07482
61.01000	-3.14656	-207.38752
61.11000	-3.15203	-207.74253
61.20800	-3.15875	-208.24569
61.30800	-3.16328	-208.59072
61.40800	-3.16719	-208.85310
61.50800	-3.17172	-209.14827
61.60800	-3.17703	-209.51745
61.70800	-3.18328	-209.94213
61.78800	-3.18984	-210.45224
61.88800	-3.19344	-210.75270
61.98800	-3.19734	-210.98353
62.08800	-3.20188	-211.29751
62.18800	-3.20734	-211.67597
62.28600	-3.21469	-212.18437
62.38600	-3.22000	-212.65416
62.48600	-3.22391	-212.90521
62.58600	-3.22844	-213.21099
62.68600	-3.23359	-213.57688
62.78600	-3.23969	-214.03620
62.86000	-3.24609	-214.54102
62.96000	-3.24969	-214.91487
63.06000	-3.25297	-215.10632
63.16000	-3.25750	-215.39780
63.26000	-3.26234	-215.75668
63.36000	-3.26844	-216.17411
63.46000	-3.27406	-216.63798
63.56000	-3.27828	-216.94103
63.66000	-3.28281	-217.25082
63.76000	-3.28750	-217.58249
63.86000	-3.29250	-217.92530
63.96000	-3.29906	-218.34509
64.05600	-3.30500	-218.84926
64.15600	-3.30906	-219.12625
64.25600	-3.31344	-219.41692
64.35600	-3.31828	-219.73854
64.45600	-3.32484	-220.16810
64.53400	-3.33078	-220.67453
64.63400	-3.33516	-221.01159
64.73400	-3.33906	-221.25585
64.83400	-3.34359	-221.54596
64.93400	-3.34859	-221.87535
65.03400	-3.35453	-222.25714
65.13400	-3.36016	-222.72055
65.23400	-3.36438	-223.01316
65.33400	-3.36906	-223.31545
65.43400	-3.37406	-223.65089
65.53400	-3.37984	-224.03477
65.62800	-3.38703	-224.54165
65.72800	-3.39125	-224.89859
65.82800	-3.39516	-225.12285
65.92800	-3.39938	-225.39406
66.02800	-3.40453	-225.72754
66.12800	-3.41063	-226.14270
66.20800	-3.41734	-226.65158
66.30800	-3.42141	-226.98604
66.40800	-3.42531	-227.20216
66.50800	-3.43016	-227.51412
66.60800	-3.43594	-227.88215
66.70800	-3.44250	-228.37411
66.80800	-3.44672	-228.68940
66.90800	-3.45063	-228.92883
67.00800	-3.45516	-229.22854
67.10800	-3.46047	-229.57687
67.20800	-3.46609	-229.94651
67.30000	-3.47344	-230.44740
67.40000	-3.47750	-230.80267
67.50000	-3.48125	-231.01713
67.60000	-3.48578	-231.29903
67.70000	-3.49094	-231.63335
67.80000	-3.49781	-232.07125
67.90000	-3.50344	-232.53568
68.00000	-3.50734	-232.77308
68.10000	-3.51172	-233.02817
68.20000	-3.51656	-233.34229
68.30000	-3.52141	-233.65891
68.40000	-3.52781	-234.05722
68.50000	-3.53328	-234.46500
68.60000	-3.53766	-234.72773
68.70000	-3.54266	-235.03312
68.80000	-3.54797	-235.37722
68.90000	-3.55609	-235.86021
69.00000	-3.56078	-236.27359
69.10000	-3.56422	-236.46185
69.20000	-3.56859	-236.72397
69.30000	-3.57344	-237.03580
69.40000	-3.57906	-237.38776
69.49400	-3.58703	-237.89421
69.59400	-3.59125	-238.27316
69.69400	-3.59500	-238.46956
69.79400	-3.59984	-238.75587
69.89400	-3.60500	-239.09110
69.99400	-3.61203	-239.54278
70.09400	-3.61656	-239.90867
70.19400	-3.62047	-240.13123
70.29400	-3.62484	-240.39401
70.39400	-3.63000	-240.72149
70.49400	-3.63547	-241.08621
70.58400	-3.64328	-241.59096
70.68400	-3.64750	-241.98367
70.78400	-3.65109	-242.17339
70.88400	-3.65578	-242.46030
70.98400	-3.66125	-242.81901
71.08400	-3.66906	-243.31012
71.18400	-3.67375	-243.73513
71.28400	-3.67734	-243.93542
71.38400	-3.68125	-244.17350
71.48400	-3.68578	-244.44364
71.58400	-3.69078	-244.76768
71.68400	-3.69734	-245.17077
71.77800	-3.70359	-245.67479
71.87800	-3.70766	-245.94826
71.97800	-3.71266	-246.23588
72.07800	-3.71797	-246.57267
72.17800	-3.72500	-247.01728
72.27800	-3.72984	-247.43986
72.37800	-3.73359	-247.64043
72.47800	-3.73797	-247.90508
72.57800	-3.74297	-248.22110
72.67800	-3.74891	-248.60869
72.77800	-3.75594	-249.05102
72.87800	-3.76078	-249.47438
72.97800	-3.76422	-249.66730
73.07800	-3.76891	-249.93405
73.17800	-3.77375	-250.26020
73.27800	-3.78031	-250.66143
73.37200	-3.78656	-251.16938
73.47200	-3.79062	-251.44628
73.57200	-3.79469	-251.69298
73.67200	-3.79953	-252.00590
73.77200	-3.80484	-252.34932
73.87200	-3.81203	-252.77960
73.97200	-3.81672	-253.19716
74.07200	-3.82047	-253.40775
74.17200	-3.82484	-253.68214
74.27200	-3.82984	-254.00645
74.37200	-3.83641	-254.41402
74.46600	-3.84281	-254.92159
74.56600	-3.84687	-255.17720
74.66600	-3.85109	-255.41854
74.76600	-3.85562	-255.72020
74.86600	-3.86047	-256.02138
74.96600	-3.86750	-256.43703
75.05400	-3.87328	-256.93738
75.15400	-3.87687	-257.18299
75.25400	-3.88125	-257.43192
75.35400	-3.88641	-257.75781
75.45400	-3.89234	-258.14718
75.54800	-3.89922	-258.65293
75.64800	-3.90281	-258.90800
75.74800	-3.90672	-259.11981
75.84800	-3.91125	-259.41446
75.94800	-3.91609	-259.72000
76.04800	-3.92188	-260.08630
76.14000	-3.92891	-260.58996
76.24000	-3.93297	-260.88423
76.34000	-3.93734	-261.13936
76.44000	-3.94219	-261.44537
76.54000	-3.94797	-261.80857
76.63800	-3.95500	-262.31357
76.73800	-3.95906	-262.61044
76.83800	-3.96297	-262.84069
76.93800	-3.96766	-263.11791
77.03800	-3.97297	-263.46543
77.13800	-3.97938	-263.86246
77.23800	-3.98594	-264.36141
77.33800	-3.98953	-264.59929
77.43800	-3.99375	-264.84737
77.53800	-3.99891	-265.16727
77.63800	-4.00453	-265.54745
77.73400	-4.01203	-266.05481
77.83400	-4.01656	-266.43693
77.93400	-4.02016	-266.62648
78.03400	-4.02453	-266.88266
78.13400	-4.02938	-267.19138
78.23400	-4.03563	-267.59073
78.31200	-4.04250	-268.09478
78.41200	-4.04641	-268.43822
78.51200	-4.05031	-268.64955
78.61200	-4.05516	-268.95386
78.71200	-4.06063	-269.31852
78.81200	-4.06719	-269.77062
78.91200	-4.07188	-270.13841
79.01200	-4.07578	-270.38434
79.11200	-4.08016	-270.66031
79.21200	-4.08516	-270.99490
79.31200	-4.09109	-271.39291
79.40400	-4.09844	-271.90053
79.50400	-4.10266	-272.27378
79.60400	-4.10656	-272.49345
79.70400	-4.11078	-272.74871
79.80400	-4.11563	-273.05979
79.90400	-4.12187	-273.47091
80.00400	-4.12734	-273.89914
80.10400	-4.13141	-274.15982
80.20400	-4.13578	-274.43057
80.30400	-4.14078	-274.75399
80.40400	-4.14625	-275.11400
80.50400	-4.15328	-275.56452
80.60400	-4.15844	-275.96444
80.70400	-4.16234	-276.21049
80.80400	-4.16688	-276.46628
80.90400	-4.17172	-276.77119
81.00400	-4.17812	-277.15221
81.10400	-4.18422	-277.63721
81.20400	-4.18813	-277.87587
81.30400	-4.19250	-278.12055
81.40400	-4.19750	-278.43130
81.50400	-4.20328	-278.78967
81.60400	-4.21109	-279.28039
81.70400	-4.21563	-279.67134
81.80400	-4.21938	-279.85898
81.90400	-4.22391	-280.11769
82.00400	-4.22875	-280.41112
82.10400	-4.23469	-280.73889
82.20400	-4.24063	-281.17135
82.30400	-4.24516	-281.46368
82.40400	-4.24969	-281.71954
82.50400	-4.25469	-282.02850
82.60400	-4.26031	-282.37414
82.70400	-4.26797	-282.85128
82.80400	-4.27203	-283.16867
82.90400	-4.27563	-283.34603
83.00400	-4.28031	-283.60882
83.10400	-4.28547	-283.92205
83.20400	-4.29313	-284.35016
83.30400	-4.29875	-284.81662
83.40400	-4.30250	-285.01910
83.50400	-4.30688	-285.25317
83.60400	-4.31141	-285.52398
83.70400	-4.31656	-285.83539
83.80400	-4.32359	-286.24439
83.90400	-4.32922	-286.70070
84.00400	-4.33266	-286.88875
84.10400	-4.33703	-287.11298
84.20400	-4.34203	-287.41375
84.30400	-4.34844	-287.75975
84.40400	-4.35406	-288.17612
84.50400	-4.35797	-288.38527
84.60400	-4.36234	-288.61305
84.70400	-4.36703	-288.88956
84.80400	-4.37250	-289.19777
84.90400	-4.37984	-289.58535
84.99000	-4.38594	-290.08958
85.09000	-4.38937	-290.26788
85.19000	-4.39359	-290.48848
85.29000	-4.39828	-290.75575
85.39000	-4.40469	-291.09234
85.47000	-4.41156	-291.59695
85.57000	-4.41547	-291.86556
85.67000	-4.41922	-292.05647
85.77000	-4.42391	-292.31501
85.87000	-4.42922	-292.63315
85.97000	-4.43609	-292.99790
86.07000	-4.44188	-293.47241
86.17000	-4.44547	-293.66684
86.27000	-4.45000	-293.93473
86.37000	-4.45484	-294.21943
86.47000	-4.46094	-294.57173
86.57000	-4.46750	-295.05748
86.67000	-4.47125	-295.28111
86.77000	-4.47547	-295.50359
86.87000	-4.48016	-295.76105
86.97000	-4.48563	-296.09030
87.07000	-4.49281	-296.50918
87.16800	-4.49875	-297.01117
87.26800	-4.50203	-297.17398
87.36800	-4.50625	-297.40453
87.46800	-4.51109	-297.69212
87.56800	-4.51687	-298.03553
87.66800	-4.52375	-298.52289
87.76800	-4.52781	-298.79615
87.86800	-4.53172	-299.00903
87.96800	-4.53641	-299.27272
88.06800	-4.54172	-299.58043
88.16800	-4.54797	-299.94726
88.26200	-4.55484	-300.45387
88.36200	-4.55859	-300.71265
88.46200	-4.56250	-300.89822
88.56200	-4.56719	-301.17056
88.66200	-4.57312	-301.52071
88.75600	-4.58047	-302.03003
88.85600	-4.58453	-302.31714
88.95600	-4.58844	-302.52606
89.05600	-4.59313	-302.79371
89.15600	-4.59859	-303.12654
89.25600	-4.60422	-303.46188
89.35600	-4.61063	-303.90087
89.45600	-4.61453	-304.14864
89.55600	-4.61922	-304.40396
89.65600	-4.62422	-304.71504
89.75600	-4.62984	-305.05553
89.85600	-4.63719	-305.53392
89.95600	-4.64141	-305.84490
90.05600	-4.64500	-306.02384
90.15600	-4.64938	-306.27191
90.25600	-4.65453	-306.57291
90.35600	-4.66016	-306.93129
90.45400	-4.66766	-307.44064
90.55400	-4.67172	-307.71127
90.65400	-4.67578	-307.93324
90.75400	-4.68094	-308.22298
90.85400	-4.68641	-308.56171
90.95400	-4.69344	-309.01203
91.05400	-4.69750	-309.29857
91.15400	-4.70141	-309.50791
91.25400	-4.70594	-309.75232
91.35400	-4.71078	-310.04480
91.45400	-4.71641	-310.38034
91.55400	-4.72453	-310.88373
91.65400	-4.72844	-311.19055
91.75400	-4.73250	-311.39040
91.85400	-4.73719	-311.66947
91.95400	-4.74297	-311.99405
92.05400	-4.75000	-312.44883
92.15400	-4.75453	-312.77350
92.25400	-4.75859	-312.99379
92.35400	-4.76312	-313.24053
92.45400	-4.76813	-313.52732
92.55400	-4.77297	-313.82391
92.65400	-4.78031	-314.28242
92.75400	-4.78469	-314.56721
92.85400	-4.78891	-314.79484
92.95400	-4.79391	-315.07215
93.05400	-4.79969	-315.41047
93.15200	-4.80734	-315.91213
93.25200	-4.81109	-316.16661
93.35200	-4.81484	-316.34778
93.45200	-4.81937	-316.60384
93.55200	-4.82438	-316.88482
93.65200	-4.82984	-317.21839
93.75200	-4.83750	-317.69186
93.85200	-4.84156	-317.96619
93.95200	-4.84594	-318.18423
94.05200	-4.85047	-318.44255
94.15200	-4.85578	-318.74129
94.25200	-4.86328	-319.18997
94.35200	-4.86813	-319.55624
94.45200	-4.87203	-319.76250
94.55200	-4.87688	-320.03003
94.65200	-4.88219	-320.34826
94.75200	-4.88922	-320.75694
94.83200	-4.89531	-321.25863
94.93200	-4.89781	-321.39874
95.03200	-4.90141	-321.54584
95.13200	-4.90594	-321.80142
95.23200	-4.91109	-322.09742
95.33200	-4.91766	-322.47692
95.43200	-4.92438	-322.96422
95.53200	-4.92875	-323.24392
95.63200	-4.93297	-323.48195
95.73200	-4.93781	-323.75240
95.83200	-4.94344	-324.09298
95.93200	-4.95016	-324.53427
96.03200	-4.95469	-324.85262
96.13200	-4.95844	-325.05003
96.23200	-4.96328	-325.31783
96.33200	-4.96891	-325.67036
96.43200	-4.97609	-326.12649
96.53200	-4.98063	-326.45038
96.63200	-4.98453	-326.65727
96.73200	-4.98875	-326.90361
96.83200	-4.99359	-327.17100
96.93200	-4.99859	-327.47376
97.03200	-5.00500	-327.83774
97.13200	-5.01047	-328.23658
97.23200	-5.01484	-328.48305
97.33200	-5.01953	-328.73794
97.43200	-5.02469	-329.02780
97.53200	-5.03141	-329.39807
97.63200	-5.03703	-329.81876
97.73200	-5.04125	-330.04498
97.83200	-5.04562	-330.28585
97.93200	-5.05094	-330.59192
98.03200	-5.05672	-330.92874
98.13200	-5.06406	-331.37646
98.23200	-5.06813	-331.68641
98.33200	-5.07172	-331.84588
98.43200	-5.07625	-332.08966
98.53200	-5.08109	-332.34873
98.63200	-5.08719	-332.67811
98.73200	-5.09281	-333.05505
98.83200	-5.09719	-333.29025
98.93200	-5.10156	-333.51424
99.03200	-5.10672	-333.79224
99.13200	-5.11266	-334.13067
99.23000	-5.12125	-334.63335
99.33000	-5.12516	-334.96487
99.43000	-5.12875	-335.10518
99.53000	-5.13344	-335.34551
99.63000	-5.13859	-335.62556
99.73000	-5.14547	-336.00342
99.83000	-5.15078	-336.39747
99.93000	-5.15469	-336.59828
100.03000	-5.15906	-336.82081
100.13000	-5.16391	-337.07702
100.23000	-5.16906	-337.37016
100.33000	-5.17625	-337.77502
100.43000	-5.18156	-338.15917
100.53000	-5.18516	-338.30181
100.63000	-5.18938	-338.52524
100.73000	-5.19438	-338.77316
100.83000	-5.20125	-339.13139
100.93000	-5.20672	-339.53330
101.03000	-5.21063	-339.72648
101.13000	-5.21516	-339.94213
101.23000	-5.22031	-340.21410
101.33000	-5.22594	-340.52056
101.43000	-5.23344	-340.94921
101.53000	-5.23828	-341.28124
101.63000	-5.24203	-341.43725
101.73000	-5.24641	-341.66351
101.83000	-5.25172	-341.93757
101.93000	-5.25875	-342.28808
102.03000	-5.26500	-342.77990
102.13000	-5.26859	-342.91902
102.23000	-5.27297	-343.13783
102.33000	-5.27828	-343.42140
102.43000	-5.28422	-343.76338
102.52000	-5.29234	-344.26787
102.62000	-5.29562	-344.52742
102.72000	-5.29891	-344.63340
102.82000	-5.30375	-344.88404
102.92000	-5.30875	-345.18149
103.02000	-5.31500	-345.51439
103.12000	-5.32078	-345.92932
103.22000	-5.32469	-346.12337
103.32000	-5.32891	-346.33672
103.42000	-5.33359	-346.58477
103.52000	-5.33891	-346.87820
103.62000	-5.34609	-347.26486
103.72000	-5.35125	-347.67568
103.82000	-5.35516	-347.84341
103.92000	-5.35984	-348.09223
104.02000	-5.36500	-348.37136
104.12000	-5.37203	-348.76171
104.22000	-5.37766	-349.16425
104.32000	-5.38125	-349.34714
104.42000	-5.38531	-349.54152
104.52000	-5.39031	-349.79066
104.62000	-5.39563	-350.10046
104.72000	-5.40266	-350.48273
104.82000	-5.40812	-350.87609
104.92000	-5.41187	-351.04772
105.02000	-5.41641	-351.26755
105.12000	-5.42141	-351.53562
105.22000	-5.42828	-351.89185
105.32001	-5.43453	-352.34967
105.42001	-5.43813	-352.51465
105.52001	-5.44219	-352.71478
105.62001	-5.44703	-352.96369
105.72001	-5.45219	-353.25009
105.82001	-5.45922	-353.59603
105.92001	-5.46500	-354.04339
106.02001	-5.46859	-354.20695
106.12001	-5.47313	-354.42516
106.22001	-5.47813	-354.70113
106.32001	-5.48422	-354.98920
106.42001	-5.49078	-355.43656
106.52001	-5.49469	-355.65045
106.62001	-5.49891	-355.85740
106.72001	-5.50375	-356.09075
106.82001	-5.50906	-356.37534
106.92001	-5.51703	-356.79433
107.02001	-5.52187	-357.18420
107.12001	-5.52547	-357.31661
107.22001	-5.53016	-357.55464
107.32001	-5.53531	-357.82418
107.42001	-5.54203	-358.17236
107.52001	-5.54781	-358.60589
107.62001	-5.55156	-358.77210
107.72001	-5.55578	-358.96504
107.82001	-5.56047	-359.20048
107.92001	-5.56563	-359.46894
108.02001	-5.57234	-359.81357
108.12001	-5.57812	-360.20932
108.22001	-5.58203	-360.41546
108.32001	-5.58656	-360.62875
108.42001	-5.59203	-360.91727
108.52001	-5.59969	-361.32467
108.62001	-5.60469	-361.71398
108.72001	-5.60797	-361.82672
108.82001	-5.61203	-362.00994
108.92001	-5.61672	-362.24225
109.02001	-5.62188	-362.50460
109.12001	-5.62844	-362.84909
109.20401	-5.63563	-363.35003
109.30401	-5.63922	-363.55174
109.40401	-5.64297	-363.70850
109.50401	-5.64750	-363.91729
109.60401	-5.65313	-364.21162
109.70401	-5.66078	-364.71087
109.80401	-5.66484	-364.93424
109.90401	-5.66906	-365.13174
110.00401	-5.67391	-365.38202
110.10401	-5.67938	-365.68806
110.20401	-5.68609	-366.01862
110.30401	-5.69156	-366.43440
110.40401	-5.69516	-366.58648
110.50401	-5.69953	-366.79453
110.60401	-5.70437	-367.04662
110.70401	-5.71063	-367.36745
110.80401	-5.71734	-367.83272
110.90401	-5.72125	-368.02280
111.00401	-5.72531	-368.20310
111.10401	-5.73016	-368.44593
111.20401	-5.73578	-368.75227
111.30401	-5.74359	-369.17552
111.40401	-5.74953	-369.66038
111.50401	-5.75250	-369.77595
111.60401	-5.75672	-369.96394
111.70401	-5.76156	-370.23208
111.80401	-5.76734	-370.54825
111.90401	-5.77344	-370.94092
112.00401	-5.77750	-371.16209
112.10401	-5.78172	-371.35994
112.20401	-5.78656	-371.61997
112.30401	-5.79188	-371.90378
112.40401	-5.79922	-372.30569
112.50401	-5.80578	-372.80765
112.60401	-5.80891	-372.95347
112.70401	-5.81281	-373.12236
112.80401	-5.81766	-373.37020
112.90401	-5.82375	-373.71027
113.00401	-5.83031	-374.14694
113.10401	-5.83438	-374.35678
113.20401	-5.83859	-374.55481
113.30401	-5.84313	-374.77845
113.40401	-5.84828	-375.05230
113.50401	-5.85438	-375.36210
113.60401	-5.86109	-375.79912
113.70401	-5.86531	-376.03587
113.80401	-5.86953	-376.22967
113.90401	-5.87453	-376.47793
114.00401	-5.88062	-376.81606
114.10401	-5.88828	-377.30467
114.20401	-5.89187	-377.51833
114.30401	-5.89578	-377.67255
114.40401	-5.90000	-377.86117
114.50401	-5.90500	-378.11127
114.60401	-5.91078	-378.40500
114.70401	-5.91797	-378.87183
114.80401	-5.92203	-379.08310
114.90401	-5.92625	-379.27040
115.00401	-5.93109	-379.50867
115.10401	-5.93641	-379.75898
115.20401	-5.94328	-380.14168
115.30401	-5.94781	-380.39678
115.40401	-5.95187	-380.58555
115.50401	-5.95656	-380.79241
115.60401	-5.96203	-381.06421
115.70401	-5.96891	-381.40741
115.79201	-5.97578	-381.90949
115.89201	-5.97859	-382.00635
115.99201	-5.98250	-382.14561
116.09201	-5.98719	-382.35795
116.19201	-5.99281	-382.63264
116.29201	-6.00047	-383.08552
116.39201	-6.00469	-383.34259
116.49201	-6.00859	-383.48594
116.59201	-6.01328	-383.69235
116.69201	-6.01812	-383.92767
116.79201	-6.02328	-384.17053
116.89201	-6.03141	-384.63748
116.99201	-6.03516	-384.86144
117.09201	-6.03922	-384.99731
117.19201	-6.04391	-385.21031
117.29201	-6.05000	-385.51217
117.39201	-6.05719	-385.96752
117.49201	-6.06078	-386.10542
117.59201	-6.06469	-386.25625
117.69201	-6.06906	-386.44418
117.79201	-6.07391	-386.66272
117.89201	-6.07906	-386.90460
117.99201	-6.08703	-387.30398
118.09201	-6.09188	-387.58954
118.19201	-6.09625	-387.77000
118.29201	-6.10078	-387.97334
118.39201	-6.10609	-388.20693
118.49201	-6.11391	-388.63090
118.59201	-6.11797	-388.84401
118.69201	-6.12203	-388.99830
118.79201	-6.12688	-389.20647
118.89201	-6.13281	-389.50783
118.99201	-6.14031	-389.86772
119.09201	-6.14641	-390.33771
119.19201	-6.14906	-390.38920
119.29201	-6.15312	-390.54334
119.39201	-6.15813	-390.76930
119.49201	-6.16344	-391.03711
119.59201	-6.17094	-391.45425
119.69201	-6.17516	-391.69434
119.79201	-6.17891	-391.84320
119.89201	-6.18297	-392.00649
119.99201	-6.18781	-392.22044
120.09201	-6.19359	-392.51411
120.19201	-6.20219	-392.99807
120.29201	-6.20609	-393.24716
120.39201	-6.21000	-393.38437
120.49201	-6.21484	-393.60616
120.59201	-6.22063	-393.89932
120.69201	-6.22766	-394.32764
120.79201	-6.23156	-394.50651
120.89201	-6.23578	-394.67162
120.99201	-6.24031	-394.89433
121.09201	-6.24531	-395.12926
121.19201	-6.25094	-395.41620
121.29201	-6.25844	-395.86160
121.39201	-6.26250	-396.09119
121.49201	-6.26625	-396.21547
121.59201	-6.27094	-396.42546
121.69201	-6.27656	-396.69847
121.79201	-6.28422	-397.12879
121.89201	-6.28844	-397.38336
121.99201	-6.29234	-397.52948
122.09201	-6.29703	-397.74716
122.19201	-6.30234	-398.00417
122.29201	-6.30766	-398.27999
122.39201	-6.31531	-398.70623
122.49201	-6.31922	-398.92972
122.59201	-6.32328	-399.07584
122.69201	-6.32797	-399.28594
122.79201	-6.33375	-399.56492
122.89201	-6.34125	-400.00597
122.99201	-6.34531	-400.23452
123.09201	-6.34906	-400.35805
123.19201	-6.35344	-400.53755
123.29201	-6.35844	-400.78184
123.39201	-6.36391	-401.05772
123.49201	-6.37141	-401.47048
123.59201	-6.37563	-401.69173
123.69201	-6.37984	-401.87222
123.79201	-6.38500	-402.10566
123.89201	-6.39063	-402.38836
123.99201	-6.39813	-402.82241
124.09201	-6.40219	-403.04109
124.19201	-6.40609	-403.17464
124.29201	-6.41047	-403.35646
124.39201	-6.41531	-403.58347
124.49201	-6.42094	-403.85678
124.59201	-6.42875	-404.29050
124.69201	-6.43234	-404.48865
124.79201	-6.43641	-404.63194
124.89201	-6.44109	-404.83889
124.99201	-6.44734	-405.14842
125.09201	-6.45531	-405.64445
125.19201	-6.45891	-405.81307
125.29201	-6.46266	-405.94161
125.39201	-6.46719	-406.12864
125.49201	-6.47219	-406.37454
125.59201	-6.47750	-406.61311
125.69201	-6.48469	-407.01663
125.79201	-6.48906	-407.25482
125.89201	-6.49328	-407.39605
125.99201	-6.49797	-407.61122
126.09201	-6.50375	-407.86967
126.19201	-6.51203	-408.31846
126.29201	-6.51641	-408.61890
126.39201	-6.51969	-408.71853
126.49201	-6.52422	-408.90002
126.59201	-6.52937	-409.14378
126.69201	-6.53531	-409.43784
126.79201	-6.54281	-409.89098
126.89201	-6.54641	-410.06249
126.99201	-6.55062	-410.20659
127.09201	-6.55578	-410.46011
127.19201	-6.56125	-410.72246
127.29201	-6.56891	-411.18181
127.39201	-6.57281	-411.40676
127.49201	-6.57641	-411.53243
127.59201	-6.58078	-411.70752
127.69201	-6.58563	-411.94314
127.79201	-6.59125	-412.21419
127.89201	-6.59844	-412.62671
127.99201	-6.60250	-412.84966
128.09201	-6.60656	-412.99847
128.19201	-6.61156	-413.21710
128.29201	-6.61734	-413.49104
128.39201	-6.62469	-413.91119
128.49201	-6.62906	-414.18692
128.59201	-6.63297	-414.31722
128.69201	-6.63750	-414.50393
128.79201	-6.64219	-414.72036
128.89201	-6.64719	-414.94647
128.99201	-6.65469	-415.35458
129.09201	-6.65953	-415.64092
129.19201	-6.66359	-415.78510
129.29201	-6.66859	-415.99038
129.39201	-6.67406	-416.25607
129.49201	-6.68156	-416.67470
129.59201	-6.68547	-416.88219
129.69201	-6.68922	-417.00885
129.79201	-6.69391	-417.19735
129.89201	-6.69891	-417.41031
129.99201	-6.70438	-417.67687
130.09201	-6.71188	-418.08733
130.19201	-6.71609	-418.31270
130.29201	-6.72031	-418.46263
130.39201	-6.72484	-418.64085
130.49201	-6.72984	-418.85734
130.59201	-6.73719	-419.19723
130.69201	-6.74203	-419.50250
130.79201	-6.74594	-419.62805
130.89201	-6.75016	-419.77981
130.99201	-6.75531	-419.98574
131.09201	-6.76109	-420.25405
131.19201	-6.76875	-420.66789
131.29201	-6.77297	-420.87588
131.39201	-6.77703	-421.00403
131.49201	-6.78156	-421.17268
131.59201	-6.78672	-421.38445
131.69201	-6.79422	-421.72661
131.79201	-6.79938	-422.04627
131.89201	-6.80313	-422.16334
131.99201	-6.80734	-422.31026
132.09201	-6.81219	-422.49635
132.19201	-6.81750	-422.73673
132.29201	-6.82531	-423.10992
132.39201	-6.83063	-423.43727
132.49201	-6.83422	-423.53553
132.59201	-6.83906	-423.72262
132.69201	-6.84469	-423.96235
132.79201	-6.85172	-424.33029
132.89201	-6.85578	-424.52052
132.99201	-6.85953	-424.63815
133.09201	-6.86391	-424.78749
133.19201	-6.86875	-424.97942
133.29201	-6.87422	-425.22135
133.39201	-6.88234	-425.61704
133.49201	-6.88719	-425.93306
133.59201	-6.89047	-426.00012
133.69201	-6.89516	-426.16123
133.79201	-6.90062	-426.40132
133.89201	-6.90906	-426.82123
133.99201	-6.91297	-427.06466
134.09201	-6.91672	-427.15782
134.19201	-6.92109	-427.31482
134.29201	-6.92594	-427.50624
134.39201	-6.93125	-427.73068
134.49201	-6.93844	-428.06742
134.59201	-6.94328	-428.34547
134.69201	-6.94719	-428.44462
134.79201	-6.95172	-428.60758
134.89201	-6.95687	-428.81405
134.99201	-6.96563	-429.21805
135.09201	-6.97016	-429.53694
135.19201	-6.97375	-429.61267
135.29201	-6.97812	-429.76519
135.39201	-6.98344	-429.98400
135.49201	-6.98938	-430.26653
135.59201	-6.99766	-430.75284
135.69201	-7.00078	-430.87927
135.79201	-7.00453	-430.96974
135.89201	-7.00937	-431.17547
135.99201	-7.01484	-431.41514
136.09201	-7.02219	-431.81086
136.19201	-7.02641	-432.03655
136.29201	-7.03016	-432.13817
136.39201	-7.03437	-432.29076
136.49201	-7.03922	-432.48206
136.59201	-7.04484	-432.74173
136.69201	-7.05297	-433.16007
136.79201	-7.05734	-433.42698
136.89201	-7.06109	-433.52342
136.99201	-7.06578	-433.70816
137.09201	-7.07156	-433.95454
137.19201	-7.07922	-434.39099
137.29201	-7.08312	-434.58980
137.39201	-7.08687	-434.68893
137.49201	-7.09141	-434.85758
137.59201	-7.09656	-435.07674
137.69201	-7.10203	-435.32985
137.79201	-7.10938	-435.72345
137.89201	-7.11391	-435.96274
137.99201	-7.11781	-436.07458
138.09201	-7.12234	-436.24425
138.19201	-7.12766	-436.47298
138.29201	-7.13516	-436.80906
138.39201	-7.14063	-437.18496
138.49201	-7.14391	-437.25309
138.59201	-7.14813	-437.38893
138.69201	-7.15313	-437.60207
138.79201	-7.15859	-437.85557
138.89201	-7.16641	-438.27036
138.99201	-7.17109	-438.54719
139.09201	-7.17484	-438.63785
139.19201	-7.17953	-438.81288
139.29201	-7.18438	-439.02308
139.39201	-7.19125	-439.32334
139.49201	-7.19641	-439.63373
139.59201	-7.20031	-439.75523
139.69201	-7.20469	-439.91706
139.79201	-7.20953	-440.11632
139.89201	-7.21500	-440.34564
139.99201	-7.22328	-440.76845
140.09201	-7.22734	-441.00592
140.19201	-7.23094	-441.08567
140.29201	-7.23547	-441.23957
140.39201	-7.24094	-441.47202
140.49201	-7.24828	-441.80274
140.59201	-7.25359	-442.14067
140.69201	-7.25734	-442.24548
140.79201	-7.26188	-442.40442
140.89201	-7.26672	-442.59417
140.99201	-7.27203	-442.82648
141.09201	-7.28000	-443.23066
141.19201	-7.28406	-443.45436
141.29201	-7.28766	-443.52317
141.39201	-7.29219	-443.68303
141.49201	-7.29750	-443.89561
141.59201	-7.30547	-444.26447
141.69201	-7.31016	-444.58479
141.79201	-7.31375	-444.66251
141.89201	-7.31813	-444.79403
141.99201	-7.32297	-444.98697
142.09201	-7.32828	-445.21621
142.19201	-7.33547	-445.54460
142.29201	-7.34062	-445.84286
142.39201	-7.34453	-445.95993
142.49201	-7.34922	-446.10763
142.59201	-7.35437	-446.31952
142.69201	-7.36187	-446.64410
142.79201	-7.36734	-446.99901
142.89201	-7.37094	-447.08285
142.99201	-7.37531	-447.23511
143.09201	-7.38063	-447.45794
143.19201	-7.38703	-447.75960
143.28201	-7.39531	-448.26403
143.38201	-7.39797	-448.38744
143.48201	-7.40125	-448.43602
143.58201	-7.40578	-448.61293
143.68201	-7.41078	-448.82375
143.78201	-7.41688	-449.07388
143.88201	-7.42266	-449.41798
143.98201	-7.42688	-449.57435
144.08201	-7.43125	-449.72500
144.18201	-7.43594	-449.89875
144.28201	-7.44141	-450.13869
144.38201	-7.44922	-450.50997
144.48201	-7.45484	-450.89659
144.58201	-7.45813	-450.95161
144.68201	-7.46234	-451.09069
144.78201	-7.46734	-451.28667
144.88201	-7.47406	-451.57117
144.98201	-7.47953	-451.90892
145.08201	-7.48344	-452.02500
145.18201	-7.48781	-452.16075
145.28201	-7.49281	-452.36200
145.38201	-7.49859	-452.61365
145.48201	-7.50687	-453.00651
145.58201	-7.51203	-453.38887
145.68201	-7.51500	-453.42079
145.78201	-7.51938	-453.54468
145.88201	-7.52422	-453.74024
145.98201	-7.53094	-454.02360
146.08201	-7.53641	-454.37327
146.18201	-7.54031	-454.48932
146.28201	-7.54453	-454.62173
146.38201	-7.54922	-454.79384
146.48201	-7.55438	-455.01113
146.58201	-7.56109	-455.27482
146.68201	-7.56687	-455.63179
146.78201	-7.57094	-455.75809
146.88201	-7.57547	-455.90422
146.98201	-7.58062	-456.09316
147.08201	-7.58750	-456.37441
147.18201	-7.59344	-456.74637
147.28201	-7.59703	-456.81727
147.38201	-7.60094	-456.91627
147.48201	-7.60594	-457.08379
147.58201	-7.61125	-457.28257
147.68201	-7.61906	-457.62679
147.78201	-7.62453	-457.97187
147.88201	-7.62844	-458.03893
147.98201	-7.63312	-458.16433
148.08201	-7.63828	-458.17792
148.18201	-7.64484	-457.83618
148.28201	-7.64984	-458.11123
148.38201	-7.65375	-458.20770
148.48201	-7.65812	-458.33421
148.58201	-7.66281	-458.49341
148.68201	-7.66797	-458.70540
148.78201	-7.67516	-458.99647
148.88201	-7.68141	-459.41681
148.98201	-7.68469	-459.47248
149.08201	-7.68891	-459.58489
149.18201	-7.69406	-459.78504
149.28201	-7.70141	-460.07770
149.38201	-7.70750	-460.48254
149.48201	-7.71109	-460.56312
149.58201	-7.71516	-460.67885
149.68201	-7.72000	-460.84157
149.78201	-7.72516	-461.04130
149.88201	-7.73234	-461.33620
149.98201	-7.73813	-461.69937
150.08201	-7.74203	-461.80651
150.18201	-7.74641	-461.93963
150.28201	-7.75141	-462.12569
150.38201	-7.75781	-462.37427
150.48201	-7.76469	-462.78885
150.58201	-7.76781	-462.84580
150.68201	-7.77156	-462.90857
150.78201	-7.77594	-463.03642
150.88201	-7.78109	-463.22060
150.98201	-7.78828	-463.46992
151.08201	-7.79484	-463.88707
151.18201	-7.79828	-463.93546
151.28201	-7.80266	-464.01304
151.38201	-7.80766	-464.14375
151.48201	-7.81312	-464.30030
151.58201	-7.82062	-464.66440
151.68201	-7.82469	-464.74519
151.78201	-7.82906	-464.83785
151.88201	-7.83453	-465.02927
151.98201	-7.84063	-465.28167
152.08201	-7.84953	-465.75910
152.18201	-7.85234	-465.88674
152.28201	-7.85516	-465.86639
152.38201	-7.85938	-465.97758
152.48201	-7.86422	-466.14182
152.58201	-7.87016	-466.38289
152.68201	-7.87703	-466.76078
152.78201	-7.88109	-466.88646
152.88201	-7.88547	-467.00338
152.98201	-7.89031	-467.16559
153.08201	-7.89547	-467.35403
153.18201	-7.90203	-467.59757
153.28201	-7.90766	-467.91402
153.38201	-7.91141	-467.99409
153.48201	-7.91594	-468.11244
153.58201	-7.92125	-468.30174
153.68201	-7.92891	-468.59813
153.78201	-7.93531	-469.01461
153.88201	-7.93813	-468.98422
153.98201	-7.94203	-469.03738
154.08201	-7.94672	-469.14974
154.18201	-7.95188	-469.32128
154.28201	-7.95875	-469.57028
154.38201	-7.96484	-469.93613
154.48201	-7.96859	-469.99356
154.58201	-7.97328	-470.10633
154.68201	-7.97859	-470.28852
154.78201	-7.98500	-470.51740
154.88201	-7.99078	-470.83333
154.98201	-7.99453	-470.90679
155.08201	-7.99859	-470.99572
155.18201	-8.00328	-471.14202
155.28201	-8.00875	-471.33598
155.38201	-8.01641	-471.63147
155.48201	-8.02219	-472.02194
155.58201	-8.02531	-472.01490
155.68201	-8.02969	-472.12005
155.78201	-8.03469	-472.29293
155.88201	-8.04094	-472.50396
155.98201	-8.04750	-472.86883
156.08201	-8.05141	-472.96563
156.18201	-8.05563	-473.04899
156.28201	-8.06078	-473.19844
156.38201	-8.06578	-473.38155
156.48201	-8.07188	-473.57294
156.58201	-8.07828	-473.90920
156.68201	-8.08203	-473.99709
156.78201	-8.08641	-474.08056
156.88201	-8.09156	-474.24743
156.98201	-8.09906	-474.52745
157.08201	-8.10516	-474.90451
157.18201	-8.10813	-474.88800
157.28201	-8.11219	-474.95595
157.38201	-8.11687	-475.08919
157.48201	-8.12219	-475.28058
157.58201	-8.12906	-475.53822
157.68201	-8.13578	-475.95119
157.78201	-8.13922	-475.97852
157.88201	-8.14359	-476.07175
157.98201	-8.14859	-476.23140
158.08201	-8.15438	-476.41119
158.18201	-8.16109	-476.77884
158.28201	-8.16500	-476.87194
158.38201	-8.16922	-476.94921
158.48201	-8.17391	-477.09376
158.58201	-8.17953	-477.29605
158.68201	-8.18750	-477.59408
158.78201	-8.19281	-477.95138
158.88201	-8.19594	-477.93588
158.98201	-8.20031	-478.02889
159.08201	-8.20578	-478.23030
159.18201	-8.21328	-478.56441
159.28201	-8.21875	-478.89027
159.38201	-8.22203	-478.90642
159.48201	-8.22625	-478.98811
159.58201	-8.23109	-479.13957
159.68201	-8.23609	-479.30694
159.78201	-8.24297	-479.58547
159.88201	-8.24859	-479.90444
159.98201	-8.25250	-479.97373
160.08201	-8.25687	-480.08740
160.18201	-8.26219	-480.27456
160.28201	-8.26891	-480.53205
160.38201	-8.27438	-480.82554
160.48201	-8.27797	-480.87335
160.58201	-8.28219	-480.94538
160.68201	-8.28688	-481.08932
160.78201	-8.29219	-481.27905
160.88201	-8.29906	-481.53040
160.98201	-8.30563	-481.92194
161.08201	-8.30938	-481.97317
161.18201	-8.31375	-482.05587
161.28201	-8.31859	-482.19582
161.38201	-8.32578	-482.46396
161.48201	-8.33188	-482.83127
161.58201	-8.33516	-482.85925
161.68201	-8.33938	-482.93549
161.78201	-8.34422	-483.07905
161.88201	-8.34969	-483.27357
161.98201	-8.35625	-483.51729
162.08201	-8.36172	-483.79186
162.18201	-8.36547	-483.84425
162.28201	-8.37000	-483.95237
162.38201	-8.37500	-484.12547
162.48201	-8.38078	-484.33581
162.58201	-8.38859	-484.74446
162.68201	-8.39250	-484.84331
162.78201	-8.39625	-484.87943
162.88201	-8.40094	-484.99390
162.98201	-8.40609	-485.15373
163.08201	-8.41297	-485.40980
163.18201	-8.41828	-485.67906
163.28201	-8.42219	-485.73381
163.38201	-8.42641	-485.81240
163.48201	-8.43141	-485.95613
163.58201	-8.43734	-486.14305
163.68201	-8.44484	-486.53466
163.78201	-8.44906	-486.64564
163.88201	-8.45328	-486.71404
163.98201	-8.45766	-486.81784
164.08201	-8.46266	-486.94697
164.18201	-8.46828	-487.12546
164.28201	-8.47562	-487.48484
164.38201	-8.47922	-487.53759
164.48201	-8.48359	-487.60509
164.58201	-8.48844	-487.73307
164.68201	-8.49453	-487.94907
164.78201	-8.50172	-488.31496
164.88201	-8.50531	-488.35644
164.98201	-8.50938	-488.38750
165.08201	-8.51391	-488.48888
165.18201	-8.51891	-488.62803
165.28201	-8.52500	-488.80365
165.38201	-8.53219	-489.18074
165.48201	-8.53641	-489.27939
165.58201	-8.54078	-489.35801
165.68201	-8.54609	-489.50833
165.78201	-8.55312	-489.74615
165.88201	-8.55906	-490.07538
165.98201	-8.56203	-490.02466
166.08201	-8.56594	-490.05672
166.18201	-8.57063	-490.16395
166.28201	-8.57578	-490.31785
166.38201	-8.58203	-490.51982
166.48201	-8.58922	-490.91172
166.58201	-8.59297	-490.96599
166.68201	-8.59734	-491.02515
166.78201	-8.60219	-491.15378
166.88201	-8.60734	-491.28988
166.98201	-8.61422	-491.58424
167.08201	-8.61828	-491.66322
167.18201	-8.62234	-491.70884
167.28201	-8.62672	-491.79062
167.38201	-8.63203	-491.92613
167.48201	-8.63875	-492.14906
167.58201	-8.64688	-492.62500
167.68201	-8.65000	-492.60226
167.78201	-8.65406	-492.62598
167.88201	-8.65906	-492.74752
167.98201	-8.66531	-492.93500
168.08201	-8.67297	-493.35650
168.18201	-8.67656	-493.39047
168.28201	-8.68062	-493.41479
168.38201	-8.68531	-493.52247
168.48201	-8.69031	-493.66128
168.58201	-8.69656	-493.85804
168.68201	-8.70344	-494.22342
168.78201	-8.70688	-494.26070
168.88201	-8.71094	-494.31208
168.98201	-8.71609	-494.45757
169.08201	-8.72281	-494.69185
169.18201	-8.72891	-495.02787
169.28201	-8.73219	-495.01675
169.38201	-8.73625	-495.06360
169.48201	-8.74109	-495.18612
169.58201	-8.74656	-495.35733
169.68201	-8.75297	-495.60034
169.78201	-8.76047	-496.00625
169.88201	-8.76359	-495.99832
169.98201	-8.76750	-496.00300
170.08201	-8.77219	-496.12093
170.18201	-8.77781	-496.29557
170.28201	-8.78578	-496.70357
170.38201	-8.78953	-496.78504
170.48201	-8.79344	-496.80725
170.58201	-8.79813	-496.90834
170.68201	-8.80359	-497.07130
170.78201	-8.81031	-497.29204
170.88201	-8.81656	-497.64749
170.98201	-8.82000	-497.64341
171.08201	-8.82422	-497.69908
171.18201	-8.82922	-497.83450
171.28201	-8.83531	-498.04693
171.38201	-8.84234	-498.39506
171.48201	-8.84609	-498.44021
171.58201	-8.85031	-498.47633
171.68201	-8.85469	-498.56067
171.78201	-8.86000	-498.72416
171.88201	-8.86672	-498.95576
171.98201	-8.87344	-499.34781
172.08201	-8.87688	-499.33764
172.18201	-8.88094	-499.38601
172.28201	-8.88609	-499.51789
172.38201	-8.89187	-499.71226
172.48201	-8.89875	-500.03046
172.58201	-8.90266	-500.08744
172.68201	-8.90672	-500.13649
172.78201	-8.91125	-500.21774
172.88201	-8.91641	-500.36800
172.98201	-8.92297	-500.57840
173.08201	-8.93047	-501.00011
173.18201	-8.93391	-501.00935
173.28201	-8.93766	-501.01590
173.38201	-8.94219	-501.10799
173.48201	-8.94781	-501.27560
173.58201	-8.95562	-501.66714
173.68201	-8.95953	-501.74081
173.78201	-8.96375	-501.75911
173.88201	-8.96844	-501.87349
173.98201	-8.97391	-502.03705
174.08201	-8.98016	-502.22313
174.18201	-8.98641	-502.52819
174.28201	-8.99016	-502.57254
174.38201	-8.99469	-502.63530
174.48201	-9.00016	-502.78980
174.58201	-9.00672	-503.03131
174.68201	-9.01453	-503.47596
174.78201	-9.01703	-503.40021
174.88201	-9.02047	-503.36450
174.98201	-9.02469	-503.43090
175.08201	-9.02953	-503.55160
175.18201	-9.03547	-503.75390
175.28201	-9.04375	-504.20123
175.38201	-9.04719	-504.24266
175.48201	-9.05141	-504.27467
175.58201	-9.05656	-504.40681
175.68201	-9.06187	-504.56583
175.78201	-9.06875	-504.85563
175.88201	-9.07313	-504.95964
175.98201	-9.07734	-505.00667
176.08201	-9.08250	-505.12016
176.18201	-9.08828	-505.30946
176.28201	-9.09563	-505.57601
176.38201	-9.10094	-505.87827
176.48201	-9.10375	-505.76645
176.58201	-9.10781	-505.79727
176.68201	-9.11250	-505.89925
176.78201	-9.11781	-506.04522
176.88201	-9.12484	-506.35755
176.98201	-9.12938	-506.48034
177.08201	-9.13359	-506.52093
177.18201	-9.13828	-506.61522
177.28201	-9.14375	-506.75958
177.38201	-9.15031	-506.95467
177.48201	-9.15719	-507.33399
177.58201	-9.16078	-507.32070
177.68201	-9.16484	-507.32654
177.78201	-9.16969	-507.41124
177.88201	-9.17516	-507.55757
177.98201	-9.18219	-507.84683
178.08201	-9.18641	-507.91460
178.18201	-9.19016	-507.90232
178.28201	-9.19453	-507.95561
178.38201	-9.19953	-508.06224
178.48201	-9.20563	-508.26418
178.58201	-9.21313	-508.59672
178.68201	-9.21687	-508.62271
178.78201	-9.22125	-508.62813
178.88201	-9.22641	-508.71527
178.98201	-9.23203	-508.85922
179.08201	-9.23906	-509.14735
179.18201	-9.24313	-509.17286
179.28201	-9.24703	-509.15343
179.38201	-9.25172	-509.18764
179.48201	-9.25688	-509.29242
179.58201	-9.26266	-509.41610
179.68201	-9.27047	-509.72474
179.78201	-9.27391	-509.64290
179.88201	-9.27781	-509.54777
179.98201	-9.28250	-509.52905
180.08201	-9.28797	-509.53686
180.18201	-9.29609	-509.62859
180.18601	-9.29703	-508.05181
180.18801	-9.29844	-502.97391
180.19001	-9.30031	-491.95051
180.19201	-9.30234	-474.98432
180.19401	-9.30484	-453.79794
180.19601	-9.30719	-429.75375
180.19801	-9.30953	-403.41032
180.20001	-9.31156	-375.36997
180.20201	-9.31359	-346.47062
180.20401	-9.31500	-317.35069
180.20601	-9.31594	-288.38265
180.20801	-9.31656	-259.92447
180.21001	-9.31672	-232.34954
180.21201	-9.31672	-205.92287
180.21401	-9.31672	-180.81331
180.21601	-9.31641	-157.16961
180.21801	-9.31625	-135.10892
180.22001	-9.31625	-114.68544
180.22201	-9.31656	-95.92002
180.22401	-9.31672	-78.82819
180.22601	-9.31688	-63.39438
180.22801	-9.31703	-49.56118
180.23001	-9.31703	-37.27137
180.23201	-9.31703	-26.47902
180.23401	-9.31703	-17.10163
180.23601	-9.31703	-9.01666
180.23801	-9.31703	-2.11683
180.24001	-9.31703	3.68292
180.24201	-9.31703	8.47935
180.24401	-9.31703	12.37226
180.24601	-9.31703	15.44518
180.24801	-9.31703	17.78337
180.25001	-9.31703	19.47913
180.25201	-9.31703	20.60932
180.25401	-9.31703	21.23997
180.26201	-9.31703	20.19723
180.26401	-9.31703	19.33403
180.26601	-9.31703	18.32978
180.26801	-9.31672	17.21349
180.27001	-9.31672	16.01735
180.27201	-9.31672	14.77839
180.27401	-9.31672	13.52134
180.27601	-9.31672	12.26136
180.27801	-9.31672	11.01886
180.28001	-9.31672	9.81393
180.28201	-9.31672	8.65568
180.28401	-9.31672	7.55157
180.28601	-9.31672	6.51454
180.28801	-9.31672	5.55098
180.29001	-9.31672	4.65717
180.29201	-9.31672	3.83340
180.29401	-9.31672	3.08496
180.29601	-9.31656	2.40957
180.29801	-9.31656	1.80012
180.30001	-9.31656	1.25581
180.30401	-9.31656	0.35635
180.30801	-9.31656	-0.32294
180.31401	-9.31641	-0.97708
180.36801	-9.31594	-0.47566
180.46801	-9.31531	-0.27798
180.56801	-9.31500	-0.22879
180.66801	-9.31531	-0.20706
180.76801	-9.31625	-0.18859
180.86801	-9.32406	-0.17906
180.96801	-9.33313	-0.16682
181.06801	-9.33859	-0.16073
181.16801	-9.34469	-0.15597
181.26801	-9.35156	-0.14801
181.36801	-9.35609	-0.14851
181.46801	-9.36016	-0.13909
181.56801	-9.36453	-0.13561
181.66801	-9.36938	-0.12626
181.76801	-9.37469	-0.13130
181.86801	-9.38219	-0.12505
181.96801	-9.38734	-0.11684
182.06801	-9.39156	-0.11180
182.16801	-9.39672	-0.11540
182.26801	-9.40250	-0.10684
182.36801	-9.40891	-0.11255
182.46801	-9.41297	-0.11105
182.56801	-9.41672	-0.10209
182.66801	-9.42125	-0.10494
182.76801	-9.42609	-0.09535
182.86801	-9.43141	-0.09617
182.96801	-9.43828	-0.08928
183.06801	-9.44344	-0.09181
183.16801	-9.44766	-0.08834
183.26801	-9.45219	-0.10038
183.36801	-9.45766	-0.08237
183.46801	-9.46594	-0.08608
183.56801	-9.47094	-0.08947
183.66801	-9.47469	-0.08976
183.67001	-9.47484	-0.08925
