# Supplementary material for: Strengthening of 3D Printed Fused Deposition Manufactured Parts Using the Fill Compositing Technique
Source: PLoS One. 2015 Apr 16;10(4):e0122915. doi: 10.1371/journal.pone.0122915 (PMC4400136; doi:10.1371/journal.pone.0122915)
Supplement: S1 File — This is the raw data and information on all the samples presented in this manuscript. (ZIP) [file pone.0122915.s001.zip › Specimen_RawData_185.csv]

Time	Extension	Load
(sec)	(mm)	(N)
0.00000	-0.00016	0.05069
0.10000	-0.00016	0.04145
0.20000	-0.00359	0.04895
0.29800	-0.01359	0.04714
0.39800	-0.01906	0.04900
0.49800	-0.02422	0.04549
0.59800	-0.03047	0.04510
0.69800	-0.03609	0.04744
0.79800	-0.04047	0.04760
0.89800	-0.04500	0.04998
0.99800	-0.04984	0.05242
1.09800	-0.05563	0.04679
1.19800	-0.06391	0.05457
1.29800	-0.06797	0.04414
1.39800	-0.07172	0.05604
1.49800	-0.07625	0.04847
1.59800	-0.08188	0.04730
1.69800	-0.08938	0.05049
1.79800	-0.09422	0.05356
1.89800	-0.09812	0.05006
1.99800	-0.10250	0.05267
2.09800	-0.10703	0.04234
2.19800	-0.11203	0.04759
2.29800	-0.11906	0.04855
2.39800	-0.12406	0.04799
2.49800	-0.12828	0.03951
2.59800	-0.13344	0.03174
2.69800	-0.13875	0.02768
2.79800	-0.14547	0.03208
2.89800	-0.15016	0.03342
2.99800	-0.15453	0.02491
3.09800	-0.15906	-0.06755
3.19800	-0.16438	-0.24882
3.29800	-0.17031	-0.38990
3.39800	-0.17703	-0.62901
3.49800	-0.18125	-0.84750
3.59800	-0.18500	-1.02775
3.69800	-0.18969	-1.25673
3.79800	-0.19453	-1.50165
3.89800	-0.20078	-1.82447
3.99800	-0.20688	-2.19736
4.09800	-0.21109	-2.46449
4.19800	-0.21547	-2.71451
4.29800	-0.22063	-3.02317
4.39800	-0.22578	-3.34760
4.49800	-0.23203	-3.72800
4.59800	-0.23750	-4.08978
4.69800	-0.24188	-4.37726
4.79800	-0.24672	-4.66653
4.89800	-0.25234	-5.01713
4.99800	-0.25937	-5.44189
5.09800	-0.26516	-5.89926
5.19800	-0.26859	-6.11379
5.29800	-0.27297	-6.39485
5.39800	-0.27812	-6.72606
5.49800	-0.28406	-7.11187
5.59200	-0.29156	-7.61855
5.69200	-0.29531	-7.93909
5.79200	-0.29891	-8.15550
5.89200	-0.30344	-8.45341
5.99200	-0.30844	-8.78659
6.09200	-0.31500	-9.20437
6.19200	-0.32062	-9.64563
6.29200	-0.32453	-9.90517
6.39200	-0.32891	-10.19240
6.49200	-0.33375	-10.51930
6.59200	-0.33922	-10.87738
6.69200	-0.34687	-11.34896
6.79200	-0.35203	-11.80182
6.89200	-0.35578	-12.03573
6.99200	-0.36000	-12.32199
7.09200	-0.36516	-12.65594
7.19200	-0.37234	-13.11156
7.29200	-0.37781	-13.56666
7.39200	-0.38172	-13.83681
7.49200	-0.38625	-14.12418
7.59200	-0.39109	-14.46802
7.69200	-0.39641	-14.82661
7.79200	-0.40328	-15.27590
7.89200	-0.40797	-15.63572
7.99200	-0.41187	-15.89274
8.09200	-0.41641	-16.19370
8.19200	-0.42156	-16.54780
8.29200	-0.42828	-16.96127
8.39200	-0.43406	-17.40739
8.49200	-0.43828	-17.69432
8.59200	-0.44266	-17.98891
8.69200	-0.44750	-18.31689
8.79200	-0.45297	-18.70287
8.89200	-0.46016	-19.16443
8.99200	-0.46547	-19.60216
9.09200	-0.46922	-19.85426
9.19200	-0.47391	-20.17367
9.29200	-0.47891	-20.52712
9.39200	-0.48469	-20.91695
9.49200	-0.49000	-21.30730
9.59200	-0.49422	-21.60509
9.69200	-0.49859	-21.90929
9.79200	-0.50344	-22.23211
9.89200	-0.50875	-22.60555
9.99200	-0.51547	-23.01565
10.09200	-0.52125	-23.50029
10.19200	-0.52531	-23.75026
10.29200	-0.52984	-24.06576
10.39200	-0.53516	-24.43207
10.49200	-0.54188	-24.87587
10.59200	-0.54766	-25.32598
10.69200	-0.55172	-25.59919
10.79200	-0.55594	-25.87610
10.89200	-0.56078	-26.21287
10.99200	-0.56641	-26.58962
11.09200	-0.57328	-27.05967
11.19200	-0.57828	-27.45497
11.29200	-0.58203	-27.70027
11.39200	-0.58656	-28.01240
11.49200	-0.59156	-28.36548
11.59200	-0.59766	-28.76317
11.69200	-0.60391	-29.22323
11.79200	-0.60859	-29.53111
11.89200	-0.61313	-29.84609
11.99200	-0.61797	-30.18887
12.09200	-0.62375	-30.58170
12.19200	-0.63031	-31.01056
12.29200	-0.63547	-31.46021
12.39200	-0.63938	-31.71447
12.49200	-0.64406	-32.01863
12.59200	-0.64906	-32.37437
12.69200	-0.65531	-32.78723
12.79200	-0.66078	-33.22336
12.89200	-0.66500	-33.49755
12.99200	-0.66953	-33.82291
13.09200	-0.67453	-34.18413
13.19200	-0.68000	-34.57660
13.29200	-0.68750	-35.05832
13.39200	-0.69281	-35.51142
13.49200	-0.69656	-35.75014
13.59200	-0.70094	-36.06400
13.69200	-0.70609	-36.43111
13.79200	-0.71250	-36.88055
13.89200	-0.71797	-37.32070
13.99200	-0.72187	-37.59698
14.09200	-0.72594	-37.88045
14.19200	-0.73078	-38.22818
14.29200	-0.73625	-38.59640
14.39200	-0.74281	-39.04861
14.49200	-0.74813	-39.49457
14.59200	-0.75266	-39.78955
14.69200	-0.75750	-40.14907
14.79200	-0.76313	-40.55097
14.89000	-0.77047	-41.06290
14.99000	-0.77547	-41.49428
15.09000	-0.77891	-41.71168
15.19000	-0.78281	-41.99029
15.29000	-0.78719	-42.30602
15.39000	-0.79203	-42.65911
15.49000	-0.79797	-43.07806
15.59000	-0.80437	-43.57144
15.69000	-0.80875	-43.86400
15.79000	-0.81328	-44.17692
15.89000	-0.81844	-44.55059
15.99000	-0.82484	-44.97261
16.09000	-0.83094	-45.45651
16.19000	-0.83516	-45.75728
16.29000	-0.83969	-46.06429
16.39000	-0.84469	-46.41738
16.49000	-0.85000	-46.78446
16.59000	-0.85656	-47.21718
16.69000	-0.86203	-47.66686
16.79000	-0.86578	-47.89057
16.89000	-0.87016	-48.18709
16.99000	-0.87516	-48.53914
17.09000	-0.88109	-48.96217
17.18600	-0.88797	-49.46932
17.28600	-0.89234	-49.79122
17.38600	-0.89656	-50.04544
17.48600	-0.90125	-50.36999
17.58600	-0.90625	-50.72046
17.68600	-0.91266	-51.13249
17.78600	-0.91859	-51.63838
17.88600	-0.92234	-51.88110
17.98600	-0.92687	-52.16919
18.08600	-0.93188	-52.52064
18.18600	-0.93797	-52.93835
18.28200	-0.94453	-53.43858
18.38200	-0.94844	-53.69798
18.48200	-0.95281	-53.97517
18.58200	-0.95750	-54.30411
18.68200	-0.96250	-54.66879
18.78200	-0.96828	-55.05352
18.87400	-0.97469	-55.55733
18.97400	-0.97875	-55.80634
19.07400	-0.98328	-56.09523
19.17400	-0.98828	-56.43886
19.27400	-0.99453	-56.85535
19.36400	-1.00078	-57.35591
19.46400	-1.00484	-57.63035
19.56400	-1.00891	-57.88280
19.66400	-1.01375	-58.21583
19.76400	-1.01906	-58.57996
19.86400	-1.02500	-58.97677
19.96400	-1.03094	-59.45165
20.06400	-1.03484	-59.70812
20.16400	-1.03891	-59.96443
20.26400	-1.04344	-60.27606
20.36400	-1.04859	-60.62062
20.46400	-1.05531	-61.09761
20.56400	-1.06016	-61.43889
20.66400	-1.06438	-61.70218
20.76400	-1.06906	-61.99824
20.86400	-1.07484	-62.38424
20.96400	-1.08172	-62.84837
21.04200	-1.08828	-63.35221
21.14200	-1.09188	-63.60560
21.24200	-1.09609	-63.86140
21.34200	-1.10125	-64.23236
21.44200	-1.10688	-64.63819
21.54200	-1.11281	-65.08806
21.64200	-1.11703	-65.37793
21.74200	-1.12109	-65.64385
21.84200	-1.12547	-65.95116
21.94200	-1.13063	-66.30728
22.04200	-1.13656	-66.73019
22.13000	-1.14375	-67.23423
22.23000	-1.14781	-67.58934
22.33000	-1.15156	-67.81177
22.43000	-1.15625	-68.13408
22.53000	-1.16141	-68.51079
22.63000	-1.16813	-68.97392
22.73000	-1.17359	-69.43254
22.83000	-1.17766	-69.70061
22.93000	-1.18203	-70.00099
23.03000	-1.18703	-70.35780
23.13000	-1.19219	-70.73244
23.23000	-1.19922	-71.20780
23.33000	-1.20453	-71.65670
23.43000	-1.20828	-71.89456
23.53000	-1.21297	-72.21727
23.63000	-1.21812	-72.60425
23.73000	-1.22516	-73.07088
23.83000	-1.23047	-73.53202
23.93000	-1.23422	-73.76882
24.03000	-1.23875	-74.09165
24.13000	-1.24391	-74.46532
24.23000	-1.24969	-74.88790
24.33000	-1.25687	-75.39497
24.43000	-1.26125	-75.78657
24.53000	-1.26516	-76.02295
24.63000	-1.26984	-76.34197
24.73000	-1.27469	-76.70984
24.83000	-1.28078	-77.13085
24.93000	-1.28687	-77.62979
25.03000	-1.29125	-77.96057
25.13000	-1.29578	-78.26978
25.23000	-1.30078	-78.63236
25.33000	-1.30656	-79.04603
25.42000	-1.31344	-79.55225
25.52000	-1.31734	-79.89366
25.62000	-1.32109	-80.12380
25.72000	-1.32562	-80.45206
25.82000	-1.33094	-80.83446
25.92000	-1.33797	-81.33979
26.02000	-1.34375	-81.84633
26.12000	-1.34781	-82.11882
26.22000	-1.35219	-82.42086
26.32000	-1.35688	-82.76920
26.42000	-1.36219	-83.15635
26.52000	-1.36891	-83.62191
26.62000	-1.37391	-84.07683
26.72000	-1.37781	-84.31845
26.82000	-1.38250	-84.65122
26.92000	-1.38781	-85.04556
27.02000	-1.39469	-85.50768
27.12000	-1.40000	-85.98689
27.22000	-1.40406	-86.26410
27.32000	-1.40859	-86.56900
27.42000	-1.41359	-86.95079
27.52000	-1.41891	-87.33543
27.61600	-1.42578	-87.83613
27.71600	-1.43109	-88.30906
27.81600	-1.43484	-88.54361
27.91600	-1.43922	-88.85033
28.01600	-1.44391	-89.18778
28.11600	-1.45047	-89.63848
28.20400	-1.45609	-90.14400
28.30400	-1.46031	-90.45520
28.40400	-1.46469	-90.75951
28.50400	-1.46984	-91.12997
28.60400	-1.47562	-91.55617
28.70400	-1.48219	-92.04503
28.80400	-1.48672	-92.42470
28.90400	-1.49031	-92.65899
29.00400	-1.49484	-92.98315
29.10400	-1.49984	-93.34718
29.20400	-1.50594	-93.79882
29.28600	-1.51250	-94.31203
29.38600	-1.51719	-94.71472
29.48600	-1.52094	-94.95546
29.58600	-1.52547	-95.27211
29.68600	-1.53063	-95.64917
29.78600	-1.53766	-96.13104
29.85400	-1.54297	-96.63478
29.95400	-1.54656	-96.93459
30.05400	-1.55047	-97.19067
30.15400	-1.55531	-97.54180
30.25400	-1.56094	-97.94657
30.34600	-1.56703	-98.45234
30.44600	-1.57172	-98.84947
30.54600	-1.57594	-99.15285
30.64600	-1.58047	-99.49297
30.74600	-1.58531	-99.85149
30.84600	-1.59078	-100.28227
30.93600	-1.59750	-100.78362
31.03600	-1.60219	-101.22518
31.13600	-1.60609	-101.47341
31.23600	-1.61031	-101.78363
31.33600	-1.61531	-102.15354
31.43600	-1.62187	-102.65786
31.53600	-1.62734	-103.13460
31.63600	-1.63172	-103.46992
31.73600	-1.63609	-103.78771
31.83600	-1.64109	-104.14469
31.93600	-1.64641	-104.56181
32.03600	-1.65313	-105.05351
32.13600	-1.65812	-105.47829
32.23600	-1.66219	-105.76329
32.33600	-1.66687	-106.09407
32.43600	-1.67188	-106.46959
32.53600	-1.67875	-106.93236
32.62200	-1.68422	-107.43602
32.72200	-1.68812	-107.73166
32.82200	-1.69234	-108.00070
32.92200	-1.69719	-108.36445
33.02200	-1.70250	-108.76378
33.12200	-1.70922	-109.22719
33.22200	-1.71453	-109.70981
33.32200	-1.71875	-109.98407
33.42200	-1.72312	-110.28619
33.52200	-1.72781	-110.61962
33.62200	-1.73359	-111.01792
33.72000	-1.73984	-111.52006
33.82000	-1.74422	-111.82590
33.92000	-1.74859	-112.08495
34.02000	-1.75328	-112.38009
34.12000	-1.75859	-112.72429
34.22000	-1.76625	-113.21469
34.32000	-1.77141	-113.71538
34.42000	-1.77516	-113.93101
34.52000	-1.77938	-114.23980
34.62000	-1.78484	-114.61896
34.72000	-1.79125	-115.08855
34.82000	-1.79719	-115.58016
34.92000	-1.80141	-115.87765
35.02000	-1.80563	-116.16258
35.12000	-1.81047	-116.49857
35.22000	-1.81516	-116.83815
35.32000	-1.82078	-117.22472
35.41400	-1.82750	-117.73171
35.51400	-1.83172	-118.06215
35.61400	-1.83609	-118.34632
35.71400	-1.84141	-118.69866
35.81400	-1.84828	-119.15585
35.88800	-1.85406	-119.65869
35.98800	-1.85734	-119.90662
36.08800	-1.86094	-120.12431
36.18800	-1.86531	-120.42114
36.28800	-1.87000	-120.76621
36.38800	-1.87531	-121.15057
36.48800	-1.88250	-121.65857
36.58800	-1.88734	-122.05856
36.68800	-1.89125	-122.30355
36.78800	-1.89609	-122.60406
36.88800	-1.90125	-122.95239
36.98800	-1.90844	-123.45514
37.08800	-1.91344	-123.86201
37.18800	-1.91797	-124.16846
37.28800	-1.92297	-124.50749
37.38800	-1.92906	-124.93807
37.48200	-1.93719	-125.44037
37.54200	-1.94187	-125.94949
37.64200	-1.94375	-126.07776
37.74200	-1.94672	-126.22181
37.84200	-1.95172	-126.57358
37.94200	-1.95734	-127.00620
38.04000	-1.96375	-127.51524
38.14000	-1.96844	-127.90863
38.24000	-1.97250	-128.20150
38.34000	-1.97703	-128.50505
38.44000	-1.98203	-128.86474
38.54000	-1.98719	-129.23680
38.64000	-1.99391	-129.71783
38.74000	-1.99906	-130.16982
38.84000	-2.00313	-130.44894
38.94000	-2.00797	-130.78487
39.04000	-2.01359	-131.20092
39.13800	-2.02094	-131.70730
39.23800	-2.02578	-132.15096
39.33800	-2.02922	-132.38594
39.43800	-2.03328	-132.65711
39.53800	-2.03812	-133.00651
39.63800	-2.04344	-133.39882
39.73400	-2.05047	-133.90961
39.83200	-2.05594	-134.41299
39.93200	-2.05984	-134.65993
40.03200	-2.06422	-134.95807
40.13200	-2.06906	-135.29673
40.23200	-2.07578	-135.75085
40.31400	-2.08125	-136.25485
40.41400	-2.08531	-136.56813
40.51400	-2.08953	-136.84092
40.61400	-2.09437	-137.18672
40.71400	-2.09969	-137.57764
40.81400	-2.10656	-138.04109
40.91400	-2.11187	-138.54332
41.01400	-2.11562	-138.78767
41.11400	-2.12000	-139.09386
41.21400	-2.12484	-139.45405
41.31400	-2.13094	-139.88481
41.39800	-2.13719	-140.39317
41.49800	-2.14141	-140.75528
41.59800	-2.14562	-141.01417
41.69800	-2.15031	-141.34654
41.79800	-2.15531	-141.70562
41.89800	-2.16141	-142.13987
41.97800	-2.16734	-142.63991
42.07800	-2.17125	-142.96331
42.17800	-2.17547	-143.24020
42.27800	-2.18047	-143.60400
42.37800	-2.18625	-144.01309
42.47200	-2.19266	-144.51899
42.57200	-2.19688	-144.86873
42.67200	-2.20078	-145.11971
42.77200	-2.20516	-145.43748
42.87200	-2.21000	-145.80436
42.97200	-2.21578	-146.22228
43.06400	-2.22266	-146.72804
43.16400	-2.22750	-147.17014
43.26400	-2.23156	-147.43321
43.36400	-2.23641	-147.76994
43.46400	-2.24188	-148.14973
43.56000	-2.24844	-148.65237
43.66000	-2.25344	-149.07204
43.76000	-2.25734	-149.34020
43.86000	-2.26156	-149.64600
43.96000	-2.26656	-150.00811
44.06000	-2.27188	-150.39036
44.15600	-2.27875	-150.89327
44.25600	-2.28312	-151.26990
44.35600	-2.28734	-151.54660
44.45600	-2.29203	-151.88198
44.55600	-2.29750	-152.27291
44.65400	-2.30438	-152.77638
44.75400	-2.30984	-153.25274
44.85400	-2.31391	-153.53186
44.95400	-2.31844	-153.82908
45.05400	-2.32313	-154.17200
45.15400	-2.32813	-154.52854
45.25400	-2.33516	-155.01595
45.35400	-2.34016	-155.46758
45.45400	-2.34406	-155.73649
45.55400	-2.34859	-156.04894
45.65400	-2.35391	-156.42346
45.75400	-2.36172	-156.93423
45.85400	-2.36656	-157.40499
45.95400	-2.37047	-157.66482
46.05400	-2.37500	-157.97222
46.15400	-2.38031	-158.35440
46.25400	-2.38656	-158.81488
46.33600	-2.39328	-159.32301
46.43600	-2.39734	-159.70911
46.53600	-2.40109	-159.93005
46.63600	-2.40563	-160.25881
46.73600	-2.41031	-160.60278
46.83600	-2.41625	-161.02983
46.93000	-2.42203	-161.53380
47.03000	-2.42609	-161.86593
47.13000	-2.43016	-162.15363
47.23000	-2.43484	-162.50797
47.33000	-2.44016	-162.88923
47.43000	-2.44625	-163.32030
47.53000	-2.45219	-163.80781
47.63000	-2.45641	-164.14484
47.73000	-2.46078	-164.44929
47.83000	-2.46594	-164.81665
47.93000	-2.47219	-165.25115
48.02800	-2.47844	-165.75405
48.12800	-2.48281	-166.07954
48.22800	-2.48719	-166.37339
48.32800	-2.49172	-166.68913
48.42800	-2.49688	-167.06172
48.52800	-2.50281	-167.48884
48.61400	-2.50906	-167.99173
48.71400	-2.51297	-168.29365
48.81400	-2.51734	-168.58463
48.91400	-2.52266	-168.94305
49.01400	-2.52859	-169.36873
49.11400	-2.53469	-169.85504
49.21400	-2.53891	-170.15928
49.31400	-2.54328	-170.45419
49.41400	-2.54813	-170.79453
49.51400	-2.55328	-171.17988
49.61400	-2.55922	-171.58148
49.69800	-2.56547	-172.08153
49.79800	-2.56906	-172.36125
49.89800	-2.57328	-172.62387
49.99800	-2.57781	-172.93204
50.09800	-2.58344	-173.34159
50.19800	-2.59016	-173.82935
50.29800	-2.59484	-174.19438
50.39800	-2.59922	-174.48421
50.49800	-2.60391	-174.79531
50.59800	-2.60891	-175.14279
50.69800	-2.61500	-175.56262
50.79000	-2.62141	-176.06509
50.89000	-2.62531	-176.35618
50.99000	-2.62953	-176.62382
51.09000	-2.63422	-176.93806
51.19000	-2.63938	-177.28615
51.29000	-2.64656	-177.78003
51.39000	-2.65109	-178.14738
51.49000	-2.65563	-178.44248
51.59000	-2.66031	-178.76434
51.69000	-2.66516	-179.11355
51.79000	-2.67094	-179.51556
51.87600	-2.67781	-180.01762
51.97600	-2.68188	-180.36009
52.07600	-2.68563	-180.58129
52.17600	-2.68984	-180.85007
52.27600	-2.69453	-181.15486
52.37600	-2.70109	-181.56418
52.47600	-2.70688	-182.05450
52.57600	-2.71125	-182.34688
52.67600	-2.71594	-182.64456
52.77600	-2.72141	-183.00356
52.87600	-2.72734	-183.42276
52.97600	-2.73437	-183.93017
53.07600	-2.73859	-184.25563
53.17600	-2.74250	-184.47950
53.27600	-2.74703	-184.78425
53.37600	-2.75250	-185.14222
53.47200	-2.76047	-185.65288
53.54800	-2.76531	-186.15437
53.64800	-2.76828	-186.33661
53.74800	-2.77219	-186.55586
53.84800	-2.77719	-186.89863
53.94800	-2.78313	-187.30424
54.03600	-2.79031	-187.81808
54.13600	-2.79484	-188.25358
54.23600	-2.79813	-188.43760
54.33600	-2.80281	-188.74870
54.43600	-2.80766	-189.10331
54.53600	-2.81328	-189.50523
54.63600	-2.81953	-189.98575
54.73600	-2.82344	-190.25944
54.83600	-2.82766	-190.54261
54.93600	-2.83250	-190.86654
55.03600	-2.83766	-191.23663
55.13600	-2.84422	-191.65781
55.20600	-2.85031	-192.16324
55.30600	-2.85391	-192.47337
55.40600	-2.85766	-192.69122
55.50600	-2.86250	-193.02045
55.60600	-2.86844	-193.42843
55.69200	-2.87516	-193.93574
55.79200	-2.87938	-194.28927
55.89200	-2.88313	-194.51901
55.99200	-2.88750	-194.81742
56.09200	-2.89234	-195.14304
56.19200	-2.89719	-195.48267
56.28800	-2.90422	-195.98845
56.38800	-2.90953	-196.42228
56.48800	-2.91359	-196.69688
56.58800	-2.91828	-197.00724
56.68800	-2.92359	-197.35172
56.78400	-2.93063	-197.85610
56.88400	-2.93500	-198.24047
56.98400	-2.93875	-198.46505
57.08400	-2.94313	-198.75431
57.18400	-2.94813	-199.09176
57.28400	-2.95391	-199.49266
57.37800	-2.96109	-200.00102
57.47800	-2.96563	-200.39621
57.57800	-2.96969	-200.63560
57.67800	-2.97469	-200.96356
57.77800	-2.97984	-201.32533
57.87800	-2.98609	-201.74941
57.97800	-2.99141	-202.17653
58.07800	-2.99547	-202.44437
58.17800	-3.00000	-202.74898
58.27800	-3.00516	-203.10216
58.37800	-3.01109	-203.51464
58.46800	-3.01828	-204.02232
58.56800	-3.02203	-204.36470
58.66800	-3.02563	-204.55474
58.76800	-3.03016	-204.85759
58.86800	-3.03531	-205.20368
58.96800	-3.04219	-205.65858
59.06000	-3.04797	-206.16165
59.16000	-3.05187	-206.42497
59.26000	-3.05625	-206.71391
59.36000	-3.06125	-207.03688
59.46000	-3.06609	-207.37515
59.56000	-3.07266	-207.78741
59.65600	-3.07859	-208.29189
59.75600	-3.08219	-208.54783
59.85600	-3.08641	-208.80836
59.95600	-3.09156	-209.15152
60.05600	-3.09844	-209.58239
60.14400	-3.10422	-210.08471
60.24400	-3.10781	-210.31469
60.34400	-3.11188	-210.56755
60.44400	-3.11672	-210.88526
60.54400	-3.12219	-211.25568
60.64400	-3.12859	-211.67645
60.72400	-3.13453	-212.18106
60.82400	-3.13844	-212.47070
60.92400	-3.14266	-212.71990
61.02400	-3.14703	-213.02675
61.12400	-3.15234	-213.36475
61.22200	-3.15922	-213.87140
61.32200	-3.16375	-214.23601
61.42200	-3.16797	-214.50035
61.52200	-3.17281	-214.83155
61.62200	-3.17828	-215.20662
61.72200	-3.18516	-215.65753
61.81000	-3.19078	-216.16448
61.91000	-3.19391	-216.38593
62.01000	-3.19797	-216.61986
62.11000	-3.20281	-216.95293
62.21000	-3.20875	-217.35851
62.29600	-3.21578	-217.86322
62.39600	-3.22062	-218.30195
62.49600	-3.22453	-218.55623
62.59600	-3.22906	-218.86384
62.69600	-3.23406	-219.22372
62.79600	-3.24063	-219.69379
62.86600	-3.24641	-220.19437
62.96600	-3.24953	-220.51328
63.06600	-3.25313	-220.72127
63.16600	-3.25766	-221.01896
63.26600	-3.26266	-221.37770
63.36600	-3.26891	-221.79373
63.46600	-3.27438	-222.24216
63.56600	-3.27859	-222.55185
63.66600	-3.28297	-222.86041
63.76600	-3.28750	-223.16504
63.86600	-3.29281	-223.53558
63.96600	-3.29984	-223.98278
64.06200	-3.30547	-224.48352
64.16200	-3.30953	-224.74681
64.26200	-3.31375	-225.02872
64.36200	-3.31875	-225.36254
64.46200	-3.32578	-225.82908
64.54600	-3.33141	-226.32958
64.64600	-3.33531	-226.61255
64.74600	-3.33922	-226.84895
64.84600	-3.34375	-227.14877
64.94600	-3.34922	-227.50123
65.04600	-3.35516	-227.89706
65.14600	-3.36078	-228.33499
65.24600	-3.36516	-228.64981
65.34600	-3.36984	-228.96062
65.44600	-3.37500	-229.29727
65.54600	-3.38078	-229.68896
65.64000	-3.38766	-230.19367
65.74000	-3.39156	-230.49349
65.84000	-3.39562	-230.73415
65.94000	-3.40000	-231.01854
66.04000	-3.40531	-231.37118
66.14000	-3.41188	-231.78919
66.22200	-3.41812	-232.29617
66.32200	-3.42172	-232.57668
66.42200	-3.42594	-232.81428
66.52200	-3.43109	-233.14795
66.62200	-3.43688	-233.54220
66.72200	-3.44281	-233.98432
66.82200	-3.44688	-234.26963
66.92200	-3.45141	-234.54988
67.02200	-3.45609	-234.86130
67.12200	-3.46125	-235.18816
67.22200	-3.46688	-235.57256
67.31400	-3.47422	-236.07862
67.41400	-3.47812	-236.40379
67.51400	-3.48203	-236.63241
67.61400	-3.48656	-236.92624
67.71400	-3.49172	-237.24273
67.81400	-3.49875	-237.71535
67.91400	-3.50375	-238.10424
68.01400	-3.50781	-238.36306
68.11400	-3.51219	-238.62754
68.21400	-3.51703	-238.93124
68.31400	-3.52188	-239.23951
68.41400	-3.52859	-239.67190
68.51400	-3.53391	-240.05602
68.61400	-3.53844	-240.32378
68.71400	-3.54344	-240.63538
68.81400	-3.54938	-241.01382
68.90400	-3.55672	-241.51400
69.00400	-3.56094	-241.84568
69.10400	-3.56453	-242.02989
69.20400	-3.56891	-242.29737
69.30400	-3.57375	-242.60296
69.40400	-3.57938	-242.96379
69.49600	-3.58703	-243.46738
69.59600	-3.59125	-243.82085
69.69600	-3.59500	-244.02690
69.79600	-3.59984	-244.31540
69.89600	-3.60516	-244.65631
69.99600	-3.61156	-245.07961
70.09600	-3.61656	-245.46470
70.19600	-3.62078	-245.71095
70.29600	-3.62531	-245.99715
70.39600	-3.63031	-246.31332
70.49600	-3.63594	-246.68077
70.58800	-3.64359	-247.18986
70.68800	-3.64734	-247.52472
70.78800	-3.65109	-247.72604
70.88800	-3.65578	-248.02408
70.98800	-3.66125	-248.36883
71.08800	-3.66891	-248.84596
71.18800	-3.67406	-249.31517
71.28800	-3.67750	-249.49998
71.38800	-3.68156	-249.75546
71.48800	-3.68609	-250.03335
71.58800	-3.69125	-250.36016
71.68800	-3.69781	-250.77322
71.78800	-3.70391	-251.26323
71.88800	-3.70797	-251.52215
71.98800	-3.71266	-251.80849
72.08800	-3.71828	-252.13799
72.18800	-3.72594	-252.61575
72.28800	-3.73047	-253.02181
72.38800	-3.73406	-253.22923
72.48800	-3.73859	-253.50946
72.58800	-3.74375	-253.83830
72.68800	-3.74953	-254.21068
72.78800	-3.75656	-254.65694
72.88800	-3.76109	-255.04577
72.98800	-3.76484	-255.25111
73.08800	-3.76937	-255.52228
73.18800	-3.77422	-255.83905
73.28800	-3.78094	-256.23780
73.38400	-3.78703	-256.74003
73.48400	-3.79094	-257.01040
73.58400	-3.79531	-257.26539
73.68400	-3.80031	-257.58910
73.78400	-3.80594	-257.94336
73.88400	-3.81281	-258.39767
73.98400	-3.81719	-258.73125
74.08400	-3.82094	-258.93769
74.18400	-3.82547	-259.19807
74.28400	-3.83062	-259.50199
74.38400	-3.83750	-259.88933
74.48400	-3.84344	-260.33887
74.58400	-3.84750	-260.58096
74.68400	-3.85172	-260.83764
74.78400	-3.85625	-261.11072
74.88400	-3.86156	-261.44406
74.98400	-3.86906	-261.92164
75.08400	-3.87422	-262.38319
75.18400	-3.87812	-262.60707
75.28400	-3.88281	-262.90798
75.38400	-3.88828	-263.26913
75.48400	-3.89547	-263.71500
75.58400	-3.90047	-264.16156
75.68400	-3.90406	-264.36687
75.78400	-3.90813	-264.61548
75.88400	-3.91266	-264.90363
75.98400	-3.91797	-265.26016
76.08400	-3.92484	-265.67891
76.17600	-3.93078	-266.18087
76.27600	-3.93469	-266.43646
76.37600	-3.93922	-266.70519
76.47600	-3.94406	-267.01134
76.57600	-3.95047	-267.38515
76.67600	-3.95656	-267.88810
76.77600	-3.96047	-268.14002
76.87600	-3.96469	-268.41235
76.97600	-3.96969	-268.72253
77.07600	-3.97531	-269.08255
77.17600	-3.98266	-269.57166
77.27600	-3.98734	-269.95784
77.37600	-3.99109	-270.16911
77.47600	-3.99563	-270.45602
77.57600	-4.00078	-270.78089
77.67600	-4.00734	-271.19547
77.76000	-4.01359	-271.70113
77.86000	-4.01719	-271.95114
77.96000	-4.02141	-272.18705
78.06000	-4.02578	-272.46544
78.16000	-4.03125	-272.80706
78.26000	-4.03891	-273.27159
78.34200	-4.04437	-273.77903
78.44200	-4.04750	-273.99200
78.54200	-4.05156	-274.22580
78.64200	-4.05656	-274.55872
78.74200	-4.06187	-274.90288
78.84200	-4.06844	-275.37847
78.94200	-4.07281	-275.68609
79.04200	-4.07719	-275.95973
79.14200	-4.08203	-276.28949
79.24200	-4.08703	-276.61958
79.34200	-4.09281	-277.01068
79.42800	-4.09953	-277.51097
79.52800	-4.10344	-277.82229
79.62800	-4.10734	-278.03683
79.72800	-4.11156	-278.30821
79.82800	-4.11703	-278.65258
79.92800	-4.12391	-279.15588
80.02800	-4.12859	-279.50752
80.12800	-4.13250	-279.74692
80.22800	-4.13703	-280.03219
80.32800	-4.14203	-280.35751
80.42800	-4.14766	-280.72488
80.52800	-4.15453	-281.21221
80.62800	-4.15906	-281.55243
80.72800	-4.16313	-281.78436
80.82800	-4.16781	-282.07329
80.92800	-4.17328	-282.42186
81.02800	-4.18031	-282.86925
81.12800	-4.18516	-283.25325
81.22800	-4.18922	-283.48097
81.32800	-4.19375	-283.74603
81.42800	-4.19875	-284.06399
81.52800	-4.20469	-284.44090
81.62600	-4.21234	-284.94895
81.72600	-4.21625	-285.23314
81.82600	-4.22016	-285.44474
81.92600	-4.22469	-285.71314
82.02600	-4.22984	-286.01435
82.12600	-4.23641	-286.41605
82.22600	-4.24203	-286.83814
82.32600	-4.24641	-287.10008
82.42600	-4.25094	-287.37211
82.52600	-4.25594	-287.67350
82.62600	-4.26141	-288.01036
82.72600	-4.26891	-288.48615
82.82600	-4.27266	-288.76349
82.92600	-4.27672	-288.97509
83.02600	-4.28141	-289.25323
83.12600	-4.28719	-289.59861
83.22600	-4.29500	-290.09932
83.32600	-4.29938	-290.43576
83.42600	-4.30328	-290.64995
83.52600	-4.30766	-290.89093
83.62600	-4.31250	-291.17891
83.72600	-4.31813	-291.51744
83.82600	-4.32531	-291.98980
83.92600	-4.33000	-292.33509
84.02600	-4.33359	-292.53501
84.12600	-4.33813	-292.77357
84.22600	-4.34297	-293.05914
84.32600	-4.35016	-293.45384
84.42600	-4.35484	-293.82226
84.52600	-4.35891	-294.03508
84.62600	-4.36313	-294.26870
84.72600	-4.36797	-294.53352
84.82600	-4.37375	-294.87157
84.92600	-4.38219	-295.33365
85.02600	-4.38766	-295.81800
85.12600	-4.39094	-295.96862
85.22600	-4.39531	-296.20653
85.32600	-4.40062	-296.50283
85.42200	-4.40922	-297.01242
85.52200	-4.41391	-297.43126
85.62200	-4.41703	-297.57565
85.72200	-4.42141	-297.80757
85.82200	-4.42641	-298.10917
85.92200	-4.43187	-298.43673
86.02200	-4.43969	-298.93771
86.12200	-4.44375	-299.25230
86.22200	-4.44766	-299.44506
86.32200	-4.45219	-299.71352
86.42200	-4.45750	-300.02302
86.52200	-4.46500	-300.49327
86.62200	-4.46953	-300.84473
86.72200	-4.47344	-301.04294
86.82200	-4.47797	-301.30738
86.92200	-4.48297	-301.60967
87.02200	-4.48859	-301.96875
87.12200	-4.49656	-302.47158
87.22200	-4.50047	-302.78626
87.32200	-4.50422	-302.96534
87.42200	-4.50891	-303.24420
87.52200	-4.51438	-303.56833
87.62200	-4.52109	-304.00053
87.72200	-4.52578	-304.34620
87.82200	-4.52969	-304.56838
87.92200	-4.53422	-304.82334
88.02200	-4.53906	-305.12735
88.12200	-4.54453	-305.46677
88.22200	-4.55250	-305.95499
88.32200	-4.55734	-306.34123
88.42200	-4.56078	-306.50994
88.52200	-4.56531	-306.75122
88.62200	-4.57063	-307.06918
88.72200	-4.57813	-307.52400
88.82200	-4.58328	-307.93858
88.92200	-4.58703	-308.15548
89.02200	-4.59141	-308.39932
89.12200	-4.59656	-308.70536
89.22200	-4.60203	-309.04642
89.32200	-4.60875	-309.48368
89.42200	-4.61328	-309.80632
89.52200	-4.61750	-310.02429
89.62200	-4.62250	-310.32193
89.72200	-4.62797	-310.66555
89.82200	-4.63500	-311.09968
89.92200	-4.64016	-311.51053
90.02200	-4.64359	-311.67820
90.12200	-4.64781	-311.90211
90.22200	-4.65266	-312.20353
90.32200	-4.65813	-312.53719
90.42200	-4.66578	-313.02565
90.52200	-4.67047	-313.38796
90.62200	-4.67438	-313.59237
90.72200	-4.67906	-313.85779
90.82200	-4.68453	-314.18505
90.92200	-4.69141	-314.58265
91.02200	-4.69656	-314.99982
91.12200	-4.70031	-315.20474
91.22200	-4.70469	-315.44676
91.32200	-4.70922	-315.72035
91.42200	-4.71437	-316.01885
91.52200	-4.72188	-316.42476
91.62200	-4.72719	-316.88505
91.72200	-4.73078	-317.07397
91.82200	-4.73547	-317.32929
91.92200	-4.74094	-317.63524
92.02200	-4.74797	-318.06514
92.12200	-4.75344	-318.48279
92.22200	-4.75734	-318.69799
92.32200	-4.76188	-318.94571
92.42200	-4.76656	-319.21300
92.52200	-4.77141	-319.50945
92.62200	-4.77813	-319.90275
92.72200	-4.78359	-320.29802
92.82200	-4.78750	-320.50997
92.92200	-4.79219	-320.75405
93.02200	-4.79766	-321.06900
93.12200	-4.80531	-321.51926
93.22200	-4.80984	-321.88261
93.32200	-4.81359	-322.08034
93.42200	-4.81797	-322.31581
93.52200	-4.82281	-322.59381
93.62200	-4.82844	-322.92232
93.72200	-4.83578	-323.35559
93.82200	-4.84078	-323.73032
93.92200	-4.84469	-323.92579
94.02200	-4.84938	-324.18078
94.12200	-4.85422	-324.47672
94.22200	-4.86078	-324.84499
94.32200	-4.86656	-325.26487
94.42200	-4.87078	-325.51152
94.52200	-4.87531	-325.77097
94.62200	-4.88047	-326.07043
94.72200	-4.88672	-326.44928
94.80800	-4.89406	-326.94942
94.90800	-4.89719	-327.18369
95.00800	-4.90062	-327.33154
95.10800	-4.90516	-327.58668
95.20800	-4.91016	-327.87874
95.30800	-4.91656	-328.25044
95.40800	-4.92297	-328.72522
95.50800	-4.92719	-328.98179
95.60800	-4.93141	-329.21413
95.70800	-4.93609	-329.47388
95.80800	-4.94141	-329.82093
95.90800	-4.94844	-330.22371
96.00800	-4.95391	-330.65265
96.10800	-4.95766	-330.85287
96.20800	-4.96234	-331.12517
96.30800	-4.96766	-331.44563
96.40800	-4.97469	-331.86010
96.50800	-4.97969	-332.26088
96.60800	-4.98328	-332.44446
96.70800	-4.98750	-332.66667
96.80800	-4.99203	-332.92970
96.90800	-4.99719	-333.22936
97.00800	-5.00250	-333.56658
97.10800	-5.00969	-334.02514
97.20800	-5.01422	-334.32052
97.30800	-5.01844	-334.54350
97.40800	-5.02344	-334.83043
97.50800	-5.02984	-335.17435
97.60800	-5.03609	-335.63623
97.70800	-5.04016	-335.86729
97.80800	-5.04453	-336.09945
97.90800	-5.04937	-336.37935
98.00800	-5.05500	-336.69680
98.10800	-5.06219	-337.10501
98.20800	-5.06719	-337.51532
98.30800	-5.07078	-337.66705
98.40800	-5.07516	-337.90451
98.50800	-5.07984	-338.16370
98.60800	-5.08531	-338.46048
98.70800	-5.09156	-338.85017
98.80800	-5.09609	-339.11717
98.90800	-5.10047	-339.33935
99.00800	-5.10578	-339.62822
99.10800	-5.11172	-339.97756
99.20800	-5.12000	-340.46984
99.30800	-5.12422	-340.81087
99.40800	-5.12766	-340.95153
99.50800	-5.13203	-341.16462
99.60800	-5.13719	-341.45194
99.70800	-5.14359	-341.78993
99.80800	-5.14984	-342.24764
99.90800	-5.15375	-342.45872
100.00800	-5.15812	-342.67679
100.10800	-5.16281	-342.92254
100.20800	-5.16781	-343.19878
100.30800	-5.17484	-343.57378
100.40800	-5.18078	-344.02853
100.50800	-5.18422	-344.18491
100.60800	-5.18828	-344.38446
100.70800	-5.19297	-344.63099
100.80800	-5.19859	-344.93610
100.90800	-5.20563	-345.38904
101.00800	-5.21000	-345.62486
101.10800	-5.21437	-345.84153
101.20800	-5.21938	-346.09532
101.30800	-5.22469	-346.38661
101.40800	-5.23172	-346.74692
101.50800	-5.23750	-347.19184
101.60800	-5.24109	-347.33742
101.70800	-5.24531	-347.54393
101.80800	-5.25047	-347.80735
101.90800	-5.25703	-348.17216
101.99200	-5.26437	-348.67460
102.09200	-5.26766	-348.86503
102.19200	-5.27141	-349.02847
102.29200	-5.27625	-349.26838
102.39200	-5.28187	-349.58366
102.49200	-5.28969	-350.01999
102.59200	-5.29438	-350.42292
102.69200	-5.29750	-350.54442
102.79200	-5.30219	-350.76821
102.89200	-5.30734	-351.06254
102.99200	-5.31297	-351.40121
103.09200	-5.31969	-351.84145
103.19200	-5.32344	-352.04965
103.29200	-5.32766	-352.25233
103.39200	-5.33234	-352.51403
103.49200	-5.33734	-352.79116
103.59200	-5.34375	-353.13657
103.68800	-5.35047	-353.63886
103.78800	-5.35391	-353.80206
103.88800	-5.35828	-354.01684
103.98800	-5.36328	-354.29317
104.08800	-5.36937	-354.63244
104.18800	-5.37609	-355.09256
104.28800	-5.38000	-355.30874
104.38800	-5.38391	-355.47993
104.48800	-5.38859	-355.73089
104.58800	-5.39391	-356.01547
104.68800	-5.39984	-356.32178
104.78800	-5.40688	-356.80810
104.88800	-5.41063	-357.01749
104.98800	-5.41484	-357.21838
105.08800	-5.41969	-357.48103
105.18800	-5.42547	-357.79074
105.28801	-5.43312	-358.28924
105.38801	-5.43672	-358.49544
105.48801	-5.44062	-358.67029
105.58801	-5.44531	-358.91053
105.68801	-5.45047	-359.20006
105.78801	-5.45641	-359.51388
105.88801	-5.46375	-360.01930
105.98801	-5.46719	-360.20574
106.08801	-5.47172	-360.40217
106.18801	-5.47656	-360.67164
106.28801	-5.48188	-360.94478
106.38801	-5.48922	-361.40564
106.48801	-5.49328	-361.65208
106.58801	-5.49750	-361.82976
106.68801	-5.50203	-362.07268
106.78801	-5.50719	-362.35330
106.88801	-5.51359	-362.69146
106.98201	-5.52063	-363.19417
107.08201	-5.52406	-363.36371
107.18201	-5.52828	-363.54357
107.28201	-5.53313	-363.79629
107.38201	-5.53891	-364.11873
107.48201	-5.54641	-364.60492
107.58201	-5.55000	-364.80463
107.68201	-5.55406	-364.98550
107.78201	-5.55875	-365.21342
107.88201	-5.56375	-365.48364
107.98201	-5.56938	-365.78262
108.08201	-5.57609	-366.18561
108.18201	-5.58063	-366.46017
108.28201	-5.58469	-366.65317
108.38201	-5.58984	-366.91427
108.48201	-5.59594	-367.24979
108.58201	-5.60328	-367.74123
108.68201	-5.60656	-367.90815
108.78201	-5.61047	-368.05758
108.88201	-5.61500	-368.28449
108.98201	-5.62016	-368.55623
109.08201	-5.62594	-368.87917
109.18201	-5.63422	-369.37100
109.28201	-5.63812	-369.63996
109.38201	-5.64188	-369.78963
109.48201	-5.64641	-369.99986
109.58201	-5.65187	-370.28590
109.68201	-5.66000	-370.77510
109.78201	-5.66406	-371.05674
109.88201	-5.66797	-371.21734
109.98201	-5.67281	-371.46753
110.08201	-5.67813	-371.75611
110.18201	-5.68391	-372.07448
110.28201	-5.69078	-372.52158
110.38201	-5.69437	-372.71523
110.48201	-5.69859	-372.89792
110.58201	-5.70328	-373.14689
110.68201	-5.70891	-373.44596
110.78201	-5.71609	-373.89541
110.88201	-5.72047	-374.15534
110.98201	-5.72453	-374.34950
111.08201	-5.72922	-374.57684
111.18201	-5.73484	-374.89024
111.28201	-5.74219	-375.28649
111.37201	-5.74828	-375.78830
111.47201	-5.75109	-375.90644
111.57201	-5.75500	-376.06975
111.67201	-5.75969	-376.31950
111.77201	-5.76516	-376.61174
111.87201	-5.77156	-377.01908
111.97201	-5.77625	-377.29201
112.07201	-5.78063	-377.51603
112.17201	-5.78516	-377.75445
112.27201	-5.79047	-378.05101
112.37201	-5.79672	-378.41266
112.47201	-5.80406	-378.90971
112.57201	-5.80734	-379.09460
112.67201	-5.81125	-379.25485
112.77201	-5.81594	-379.49812
112.87201	-5.82156	-379.80196
112.97201	-5.82828	-380.21052
113.07201	-5.83313	-380.52139
113.17201	-5.83734	-380.73149
113.27201	-5.84172	-380.94994
113.37201	-5.84688	-381.21471
113.47201	-5.85234	-381.51914
113.57201	-5.85922	-381.92657
113.67201	-5.86375	-382.20283
113.77201	-5.86797	-382.38499
113.87201	-5.87281	-382.63661
113.97201	-5.87859	-382.94068
114.07201	-5.88625	-383.38318
114.17201	-5.89078	-383.70830
114.27201	-5.89422	-383.83079
114.37201	-5.89844	-384.02128
114.47201	-5.90344	-384.26611
114.57201	-5.90891	-384.55731
114.67201	-5.91625	-385.00005
114.77201	-5.92094	-385.28538
114.87201	-5.92484	-385.45451
114.97201	-5.92953	-385.67671
115.07201	-5.93422	-385.91385
115.17201	-5.94062	-386.21312
115.27201	-5.94656	-386.61444
115.37201	-5.95063	-386.78652
115.47201	-5.95500	-386.98196
115.57201	-5.96031	-387.23972
115.67201	-5.96641	-387.56627
115.76601	-5.97469	-388.06823
115.86601	-5.97781	-388.25178
115.96601	-5.98125	-388.35904
116.06601	-5.98578	-388.57013
116.16601	-5.99109	-388.81785
116.26601	-5.99875	-389.21496
116.36601	-6.00344	-389.55933
116.46601	-6.00734	-389.71063
116.56601	-6.01187	-389.91082
116.66601	-6.01672	-390.13660
116.76601	-6.02187	-390.39132
116.86601	-6.02953	-390.80170
116.96601	-6.03438	-391.10804
117.06601	-6.03797	-391.22415
117.16601	-6.04266	-391.43756
117.26601	-6.04828	-391.71490
117.36601	-6.05578	-392.11386
117.46601	-6.05953	-392.34579
117.56601	-6.06344	-392.47999
117.66601	-6.06781	-392.67063
117.76601	-6.07266	-392.89057
117.86601	-6.07781	-393.12673
117.96601	-6.08547	-393.46853
118.06601	-6.09141	-393.89575
118.16601	-6.09531	-394.04553
118.26601	-6.09969	-394.22318
118.36601	-6.10469	-394.44283
118.46601	-6.11219	-394.78305
118.56601	-6.11719	-395.11770
118.66601	-6.12125	-395.27252
118.76601	-6.12594	-395.48367
118.86601	-6.13109	-395.73401
118.96601	-6.13719	-396.04646
119.06601	-6.14500	-396.52601
119.16601	-6.14813	-396.67645
119.26601	-6.15188	-396.79539
119.36601	-6.15656	-396.99987
119.46601	-6.16172	-397.24663
119.56601	-6.16922	-397.62199
119.66601	-6.17406	-397.96486
119.76601	-6.17766	-398.09206
119.86601	-6.18172	-398.25830
119.96601	-6.18641	-398.47001
120.06601	-6.19219	-398.75281
120.16601	-6.20109	-399.22354
120.26601	-6.20578	-399.58870
120.36601	-6.20891	-399.67728
120.46601	-6.21344	-399.87394
120.56601	-6.21875	-400.11343
120.66601	-6.22594	-400.49660
120.76601	-6.23047	-400.79170
120.86601	-6.23453	-400.95326
120.96601	-6.23891	-401.14987
121.06601	-6.24406	-401.39115
121.16601	-6.24953	-401.66852
121.26601	-6.25719	-402.08492
121.36601	-6.26172	-402.39060
121.46601	-6.26500	-402.49163
121.56601	-6.26969	-402.69411
121.66601	-6.27484	-402.94906
121.76601	-6.28250	-403.32231
121.86601	-6.28750	-403.69281
121.96601	-6.29141	-403.82886
122.06601	-6.29578	-404.02982
122.16601	-6.30094	-404.26821
122.26601	-6.30625	-404.54906
122.36601	-6.31344	-404.92100
122.46601	-6.31812	-405.22525
122.56601	-6.32203	-405.35694
122.66601	-6.32656	-405.56464
122.76601	-6.33219	-405.81781
122.86601	-6.34016	-406.25355
122.96601	-6.34469	-406.57270
123.06601	-6.34813	-406.66679
123.16601	-6.35234	-406.83958
123.26601	-6.35703	-407.05258
123.36601	-6.36234	-407.31248
123.46601	-6.36953	-407.69088
123.56601	-6.37453	-407.99290
123.66601	-6.37859	-408.16051
123.76601	-6.38359	-408.38674
123.86601	-6.38906	-408.65505
123.96601	-6.39625	-409.02194
124.06601	-6.40125	-409.35266
124.16601	-6.40500	-409.49616
124.26601	-6.40937	-409.67986
124.36601	-6.41406	-409.88871
124.46601	-6.41938	-410.13977
124.56601	-6.42656	-410.51993
124.66601	-6.43156	-410.83023
124.76601	-6.43531	-410.96207
124.86601	-6.44000	-411.16691
124.96601	-6.44547	-411.41880
125.06601	-6.45359	-411.86181
125.16601	-6.45781	-412.14514
125.26601	-6.46156	-412.26131
125.36601	-6.46609	-412.45624
125.46601	-6.47109	-412.69904
125.56601	-6.47625	-412.94652
125.66601	-6.48313	-413.30040
125.76601	-6.48828	-413.60381
125.86601	-6.49219	-413.74254
125.96601	-6.49688	-413.93262
126.06601	-6.50219	-414.19074
126.16601	-6.50984	-414.54282
126.26601	-6.51531	-414.96769
126.36601	-6.51859	-415.05611
126.46601	-6.52297	-415.22631
126.56601	-6.52797	-415.45585
126.66601	-6.53344	-415.72762
126.76601	-6.54156	-416.18505
126.86601	-6.54594	-416.48647
126.96601	-6.54969	-416.58378
127.06601	-6.55469	-416.81144
127.16601	-6.55984	-417.07864
127.26601	-6.56672	-417.43860
127.36601	-6.57172	-417.77584
127.46601	-6.57531	-417.90295
127.56601	-6.57937	-418.06531
127.66601	-6.58406	-418.27595
127.76601	-6.58922	-418.51833
127.86601	-6.59703	-418.89006
127.96601	-6.60203	-419.26333
128.06601	-6.60547	-419.36728
128.16601	-6.61031	-419.56601
128.26601	-6.61563	-419.82320
128.36601	-6.62266	-420.16277
128.46601	-6.62828	-420.54430
128.56601	-6.63187	-420.68550
128.66601	-6.63609	-420.84703
128.76601	-6.64063	-421.04632
128.86601	-6.64562	-421.26948
128.96601	-6.65328	-421.63268
129.06601	-6.65891	-422.03745
129.16601	-6.66266	-422.17040
129.26601	-6.66719	-422.36233
129.36601	-6.67250	-422.60000
129.46601	-6.67969	-422.96121
129.56601	-6.68437	-423.25923
129.66601	-6.68812	-423.38914
129.76601	-6.69266	-423.56646
129.86601	-6.69766	-423.79057
129.96601	-6.70266	-424.02369
130.06601	-6.70969	-424.32335
130.16601	-6.71500	-424.70050
130.26601	-6.71906	-424.82939
130.36601	-6.72359	-425.00761
130.46601	-6.72844	-425.20550
130.56601	-6.73547	-425.51547
130.66601	-6.74109	-425.88019
130.76601	-6.74484	-426.00423
130.86601	-6.74891	-426.14901
130.96601	-6.75391	-426.35414
131.06601	-6.75953	-426.61020
131.16601	-6.76734	-426.97072
131.26601	-6.77203	-427.29914
131.36601	-6.77563	-427.38008
131.46601	-6.78016	-427.55249
131.56601	-6.78516	-427.75011
131.66601	-6.79203	-428.03380
131.76601	-6.79828	-428.42928
131.86601	-6.80219	-428.57674
131.96601	-6.80625	-428.71329
132.06601	-6.81063	-428.87324
132.16601	-6.81594	-429.09348
132.26601	-6.82328	-429.40333
132.36601	-6.82969	-429.84155
132.46601	-6.83328	-429.94267
132.56601	-6.83781	-430.10920
132.66601	-6.84297	-430.32336
132.76601	-6.85016	-430.64117
132.86601	-6.85484	-430.94376
132.96601	-6.85859	-431.04008
133.06601	-6.86266	-431.17884
133.16601	-6.86734	-431.35461
133.26601	-6.87266	-431.58549
133.36601	-6.87953	-431.86522
133.46601	-6.88641	-432.33857
133.56601	-6.88953	-432.41498
133.66601	-6.89391	-432.55401
133.76601	-6.89922	-432.77544
133.86601	-6.90672	-433.09531
133.96601	-6.91219	-433.48297
134.06601	-6.91547	-433.54231
134.16601	-6.91969	-433.68024
134.26601	-6.92469	-433.87869
134.36601	-6.92984	-434.11428
134.46601	-6.93656	-434.37299
134.56601	-6.94234	-434.75038
134.66601	-6.94609	-434.85770
134.76601	-6.95063	-435.01353
134.86601	-6.95578	-435.21714
134.96601	-6.96344	-435.53516
135.06601	-6.96938	-435.95782
135.16601	-6.97281	-436.04541
135.26601	-6.97688	-436.16721
135.36601	-6.98219	-436.38322
135.46601	-6.98781	-436.65579
135.56601	-6.99625	-437.08947
135.66601	-7.00000	-437.33647
135.76601	-7.00328	-437.39808
135.86601	-7.00797	-437.56920
135.96601	-7.01312	-437.79460
136.06601	-7.02016	-438.11694
136.16601	-7.02531	-438.45624
136.26601	-7.02891	-438.56075
136.36601	-7.03313	-438.70160
136.46601	-7.03797	-438.89421
136.56601	-7.04328	-439.13728
136.66601	-7.05078	-439.49434
136.76601	-7.05656	-439.88651
136.86601	-7.06000	-439.96203
136.96601	-7.06453	-440.13098
137.06601	-7.07016	-440.36996
137.16601	-7.07750	-440.72393
137.26601	-7.08219	-441.03140
137.36601	-7.08578	-441.13275
137.46601	-7.09016	-441.28257
137.56601	-7.09500	-441.47944
137.66601	-7.10031	-441.71587
137.76601	-7.10766	-442.07487
137.86601	-7.11297	-442.41050
137.96601	-7.11672	-442.51603
138.06601	-7.12109	-442.66561
138.16601	-7.12609	-442.88391
138.26601	-7.13281	-443.18330
138.36601	-7.13969	-443.63990
138.46601	-7.14297	-443.73286
138.56601	-7.14687	-443.85466
138.66601	-7.15172	-444.04706
138.76601	-7.15750	-444.30873
138.86601	-7.16500	-444.69285
138.96601	-7.17000	-445.01817
139.06601	-7.17359	-445.10594
139.16601	-7.17812	-445.26014
139.26601	-7.18297	-445.47868
139.36601	-7.18875	-445.72082
139.46601	-7.19547	-446.12101
139.56601	-7.19953	-446.27398
139.66601	-7.20375	-446.41718
139.76601	-7.20859	-446.60768
139.86601	-7.21375	-446.84026
139.96601	-7.22094	-447.13268
140.06601	-7.22625	-447.51167
140.16601	-7.22969	-447.58779
140.26601	-7.23422	-447.73823
140.36601	-7.23922	-447.94723
140.46601	-7.24578	-448.23843
140.56601	-7.25234	-448.64079
140.66601	-7.25625	-448.78957
140.76601	-7.26063	-448.91673
140.86601	-7.26547	-449.11015
140.96601	-7.27062	-449.34005
141.06601	-7.27828	-449.69091
141.16601	-7.28328	-450.02407
141.26601	-7.28672	-450.09020
141.36601	-7.29109	-450.22687
141.46601	-7.29609	-450.44032
141.56601	-7.30281	-450.72272
141.66601	-7.30937	-451.15131
141.76601	-7.31281	-451.23088
141.86601	-7.31688	-451.35534
141.96601	-7.32156	-451.52441
142.06601	-7.32656	-451.72933
142.16601	-7.33328	-451.99949
142.26601	-7.34016	-452.46461
142.36601	-7.34375	-452.55989
142.46601	-7.34797	-452.69182
142.56601	-7.35297	-452.87901
142.66601	-7.35969	-453.13489
142.76601	-7.36625	-453.58196
142.86601	-7.36984	-453.69053
142.96601	-7.37406	-453.82366
143.06601	-7.37922	-454.02506
143.16601	-7.38500	-454.29754
143.26601	-7.39375	-454.76857
143.36601	-7.39734	-455.00329
143.46601	-7.40047	-455.03333
143.56601	-7.40500	-455.19897
143.66601	-7.40984	-455.40583
143.76601	-7.41578	-455.64902
143.86601	-7.42234	-456.05966
143.96601	-7.42625	-456.18960
144.06601	-7.43047	-456.32520
144.16601	-7.43516	-456.51460
144.26601	-7.44078	-456.75737
144.36601	-7.44813	-457.10665
144.46601	-7.45391	-457.48606
144.56601	-7.45719	-457.55953
144.66601	-7.46156	-457.70049
144.76601	-7.46656	-457.90294
144.86601	-7.47313	-458.17852
144.96601	-7.47891	-458.54551
145.06601	-7.48281	-458.66352
145.16601	-7.48719	-458.81313
145.26601	-7.49219	-459.01841
145.36601	-7.49781	-459.27152
145.46601	-7.50531	-459.59312
145.56601	-7.51172	-460.08193
145.66601	-7.51453	-460.12613
145.76601	-7.51859	-460.22442
145.86601	-7.52328	-460.39993
145.96601	-7.52938	-460.66225
146.06601	-7.53578	-461.07331
146.16601	-7.53969	-461.19505
146.26601	-7.54375	-461.31548
146.36601	-7.54844	-461.50139
146.46601	-7.55344	-461.71299
146.56601	-7.55937	-461.96049
146.66601	-7.56609	-462.33436
146.76601	-7.57016	-462.47897
146.86601	-7.57469	-462.62085
146.96601	-7.57953	-462.81281
147.06601	-7.58594	-463.07892
147.16601	-7.59281	-463.48462
147.26601	-7.59641	-463.59074
147.36601	-7.60047	-463.69335
147.46601	-7.60516	-463.86045
147.56601	-7.61047	-464.06579
147.66601	-7.61781	-464.37636
147.76601	-7.62438	-464.82038
147.86601	-7.62797	-464.90228
147.96601	-7.63234	-465.03097
148.06601	-7.63719	-465.23222
148.16601	-7.64281	-465.42799
148.26601	-7.64938	-465.82857
148.36601	-7.65328	-465.93523
148.46601	-7.65734	-466.03671
148.56601	-7.66172	-466.18223
148.66601	-7.66672	-466.36510
148.76601	-7.67422	-466.65019
148.86601	-7.68109	-467.14711
148.96601	-7.68422	-467.18183
149.06601	-7.68828	-467.28846
149.16601	-7.69328	-467.46784
149.26601	-7.69969	-467.73279
149.36601	-7.70687	-468.16728
149.46601	-7.71031	-468.25472
149.56601	-7.71422	-468.34791
149.66601	-7.71906	-468.50869
149.76601	-7.72422	-468.71749
149.86601	-7.73109	-468.98055
149.96601	-7.73766	-469.40038
150.06601	-7.74141	-469.52102
150.16601	-7.74562	-469.63051
150.26601	-7.75063	-469.82539
150.36601	-7.75672	-470.08282
150.46601	-7.76375	-470.48384
150.56601	-7.76703	-470.54228
150.66601	-7.77078	-470.61488
150.76601	-7.77500	-470.75292
150.86601	-7.78016	-470.93859
150.96601	-7.78641	-471.17436
151.06601	-7.79391	-471.61266
151.16601	-7.79766	-471.74332
151.26601	-7.80203	-471.85925
151.36601	-7.80703	-472.02945
151.46601	-7.81266	-472.25013
151.56601	-7.82062	-472.68981
151.66601	-7.82453	-472.82743
151.76601	-7.82859	-472.93749
151.86601	-7.83359	-473.11974
151.96601	-7.83938	-473.38015
152.06601	-7.84734	-473.73897
152.16601	-7.85188	-474.06092
152.26601	-7.85453	-474.04212
152.36601	-7.85859	-474.13892
152.46601	-7.86312	-474.30244
152.56601	-7.86891	-474.52730
152.66601	-7.87687	-474.98855
152.76601	-7.88078	-475.14123
152.86601	-7.88484	-475.23168
152.96601	-7.88938	-475.38731
153.06601	-7.89453	-475.58132
153.16601	-7.90094	-475.79080
153.26601	-7.90703	-476.15305
153.36601	-7.91078	-476.26403
153.46601	-7.91516	-476.37099
153.56601	-7.92047	-476.57138
153.66601	-7.92719	-476.83349
153.76601	-7.93484	-477.30470
153.86601	-7.93766	-477.26378
153.95401	-7.94078	-476.73935
154.05401	-7.94516	-476.37203
154.15401	-7.95016	-476.52504
154.25401	-7.95578	-476.74930
154.35401	-7.96391	-477.20593
154.45401	-7.96750	-477.34264
154.55401	-7.97172	-477.44772
154.65401	-7.97688	-477.64829
154.75401	-7.98234	-477.87350
154.85401	-7.98953	-478.25649
154.95401	-7.99344	-478.40226
155.05401	-7.99750	-478.50406
155.15401	-8.00203	-478.66160
155.25401	-8.00719	-478.87057
155.35401	-8.01359	-479.12237
155.45401	-8.02125	-479.60806
155.55401	-8.02422	-479.65035
155.65401	-8.02828	-479.73666
155.75401	-8.03297	-479.90298
155.85401	-8.03844	-480.12206
155.95401	-8.04641	-480.54653
156.05401	-8.05063	-480.74007
156.15401	-8.05469	-480.84134
156.25401	-8.05922	-480.98108
156.35401	-8.06438	-481.17062
156.45401	-8.06969	-481.36941
156.55401	-8.07656	-481.70409
156.65401	-8.08109	-481.88752
156.75401	-8.08516	-481.96480
156.85401	-8.09000	-482.11771
156.95401	-8.09625	-482.33983
157.05401	-8.10406	-482.74744
157.15401	-8.10719	-482.76278
157.25401	-8.11094	-482.76386
157.35401	-8.11547	-482.86414
157.45401	-8.12063	-483.01959
157.55401	-8.12656	-483.25279
157.65401	-8.13484	-483.68680
157.75401	-8.13828	-483.77952
157.85401	-8.14219	-483.83209
157.95401	-8.14719	-483.98852
158.05401	-8.15234	-484.17306
158.15401	-8.15969	-484.53683
158.25401	-8.16391	-484.71600
158.35401	-8.16797	-484.79998
158.45401	-8.17250	-484.94160
158.55401	-8.17781	-485.13141
158.65401	-8.18453	-485.39725
158.75401	-8.19219	-485.89393
158.85401	-8.19500	-485.90931
158.95401	-8.19922	-485.98483
159.05401	-8.20438	-486.18424
159.15401	-8.21063	-486.45404
159.25401	-8.21719	-486.82573
159.35401	-8.22078	-486.89842
159.45401	-8.22500	-486.97990
159.55401	-8.22984	-487.12206
159.65401	-8.23469	-487.28138
159.75401	-8.24078	-487.49921
159.85401	-8.24766	-487.89081
159.95401	-8.25141	-487.96329
160.05401	-8.25563	-488.04817
160.15401	-8.26063	-488.20722
160.25401	-8.26625	-488.41521
160.35401	-8.27281	-488.74608
160.45401	-8.27688	-488.83632
160.55401	-8.28109	-488.93082
160.65401	-8.28547	-489.06237
160.75401	-8.29063	-489.22995
160.85401	-8.29656	-489.46065
160.95401	-8.30469	-489.91057
161.05401	-8.30859	-490.02767
161.15401	-8.31281	-490.10301
161.25401	-8.31734	-490.24889
161.35401	-8.32313	-490.47050
161.45401	-8.33031	-490.84318
161.55401	-8.33406	-490.93512
161.65401	-8.33813	-491.01293
161.75401	-8.34281	-491.14722
161.85401	-8.34797	-491.32988
161.95401	-8.35391	-491.53933
162.05401	-8.36047	-491.85979
162.15401	-8.36438	-491.95144
162.25401	-8.36859	-492.02803
162.35401	-8.37344	-492.18783
162.45401	-8.37922	-492.39534
162.55401	-8.38688	-492.73989
162.65401	-8.39141	-492.94868
162.75401	-8.39531	-493.00426
162.85401	-8.39969	-493.10136
162.95401	-8.40469	-493.25708
163.05401	-8.41016	-493.44662
163.15401	-8.41719	-493.77191
163.25401	-8.42109	-493.88909
163.35401	-8.42531	-493.94280
163.45401	-8.43031	-494.08188
163.55401	-8.43563	-494.26463
163.65401	-8.44313	-494.57857
163.75401	-8.44781	-494.81386
163.85401	-8.45172	-494.85457
163.95401	-8.45641	-494.96412
164.05401	-8.46125	-495.10631
164.15401	-8.46656	-495.26304
164.25401	-8.47469	-495.64758
164.35401	-8.47859	-495.76920
164.45401	-8.48250	-495.80899
164.55401	-8.48703	-495.91443
164.65401	-8.49250	-496.06201
164.75401	-8.50031	-496.45495
164.85401	-8.50422	-496.57792
164.95401	-8.50813	-496.59762
165.05401	-8.51266	-496.69147
165.15401	-8.51750	-496.83014
165.25401	-8.52266	-496.98994
165.35401	-8.53094	-497.36342
165.45401	-8.53547	-497.54417
165.55401	-8.53953	-497.59454
165.65401	-8.54438	-497.71026
165.75401	-8.55047	-497.92781
165.85401	-8.55797	-498.31054
165.95401	-8.56125	-498.31933
166.05401	-8.56484	-498.32776
166.15401	-8.56922	-498.42203
166.25401	-8.57406	-498.53200
166.35401	-8.57953	-498.72452
166.45401	-8.58781	-499.11016
166.55401	-8.59188	-499.25292
166.65401	-8.59594	-499.28641
166.75401	-8.60078	-499.39522
166.85401	-8.60578	-499.53380
166.95401	-8.61297	-499.82452
167.05401	-8.61734	-499.97750
167.15401	-8.62141	-500.02497
167.25401	-8.62563	-500.09197
167.35401	-8.63047	-500.20415
167.45401	-8.63688	-500.42695
167.55401	-8.64547	-500.88751
167.65401	-8.64859	-500.92053
167.75401	-8.65250	-500.93102
167.85401	-8.65750	-501.05655
167.95401	-8.66344	-501.22970
168.05401	-8.67250	-501.71304
168.15401	-8.67563	-501.76752
168.25401	-8.67922	-501.74528
168.35401	-8.68391	-501.85096
168.45401	-8.68875	-501.98048
168.55401	-8.69406	-502.14869
168.65401	-8.70156	-502.48921
168.75401	-8.70594	-502.64806
168.85401	-8.70969	-502.67357
168.95401	-8.71453	-502.78807
169.05401	-8.72016	-502.97958
169.15401	-8.72781	-503.35467
169.25401	-8.73141	-503.44855
169.35401	-8.73516	-503.45212
169.45401	-8.73984	-503.56162
169.55401	-8.74516	-503.73429
169.65401	-8.75094	-503.94744
169.75401	-8.75891	-504.32658
169.85401	-8.76250	-504.41676
169.95401	-8.76641	-504.42421
170.05401	-8.77094	-504.51756
170.15401	-8.77641	-504.68385
170.25401	-8.78438	-505.05966
170.35401	-8.78844	-505.22107
170.45401	-8.79219	-505.22739
170.55401	-8.79672	-505.31054
170.65401	-8.80188	-505.46217
170.75401	-8.80766	-505.65451
170.85401	-8.81547	-506.03914
170.95401	-8.81891	-506.10560
171.05401	-8.82297	-506.13278
171.15401	-8.82781	-506.25712
171.25401	-8.83359	-506.45173
171.35401	-8.84125	-506.81543
171.45401	-8.84516	-506.92564
171.55401	-8.84906	-506.92683
171.65401	-8.85344	-507.01934
171.75401	-8.85859	-507.15244
171.85401	-8.86422	-507.35503
171.95401	-8.87188	-507.71475
172.05401	-8.87563	-507.80642
172.15401	-8.87953	-507.83312
172.25401	-8.88453	-507.95555
172.35401	-8.89031	-508.14551
172.45401	-8.89766	-508.50695
172.55401	-8.90156	-508.60173
172.65401	-8.90547	-508.62122
172.75401	-8.90984	-508.71605
172.85401	-8.91484	-508.84569
172.95401	-8.92078	-509.04292
173.05401	-8.92875	-509.42606
173.15401	-8.93281	-509.54914
173.25401	-8.93641	-509.54115
173.35401	-8.94078	-509.62061
173.45401	-8.94609	-509.75507
173.55401	-8.95406	-510.08815
173.65401	-8.95875	-510.30058
173.75401	-8.96234	-510.29378
173.85401	-8.96703	-510.37598
173.95401	-8.97234	-510.52892
174.05401	-8.97781	-510.70035
174.15401	-8.98469	-510.99807
174.25401	-8.98906	-511.12413
174.35401	-8.99344	-511.18767
174.45401	-8.99875	-511.32327
174.55401	-9.00500	-511.56187
174.65401	-9.01344	-512.00438
174.75401	-9.01625	-512.03865
174.85401	-9.01937	-511.96128
174.95401	-9.02359	-512.02333
175.05401	-9.02813	-512.13664
175.15401	-9.03375	-512.31194
175.25401	-9.04156	-512.69072
175.35401	-9.04609	-512.86149
175.45401	-9.05031	-512.89272
175.55401	-9.05500	-512.99834
175.65401	-9.06031	-513.14789
175.75401	-9.06766	-513.45128
175.85401	-9.07234	-513.66067
175.95401	-9.07609	-513.66466
176.05401	-9.08109	-513.78393
176.15401	-9.08656	-513.94904
176.25401	-9.09266	-514.16862
176.35401	-9.10016	-514.58609
176.45401	-9.10281	-514.52684
176.55401	-9.10656	-514.52351
176.65401	-9.11094	-514.61262
176.75401	-9.11594	-514.73814
176.85401	-9.12281	-514.99289
176.95401	-9.12813	-515.24436
177.05401	-9.13250	-515.30194
177.15401	-9.13703	-515.39004
177.25401	-9.14266	-515.55002
177.35401	-9.14828	-515.75160
177.45401	-9.15578	-516.10708
177.55401	-9.15969	-516.18731
177.65401	-9.16359	-516.19357
177.75401	-9.16813	-516.25472
177.85401	-9.17328	-516.38710
177.95401	-9.18016	-516.62809
178.05401	-9.18516	-516.82597
178.15401	-9.18891	-516.82109
178.25401	-9.19328	-516.87229
178.35401	-9.19828	-517.00544
178.45401	-9.20391	-517.16918
178.55401	-9.21156	-517.50070
178.65401	-9.21594	-517.63386
178.75401	-9.22000	-517.63737
178.85401	-9.22500	-517.72934
178.95401	-9.23047	-517.87847
179.05401	-9.23750	-518.14598
179.15401	-9.24203	-518.28861
179.25401	-9.24594	-518.29785
179.35401	-9.25047	-518.35388
179.45401	-9.25547	-518.47339
179.55401	-9.26109	-518.63116
179.65401	-9.26875	-518.95154
179.75401	-9.27297	-519.05245
179.85401	-9.27656	-519.02765
179.95401	-9.28109	-519.08326
180.05401	-9.28625	-519.20986
180.15401	-9.29406	-519.48512
180.25401	-9.29938	-519.74744
180.35401	-9.30313	-519.72890
180.45401	-9.30750	-519.76520
180.55401	-9.31250	-519.86754
180.65401	-9.31766	-519.99068
180.75401	-9.32453	-520.22040
180.85401	-9.33000	-520.44845
180.95401	-9.33375	-520.43140
181.05401	-9.33859	-520.50197
181.15401	-9.34422	-520.66213
181.25401	-9.35219	-520.97851
181.35401	-9.35609	-521.06750
181.45401	-9.35938	-520.99961
181.55401	-9.36359	-521.02679
181.65401	-9.36813	-521.09951
181.75401	-9.37359	-521.23111
181.85401	-9.38156	-521.49880
181.95401	-9.38734	-521.83211
182.05401	-9.39109	-521.80886
182.15401	-9.39609	-521.88724
182.25401	-9.40125	-521.99942
182.35401	-9.40844	-522.26138
182.45401	-9.41250	-522.36611
182.55401	-9.41609	-522.33142
182.65401	-9.42031	-522.36074
182.75401	-9.42516	-522.44800
182.85401	-9.43031	-522.57174
182.95401	-9.43813	-522.83317
183.05401	-9.44313	-523.04775
183.15401	-9.44672	-523.01407
183.25401	-9.45125	-523.04512
183.35401	-9.45656	-523.16028
183.45401	-9.46625	-523.53859
183.55401	-9.47094	-523.79853
183.65401	-9.47406	-523.68146
183.75401	-9.47844	-523.68206
183.85401	-9.48328	-523.77188
183.95401	-9.48891	-523.91088
184.05401	-9.49719	-524.30964
184.15401	-9.50063	-524.35040
184.25401	-9.50406	-524.29712
184.35401	-9.50875	-524.37973
184.45401	-9.51406	-524.51932
184.55401	-9.52203	-524.80841
184.65401	-9.52656	-525.01148
184.75401	-9.53016	-524.97107
184.85401	-9.53453	-525.02137
184.95401	-9.53938	-525.11305
185.05401	-9.54469	-525.24155
185.15401	-9.55203	-525.54870
185.25401	-9.55719	-525.74492
185.35401	-9.56109	-525.72572
185.45401	-9.56563	-525.76786
185.55401	-9.57078	-525.86317
185.65401	-9.57828	-526.12847
185.75401	-9.58312	-526.32523
185.85401	-9.58688	-526.28648
185.95401	-9.59125	-526.32439
186.05401	-9.59641	-526.43025
186.15401	-9.60203	-526.58379
186.25401	-9.60984	-526.93433
186.35401	-9.61359	-526.98165
186.45401	-9.61719	-526.93993
186.55401	-9.62188	-526.99643
186.65401	-9.62719	-527.13490
186.75401	-9.63547	-527.42976
186.85401	-9.64094	-527.75049
186.95401	-9.64391	-527.62902
187.05401	-9.64828	-527.62634
187.15401	-9.65281	-527.70287
187.25401	-9.65797	-527.80622
187.35401	-9.66594	-528.15634
187.45401	-9.67078	-528.35178
187.55401	-9.67453	-528.29820
187.65401	-9.67922	-528.36555
187.75401	-9.68453	-528.47421
187.85401	-9.69250	-528.75412
187.95401	-9.69687	-528.94932
188.05401	-9.70031	-528.86778
188.15401	-9.70469	-528.90337
188.25401	-9.70953	-528.99605
188.35401	-9.71500	-529.14476
188.45401	-9.72266	-529.43635
188.55401	-9.72734	-529.60706
188.65401	-9.73094	-529.53720
188.75401	-9.73547	-529.56456
188.85401	-9.74016	-529.62482
188.95401	-9.74703	-529.81973
189.05401	-9.75312	-530.08878
189.15401	-9.75703	-530.05975
189.25401	-9.76141	-530.06369
189.35401	-9.76672	-530.13456
189.45401	-9.77203	-530.22987
189.55401	-9.77922	-530.47544
189.65401	-9.78344	-530.48885
189.75401	-9.78734	-530.40189
189.85401	-9.79203	-530.40189
189.95401	-9.79750	-530.28715
189.96001	-9.79828	-528.86301
189.96201	-9.79984	-524.02747
189.96401	-9.80187	-513.12453
189.96601	-9.80406	-495.93347
189.96801	-9.80672	-474.18997
189.97001	-9.80953	-449.39348
189.97201	-9.81234	-422.15854
189.97401	-9.81500	-393.08465
189.97601	-9.81750	-363.04262
189.97801	-9.81969	-332.71950
189.98001	-9.82141	-302.51276
189.98201	-9.82266	-272.80316
189.98401	-9.82359	-243.99763
189.98601	-9.82391	-216.38057
189.98801	-9.82391	-190.12214
189.99001	-9.82391	-165.37747
189.99201	-9.82359	-142.27951
189.99401	-9.82344	-120.89128
189.99601	-9.82344	-101.23058
189.99801	-9.82344	-83.31064
190.00001	-9.82375	-67.11972
190.00201	-9.82406	-52.59930
190.00401	-9.82422	-39.68336
190.00601	-9.82438	-28.32192
190.00801	-9.82438	-18.43878
190.01001	-9.82438	-9.91753
190.01201	-9.82438	-2.64691
190.01401	-9.82438	3.46728
190.01601	-9.82438	8.52853
190.01801	-9.82438	12.63979
190.02001	-9.82438	15.88473
190.02201	-9.82438	18.35291
190.02401	-9.82438	20.15042
190.02601	-9.82438	21.36490
190.02801	-9.82438	22.05961
190.03601	-9.82438	21.05808
190.03801	-9.82438	20.16863
190.04001	-9.82438	19.12959
190.04201	-9.82406	17.97286
190.04401	-9.82406	16.72973
190.04601	-9.82406	15.43973
190.04801	-9.82406	14.13304
190.05001	-9.82406	12.82443
190.05201	-9.82406	11.53111
190.05401	-9.82406	10.27552
190.05601	-9.82391	9.06968
190.05801	-9.82391	7.91816
190.06001	-9.82391	6.83263
190.06201	-9.82391	5.82375
190.06401	-9.82391	4.88914
190.06601	-9.82391	4.02568
190.06801	-9.82375	3.23897
190.07001	-9.82375	2.53045
190.07201	-9.82375	1.89266
190.07401	-9.82375	1.32192
190.07601	-9.82359	0.81887
190.08001	-9.82359	-0.00695
190.08401	-9.82344	-0.61425
190.09001	-9.82344	-1.18345
190.13401	-9.82281	-0.66687
190.23401	-9.82094	-0.31240
190.33401	-9.82047	-0.26299
190.43401	-9.82047	-0.23892
190.53401	-9.82125	-0.20838
190.63401	-9.82375	-0.20598
190.73001	-9.83375	-0.19392
190.83001	-9.84219	-0.18926
190.93001	-9.84750	-0.18019
191.03001	-9.85297	-0.17747
191.13001	-9.86000	-0.16992
191.23001	-9.86625	-0.16592
191.33001	-9.86969	-0.15762
191.43001	-9.87359	-0.15221
191.53001	-9.87797	-0.14869
191.63001	-9.88297	-0.14793
191.73001	-9.88906	-0.13722
191.83001	-9.89609	-0.14901
191.93001	-9.90047	-0.14264
192.03001	-9.90531	-0.13988
192.13001	-9.91031	-0.13183
192.23001	-9.91719	-0.12419
192.33001	-9.92359	-0.13322
192.43001	-9.92719	-0.13025
192.53001	-9.93109	-0.12226
192.63001	-9.93562	-0.11917
192.72801	-9.94078	-0.11371
