# Supplementary material for: Strengthening of 3D Printed Fused Deposition Manufactured Parts Using the Fill Compositing Technique
Source: PLoS One. 2015 Apr 16;10(4):e0122915. doi: 10.1371/journal.pone.0122915 (PMC4400136; doi:10.1371/journal.pone.0122915)
Supplement: S1 File — This is the raw data and information on all the samples presented in this manuscript. (ZIP) [file pone.0122915.s001.zip › Specimen_RawData_186.csv]

Time	Extension	Load
(sec)	(mm)	(N)
0.00000	-0.00016	0.04383
0.10000	-0.00016	0.04053
0.20000	-0.00281	0.04591
0.28800	-0.01281	0.03670
0.38800	-0.01828	0.03953
0.48800	-0.02344	0.04253
0.58800	-0.02984	0.03903
0.68800	-0.03594	0.04083
0.78800	-0.04031	0.04021
0.88800	-0.04469	0.04305
0.98800	-0.04969	0.04654
1.08800	-0.05516	0.04310
1.18800	-0.06234	0.04099
1.28800	-0.06719	0.04151
1.38800	-0.07094	0.04363
1.48800	-0.07563	0.04270
1.58800	-0.08125	0.03829
1.68800	-0.08875	0.04459
1.78800	-0.09391	0.03727
1.88800	-0.09766	0.04115
1.98800	-0.10203	0.03714
2.08800	-0.10656	0.03847
2.18800	-0.11156	0.03269
2.28800	-0.11812	0.04541
2.38800	-0.12375	0.04131
2.48800	-0.12828	0.04395
2.58800	-0.13297	0.04030
2.68800	-0.13813	0.04228
2.78800	-0.14469	0.04952
2.88800	-0.15000	0.04710
2.98800	-0.15406	0.04325
3.08800	-0.15875	0.03920
3.18800	-0.16391	0.04731
3.28800	-0.16938	0.04525
3.38800	-0.17641	0.04090
3.48800	-0.18094	0.04245
3.58800	-0.18469	0.04073
3.68800	-0.18906	0.04217
3.78800	-0.19391	0.04449
3.88800	-0.20016	0.03995
3.98800	-0.20641	0.04806
4.08800	-0.21078	0.04452
4.18800	-0.21516	0.04084
4.28800	-0.21969	0.05018
4.38800	-0.22500	0.04185
4.48800	-0.23156	0.04505
4.58800	-0.23734	0.04948
4.68800	-0.24156	0.03872
4.78800	-0.24656	0.04240
4.88800	-0.25187	0.04294
4.98800	-0.25875	0.04670
5.08800	-0.26484	0.04482
5.18800	-0.26828	0.03851
5.28800	-0.27266	0.01948
5.38800	-0.27766	-0.10081
5.48800	-0.28328	-0.32296
5.58800	-0.29109	-0.71797
5.68800	-0.29516	-1.01715
5.78800	-0.29875	-1.21859
5.88800	-0.30328	-1.49612
5.98800	-0.30828	-1.82340
6.08800	-0.31469	-2.22963
6.18800	-0.32016	-2.64774
6.28800	-0.32422	-2.93776
6.38800	-0.32859	-3.22292
6.48800	-0.33344	-3.54791
6.58800	-0.33891	-3.92738
6.68800	-0.34656	-4.39804
6.78800	-0.35203	-4.87627
6.88800	-0.35563	-5.12460
6.98800	-0.35984	-5.40854
7.08800	-0.36484	-5.75654
7.18800	-0.37172	-6.22137
7.28800	-0.37781	-6.70900
7.38800	-0.38187	-7.00970
7.48800	-0.38609	-7.31181
7.58800	-0.39094	-7.66228
7.68800	-0.39625	-8.06200
7.78800	-0.40313	-8.54637
7.88800	-0.40797	-8.96554
7.98800	-0.41187	-9.26474
8.08800	-0.41641	-9.59799
8.18800	-0.42125	-9.95046
8.28800	-0.42766	-10.40349
8.38200	-0.43344	-10.90815
8.48200	-0.43766	-11.23223
8.58200	-0.44203	-11.56432
8.68200	-0.44687	-11.91978
8.78200	-0.45234	-12.33876
8.88200	-0.45953	-12.83742
8.96600	-0.46469	-13.34031
9.06600	-0.46828	-13.62876
9.16600	-0.47281	-13.96115
9.26600	-0.47766	-14.34513
9.36600	-0.48313	-14.76633
9.46600	-0.48875	-15.21285
9.56600	-0.49313	-15.56638
9.66600	-0.49766	-15.91367
9.76600	-0.50234	-16.28288
9.86600	-0.50750	-16.68029
9.96600	-0.51313	-17.09116
10.05600	-0.51922	-17.59831
10.15600	-0.52375	-17.96507
10.25600	-0.52844	-18.31993
10.35600	-0.53328	-18.69415
10.45600	-0.53891	-19.13002
10.54800	-0.54516	-19.63553
10.64800	-0.54969	-20.01252
10.74800	-0.55391	-20.34131
10.84800	-0.55859	-20.71421
10.94800	-0.56391	-21.11701
11.04800	-0.57000	-21.58843
11.14000	-0.57609	-22.08962
11.24000	-0.58016	-22.44920
11.34000	-0.58422	-22.76460
11.44000	-0.58906	-23.13245
11.54000	-0.59438	-23.53866
11.63400	-0.60094	-24.04601
11.73400	-0.60609	-24.49257
11.83400	-0.61047	-24.83505
11.93400	-0.61516	-25.19564
12.03400	-0.62031	-25.60446
12.13400	-0.62578	-26.04011
12.22400	-0.63219	-26.54588
12.32400	-0.63672	-26.97515
12.42400	-0.64078	-27.28867
12.52400	-0.64547	-27.65087
12.62400	-0.65094	-28.07926
12.71800	-0.65719	-28.58008
12.81800	-0.66188	-28.99716
12.91800	-0.66609	-29.33859
13.01800	-0.67078	-29.70730
13.11800	-0.67594	-30.13424
13.21800	-0.68172	-30.62020
13.30000	-0.68859	-31.13140
13.40000	-0.69313	-31.61414
13.50000	-0.69688	-31.88165
13.60000	-0.70125	-32.25343
13.70000	-0.70625	-32.64446
13.79600	-0.71234	-33.15300
13.89600	-0.71750	-33.61955
13.99600	-0.72172	-33.96226
14.09600	-0.72594	-34.30799
14.19600	-0.73078	-34.70597
14.29600	-0.73672	-35.17149
14.39200	-0.74328	-35.67710
14.49200	-0.74859	-36.18041
14.59200	-0.75297	-36.54950
14.69200	-0.75797	-36.96061
14.79200	-0.76344	-37.43009
14.88600	-0.76984	-37.93420
14.98600	-0.77469	-38.40366
15.08600	-0.77859	-38.72145
15.18600	-0.78250	-39.04544
15.28600	-0.78688	-39.39899
15.38600	-0.79188	-39.80624
15.48600	-0.79781	-40.26963
15.57200	-0.80344	-40.77898
15.67200	-0.80781	-41.15759
15.77200	-0.81250	-41.52081
15.87200	-0.81750	-41.92510
15.97200	-0.82344	-42.40155
16.06200	-0.82953	-42.90681
16.16200	-0.83437	-43.32115
16.26200	-0.83875	-43.68192
16.36200	-0.84328	-44.04430
16.46200	-0.84828	-44.44341
16.56200	-0.85438	-44.90434
16.65000	-0.86016	-45.40506
16.75000	-0.86406	-45.73568
16.85000	-0.86828	-46.04981
16.95000	-0.87297	-46.43360
17.05000	-0.87844	-46.86496
17.14200	-0.88500	-47.36967
17.23800	-0.89047	-47.87215
17.33800	-0.89438	-48.17144
17.43800	-0.89891	-48.53441
17.53800	-0.90375	-48.91181
17.63800	-0.90906	-49.33780
17.73000	-0.91547	-49.84323
17.83000	-0.92031	-50.27809
17.93000	-0.92438	-50.58705
18.03000	-0.92891	-50.95783
18.13000	-0.93437	-51.38792
18.22000	-0.94125	-51.88961
18.32000	-0.94625	-52.36189
18.42000	-0.95016	-52.65343
18.52000	-0.95438	-53.01199
18.62000	-0.95922	-53.38665
18.72000	-0.96437	-53.79592
18.81800	-0.97125	-54.29945
18.91800	-0.97656	-54.79186
19.01800	-0.98078	-55.10948
19.11800	-0.98563	-55.47758
19.21800	-0.99109	-55.89926
19.30600	-0.99781	-56.40563
19.40400	-1.00281	-56.90642
19.50400	-1.00656	-57.19157
19.60400	-1.01063	-57.51123
19.70400	-1.01531	-57.89998
19.80400	-1.02078	-58.32011
19.90400	-1.02719	-58.80509
20.00400	-1.03234	-59.26626
20.10400	-1.03625	-59.55395
20.20400	-1.04047	-59.88709
20.30400	-1.04531	-60.27175
20.40400	-1.05141	-60.73282
20.49800	-1.05766	-61.23501
20.59800	-1.06203	-61.55840
20.69800	-1.06609	-61.87292
20.79800	-1.07109	-62.24151
20.89800	-1.07719	-62.72066
20.99200	-1.08453	-63.22888
21.06400	-1.08938	-63.73210
21.16400	-1.09281	-63.97925
21.26400	-1.09719	-64.30809
21.36400	-1.10250	-64.73894
21.46400	-1.10813	-65.18903
21.56400	-1.11359	-65.65951
21.66400	-1.11781	-65.98240
21.76400	-1.12203	-66.30934
21.86400	-1.12672	-66.67329
21.96400	-1.13203	-67.08919
22.06400	-1.13813	-67.57578
22.14200	-1.14438	-68.08151
22.24200	-1.14797	-68.40398
22.34200	-1.15188	-68.67645
22.44200	-1.15656	-69.05047
22.54200	-1.16188	-69.47604
22.63200	-1.16859	-69.98822
22.73200	-1.17375	-70.46672
22.83200	-1.17781	-70.76290
22.93200	-1.18234	-71.11800
23.03200	-1.18734	-71.50993
23.13200	-1.19250	-71.92292
23.23000	-1.19906	-72.42655
23.33000	-1.20438	-72.91529
23.43000	-1.20828	-73.18956
23.53000	-1.21281	-73.56238
23.63000	-1.21797	-73.96264
23.72600	-1.22484	-74.47276
23.82600	-1.23031	-74.97163
23.92600	-1.23422	-75.26109
24.02600	-1.23875	-75.61436
24.12600	-1.24391	-76.03984
24.22600	-1.24953	-76.49034
24.32600	-1.25641	-76.99370
24.42600	-1.26094	-77.45109
24.52600	-1.26484	-77.71650
24.62600	-1.26969	-78.07744
24.72600	-1.27469	-78.49396
24.82600	-1.28094	-78.97658
24.92600	-1.28672	-79.47337
25.02600	-1.29094	-79.80584
25.12600	-1.29531	-80.14379
25.22600	-1.30047	-80.54597
25.32600	-1.30609	-81.00314
25.41200	-1.31281	-81.50963
25.51200	-1.31719	-81.93810
25.61200	-1.32094	-82.19235
25.71200	-1.32531	-82.53666
25.81200	-1.33063	-82.95745
25.91000	-1.33703	-83.46029
26.00400	-1.34281	-83.96368
26.10400	-1.34703	-84.28702
26.20400	-1.35141	-84.61770
26.30400	-1.35609	-84.99853
26.40400	-1.36109	-85.39046
26.50000	-1.36797	-85.89613
26.58600	-1.37297	-86.39648
26.68600	-1.37656	-86.63991
26.78600	-1.38094	-86.97073
26.88600	-1.38594	-87.36959
26.98600	-1.39172	-87.82779
27.07200	-1.39766	-88.33391
27.17200	-1.40203	-88.67589
27.27200	-1.40625	-88.98621
27.37200	-1.41109	-89.36609
27.47200	-1.41625	-89.78058
27.57200	-1.42250	-90.26001
27.65000	-1.42828	-90.76642
27.75000	-1.43234	-91.13238
27.85000	-1.43641	-91.41641
27.95000	-1.44094	-91.77917
28.05000	-1.44609	-92.19426
28.14200	-1.45234	-92.69694
28.24200	-1.45781	-93.20356
28.34200	-1.46203	-93.53427
28.44200	-1.46672	-93.89225
28.54200	-1.47188	-94.32419
28.64200	-1.47750	-94.79356
28.73000	-1.48328	-95.29430
28.83000	-1.48734	-95.61747
28.93000	-1.49125	-95.91223
29.03000	-1.49625	-96.31513
29.13000	-1.50172	-96.75599
29.22000	-1.50812	-97.26091
29.29800	-1.51344	-97.76568
29.39800	-1.51750	-98.09556
29.49800	-1.52141	-98.38839
29.59800	-1.52578	-98.76010
29.69800	-1.53141	-99.22866
29.79000	-1.53844	-99.74349
29.85600	-1.54313	-100.25042
29.95600	-1.54656	-100.53983
30.05600	-1.55047	-100.82439
30.15600	-1.55547	-101.25132
30.25600	-1.56094	-101.70015
30.34400	-1.56672	-102.21043
30.44400	-1.57156	-102.65190
30.54400	-1.57563	-102.97699
30.64400	-1.58016	-103.34421
30.74400	-1.58500	-103.75641
30.84400	-1.59078	-104.24660
30.92400	-1.59703	-104.76182
31.02400	-1.60172	-105.23271
31.12400	-1.60547	-105.50012
31.22400	-1.60984	-105.85685
31.32400	-1.61469	-106.27168
31.42200	-1.62078	-106.78312
31.51000	-1.62609	-107.28934
31.61000	-1.63047	-107.64683
31.71000	-1.63469	-107.97472
31.81000	-1.63953	-108.37932
31.91000	-1.64516	-108.83652
32.01000	-1.65125	-109.32156
32.10200	-1.65656	-109.82448
32.20200	-1.66078	-110.15885
32.30200	-1.66516	-110.50826
32.40200	-1.67016	-110.92117
32.49800	-1.67641	-111.42420
32.57600	-1.68219	-111.93354
32.67600	-1.68641	-112.30576
32.77600	-1.69047	-112.60559
32.87600	-1.69500	-112.99089
32.97600	-1.70000	-113.40613
33.07600	-1.70547	-113.85708
33.16000	-1.71156	-114.35775
33.26000	-1.71609	-114.76636
33.36000	-1.72016	-115.06426
33.46000	-1.72484	-115.42951
33.56000	-1.73000	-115.84481
33.65800	-1.73609	-116.34591
33.75800	-1.74156	-116.81805
33.85800	-1.74594	-117.16475
33.95800	-1.75031	-117.49335
34.05800	-1.75516	-117.87895
34.15800	-1.76094	-118.34362
34.24200	-1.76750	-118.84759
34.34200	-1.77187	-119.28393
34.44200	-1.77578	-119.55059
34.54200	-1.78062	-119.91624
34.64200	-1.78609	-120.35304
34.73800	-1.79250	-120.85338
34.82800	-1.79781	-121.35430
34.92800	-1.80203	-121.66465
35.02800	-1.80609	-121.97818
35.12800	-1.81062	-122.33488
35.22800	-1.81547	-122.72285
35.32800	-1.82141	-123.16976
35.40600	-1.82734	-123.67162
35.50600	-1.83141	-124.02788
35.60600	-1.83563	-124.32016
35.70600	-1.84094	-124.72326
35.80600	-1.84766	-125.22195
35.87600	-1.85313	-125.72916
35.97600	-1.85672	-126.03065
36.07600	-1.86031	-126.27713
36.17600	-1.86453	-126.60402
36.27600	-1.86922	-126.97640
36.37600	-1.87438	-127.38210
36.47200	-1.88156	-127.89589
36.56400	-1.88656	-128.40042
36.66400	-1.89047	-128.65116
36.76400	-1.89516	-128.97690
36.86400	-1.90016	-129.36735
36.96200	-1.90719	-129.87444
37.05600	-1.91234	-130.37993
37.15600	-1.91672	-130.69201
37.25600	-1.92156	-131.06735
37.35600	-1.92703	-131.49309
37.45000	-1.93328	-132.00116
37.51800	-1.93984	-132.51679
37.61800	-1.94297	-132.87266
37.71800	-1.94594	-133.02647
37.81800	-1.95062	-133.39004
37.91800	-1.95563	-133.82053
38.01800	-1.96172	-134.31673
38.10600	-1.96703	-134.82077
38.20600	-1.97141	-135.17165
38.30600	-1.97563	-135.49587
38.40600	-1.98031	-135.85046
38.50600	-1.98531	-136.24673
38.60600	-1.99125	-136.70033
38.68600	-1.99672	-137.20635
38.78600	-2.00109	-137.59077
38.88600	-2.00547	-137.91525
38.98600	-2.01063	-138.33731
39.08600	-2.01656	-138.79600
39.16400	-2.02250	-139.30394
39.26400	-2.02656	-139.68910
39.36400	-2.03016	-139.93090
39.46400	-2.03437	-140.26448
39.56400	-2.03922	-140.65403
39.66400	-2.04500	-141.13303
39.74600	-2.05109	-141.63874
39.84000	-2.05625	-142.13958
39.94000	-2.06016	-142.40269
40.04000	-2.06469	-142.73748
40.14000	-2.06953	-143.12065
40.23400	-2.07625	-143.63226
40.31000	-2.08125	-144.14190
40.41000	-2.08516	-144.47534
40.51000	-2.08922	-144.77403
40.61000	-2.09391	-145.14321
40.71000	-2.09922	-145.57005
40.80800	-2.10609	-146.07088
40.88600	-2.11094	-146.57293
40.98600	-2.11453	-146.86818
41.08600	-2.11875	-147.17315
41.18600	-2.12359	-147.56104
41.28600	-2.12906	-148.00397
41.37400	-2.13531	-148.51068
41.46000	-2.14016	-149.01246
41.56000	-2.14406	-149.28353
41.66000	-2.14844	-149.60963
41.76000	-2.15313	-149.98512
41.86000	-2.15859	-150.42821
41.94400	-2.16500	-150.94380
42.03200	-2.16984	-151.44762
42.13200	-2.17359	-151.72213
42.23200	-2.17813	-152.07393
42.33200	-2.18328	-152.49448
42.43200	-2.18984	-152.99018
42.52200	-2.19500	-153.49737
42.62200	-2.19875	-153.79097
42.72200	-2.20281	-154.09319
42.82200	-2.20750	-154.48049
42.92200	-2.21266	-154.91803
43.02200	-2.21922	-155.41498
43.09200	-2.22453	-155.92495
43.19200	-2.22859	-156.27201
43.29200	-2.23281	-156.57160
43.39200	-2.23766	-156.94778
43.49200	-2.24344	-157.41210
43.57400	-2.24937	-157.92257
43.67400	-2.25391	-158.36124
43.77400	-2.25781	-158.64955
43.87400	-2.26250	-159.01488
43.97400	-2.26750	-159.41545
44.07400	-2.27313	-159.87007
44.15600	-2.27891	-160.37700
44.25600	-2.28312	-160.75090
44.35600	-2.28703	-161.04214
44.45600	-2.29172	-161.40173
44.55600	-2.29719	-161.83431
44.64600	-2.30375	-162.34548
44.71600	-2.30859	-162.84618
44.81600	-2.31281	-163.19582
44.91600	-2.31703	-163.49763
45.01600	-2.32156	-163.83936
45.11600	-2.32625	-164.22819
45.21600	-2.33172	-164.66700
45.30000	-2.33734	-165.17462
45.40000	-2.34156	-165.54390
45.50000	-2.34594	-165.86681
45.60000	-2.35094	-166.25986
45.70000	-2.35719	-166.75656
45.77800	-2.36344	-167.26603
45.87800	-2.36781	-167.67627
45.97800	-2.37172	-167.96573
46.07800	-2.37641	-168.32176
46.17800	-2.38172	-168.77286
46.27800	-2.38766	-169.27636
46.35000	-2.39375	-169.79074
46.45000	-2.39813	-170.22786
46.55000	-2.40172	-170.47516
46.65000	-2.40594	-170.81051
46.75000	-2.41094	-171.21060
46.84200	-2.41703	-171.72231
46.93600	-2.42203	-172.22896
47.03600	-2.42609	-172.56895
47.13600	-2.43047	-172.92075
47.23600	-2.43484	-173.28131
47.33600	-2.44000	-173.68446
47.43600	-2.44641	-174.18666
47.51800	-2.45188	-174.69653
47.61800	-2.45594	-175.06804
47.71800	-2.46047	-175.39234
47.81800	-2.46547	-175.80616
47.91800	-2.47141	-176.27990
48.00600	-2.47734	-176.78167
48.10600	-2.48188	-177.17659
48.20600	-2.48609	-177.49728
48.30600	-2.49047	-177.83080
48.40600	-2.49547	-178.23027
48.50600	-2.50094	-178.70034
48.59000	-2.50750	-179.20493
48.69000	-2.51219	-179.67254
48.79000	-2.51641	-179.97053
48.89000	-2.52141	-180.34150
48.99000	-2.52688	-180.78536
49.08400	-2.53312	-181.28814
49.18400	-2.53797	-181.73446
49.28400	-2.54234	-182.06441
49.38400	-2.54672	-182.41911
49.48400	-2.55156	-182.80099
49.58400	-2.55703	-183.24077
49.66800	-2.56359	-183.75297
49.76800	-2.56813	-184.19988
49.86800	-2.57187	-184.45551
49.96800	-2.57641	-184.79913
50.06800	-2.58156	-185.19627
50.16600	-2.58797	-185.70466
50.26200	-2.59328	-186.20469
50.36200	-2.59766	-186.53712
50.46200	-2.60219	-186.87433
50.56200	-2.60703	-187.25371
50.66200	-2.61250	-187.66938
50.75800	-2.61891	-188.18013
50.85800	-2.62391	-188.66344
50.95800	-2.62797	-188.95519
51.05800	-2.63266	-189.29943
51.15800	-2.63781	-189.69831
51.25800	-2.64469	-190.17255
51.33800	-2.64953	-190.68009
51.43800	-2.65344	-190.97586
51.53800	-2.65781	-191.28348
51.63800	-2.66250	-191.64284
51.73800	-2.66781	-192.06533
51.83600	-2.67469	-192.56710
51.91800	-2.67969	-193.07271
52.01800	-2.68328	-193.33541
52.11800	-2.68719	-193.61372
52.21800	-2.69141	-193.92614
52.31800	-2.69672	-194.29900
52.40200	-2.70344	-194.80166
52.50200	-2.70859	-195.30079
52.60200	-2.71281	-195.59932
52.70200	-2.71750	-195.94470
52.80200	-2.72281	-196.35022
52.90200	-2.72891	-196.78369
52.98800	-2.73484	-197.28574
53.08800	-2.73891	-197.64370
53.18800	-2.74297	-197.91880
53.28800	-2.74781	-198.27227
53.38800	-2.75359	-198.70624
53.46800	-2.76078	-199.21701
53.53400	-2.76500	-199.72043
53.63400	-2.76781	-199.91682
53.73400	-2.77156	-200.15708
53.83400	-2.77641	-200.52212
53.93400	-2.78172	-200.93973
54.02800	-2.78906	-201.44802
54.09400	-2.79359	-201.95538
54.19400	-2.79672	-202.22956
54.29400	-2.80047	-202.48191
54.39400	-2.80531	-202.84373
54.49400	-2.81094	-203.26462
54.58400	-2.81719	-203.76828
54.68400	-2.82156	-204.21290
54.78400	-2.82578	-204.50810
54.88400	-2.83047	-204.86744
54.98400	-2.83531	-205.24353
55.08400	-2.84063	-205.66124
55.17400	-2.84750	-206.17482
55.27000	-2.85234	-206.67715
55.37000	-2.85594	-206.91338
55.47000	-2.86047	-207.24756
55.57000	-2.86594	-207.65458
55.65600	-2.87266	-208.16490
55.73600	-2.87734	-208.66816
55.83600	-2.88094	-208.93623
55.93600	-2.88484	-209.21122
56.03600	-2.88969	-209.56559
56.13600	-2.89469	-209.96819
56.23600	-2.90078	-210.38765
56.31000	-2.90609	-210.88909
56.41000	-2.91062	-211.30128
56.51000	-2.91469	-211.59443
56.61000	-2.91937	-211.94477
56.71000	-2.92453	-212.33983
56.80000	-2.93109	-212.84883
56.90000	-2.93578	-213.28674
57.00000	-2.93953	-213.55374
57.10000	-2.94406	-213.88859
57.20000	-2.94922	-214.29141
57.30000	-2.95484	-214.72800
57.38400	-2.96125	-215.23057
57.48400	-2.96578	-215.66184
57.58400	-2.96984	-215.94051
57.68400	-2.97469	-216.28681
57.78400	-2.98000	-216.69605
57.88400	-2.98641	-217.16864
57.98400	-2.99172	-217.65916
58.08400	-2.99594	-217.97778
58.18400	-3.00047	-218.30560
58.28400	-3.00578	-218.72291
58.38400	-3.01141	-219.16237
58.46800	-3.01812	-219.67046
58.56800	-3.02219	-220.09949
58.66800	-3.02578	-220.31891
58.76800	-3.03016	-220.63884
58.86800	-3.03531	-221.03377
58.96800	-3.04219	-221.52013
59.05000	-3.04719	-222.02158
59.15000	-3.05141	-222.34978
59.25000	-3.05578	-222.66550
59.35000	-3.06062	-223.03863
59.45000	-3.06547	-223.40338
59.55000	-3.07172	-223.84065
59.63000	-3.07750	-224.34914
59.73000	-3.08125	-224.67411
59.83000	-3.08531	-224.93020
59.93000	-3.09031	-225.26291
60.03000	-3.09609	-225.62300
60.12400	-3.10328	-226.12725
60.22400	-3.10703	-226.41897
60.32400	-3.11094	-226.67846
60.42400	-3.11578	-227.04048
60.52400	-3.12109	-227.45444
60.62400	-3.12719	-227.94718
60.69800	-3.13344	-228.44803
60.79800	-3.13750	-228.86406
60.89800	-3.14125	-229.12322
60.99800	-3.14563	-229.44734
61.09800	-3.15047	-229.80541
61.19600	-3.15734	-230.31004
61.29000	-3.16250	-230.81005
61.39000	-3.16672	-231.12878
61.49000	-3.17141	-231.48382
61.59000	-3.17687	-231.89677
61.69000	-3.18281	-232.37945
61.77400	-3.18891	-232.88471
61.87400	-3.19250	-233.18745
61.97400	-3.19625	-233.42301
62.07400	-3.20094	-233.76271
62.17400	-3.20656	-234.18263
62.25800	-3.21313	-234.69378
62.33200	-3.21828	-235.20212
62.43200	-3.22203	-235.53737
62.53200	-3.22609	-235.81758
62.63200	-3.23078	-236.18351
62.73200	-3.23625	-236.64613
62.82200	-3.24266	-237.15605
62.90200	-3.24703	-237.65615
63.00200	-3.25062	-237.93733
63.10200	-3.25469	-238.23714
63.20200	-3.25937	-238.59283
63.30200	-3.26453	-239.00081
63.39600	-3.27078	-239.50426
63.49600	-3.27562	-239.95169
63.59600	-3.27984	-240.26467
63.69600	-3.28406	-240.59297
63.79600	-3.28906	-240.97531
63.89600	-3.29469	-241.40568
63.98400	-3.30125	-241.91438
64.08400	-3.30641	-242.41574
64.18400	-3.31047	-242.69634
64.28400	-3.31500	-243.01745
64.38400	-3.32031	-243.42081
64.47800	-3.32719	-243.93341
64.56800	-3.33203	-244.43860
64.66800	-3.33578	-244.70691
64.76800	-3.34000	-244.99932
64.86800	-3.34484	-245.35131
64.96800	-3.35000	-245.75129
65.06800	-3.35625	-246.19263
65.16400	-3.36172	-246.69346
65.26400	-3.36609	-247.03316
65.36400	-3.37094	-247.38577
65.46400	-3.37625	-247.77634
65.56400	-3.38266	-248.25579
65.65600	-3.38844	-248.76352
65.75600	-3.39219	-249.05525
65.85600	-3.39625	-249.32761
65.95600	-3.40094	-249.66279
66.05600	-3.40625	-250.06691
66.15600	-3.41359	-250.56088
66.23000	-3.41844	-251.06639
66.33000	-3.42219	-251.35878
66.43000	-3.42641	-251.64211
66.53000	-3.43141	-252.01190
66.63000	-3.43703	-252.42063
66.73000	-3.44297	-252.89080
66.83000	-3.44750	-253.27587
66.93000	-3.45172	-253.56784
67.03000	-3.45656	-253.91334
67.13000	-3.46172	-254.29606
67.23000	-3.46734	-254.70689
67.31000	-3.47391	-255.21654
67.41000	-3.47812	-255.58922
67.51000	-3.48172	-255.82999
67.61000	-3.48625	-256.14527
67.71000	-3.49156	-256.51449
67.80600	-3.49828	-257.01550
67.90600	-3.50344	-257.47645
68.00600	-3.50734	-257.73051
68.10600	-3.51172	-258.02380
68.20600	-3.51641	-258.34596
68.30600	-3.52125	-258.69739
68.40600	-3.52844	-259.19199
68.50600	-3.53391	-259.66898
68.60600	-3.53812	-259.94280
68.70600	-3.54312	-260.27495
68.80600	-3.54906	-260.69313
68.89000	-3.55641	-261.20892
68.99000	-3.56078	-261.65867
69.09000	-3.56391	-261.82902
69.19000	-3.56812	-262.09465
69.29000	-3.57297	-262.43636
69.39000	-3.57875	-262.85011
69.48200	-3.58609	-263.35174
69.58200	-3.59078	-263.82342
69.68200	-3.59437	-264.03731
69.78200	-3.59906	-264.34502
69.88200	-3.60406	-264.70131
69.98200	-3.61016	-265.10385
70.07600	-3.61578	-265.60745
70.17600	-3.62016	-265.92094
70.27600	-3.62453	-266.22641
70.37600	-3.62953	-266.56482
70.47600	-3.63516	-266.98461
70.57400	-3.64219	-267.48636
70.67400	-3.64672	-267.91832
70.77400	-3.65047	-268.14923
70.87400	-3.65484	-268.45798
70.97400	-3.66000	-268.82187
71.07400	-3.66734	-269.32344
71.15400	-3.67266	-269.82796
71.25400	-3.67625	-270.09335
71.35400	-3.68016	-270.33815
71.45400	-3.68453	-270.65074
71.55400	-3.68953	-271.01120
71.65400	-3.69531	-271.43162
71.74400	-3.70187	-271.93716
71.84400	-3.70609	-272.30325
71.94400	-3.71031	-272.55708
72.04400	-3.71547	-272.89721
72.14400	-3.72156	-273.32065
72.22200	-3.72781	-273.82579
72.32200	-3.73172	-274.15645
72.42200	-3.73578	-274.40891
72.52200	-3.74031	-274.73038
72.62200	-3.74563	-275.11227
72.72200	-3.75109	-275.51892
72.81600	-3.75797	-276.02556
72.91600	-3.76219	-276.39717
73.01600	-3.76609	-276.62390
73.11600	-3.77062	-276.94571
73.21600	-3.77594	-277.31204
73.31600	-3.78281	-277.80518
73.41600	-3.78813	-278.29543
73.51600	-3.79219	-278.56705
73.61600	-3.79672	-278.87285
73.71600	-3.80203	-279.25506
73.81600	-3.80781	-279.69447
73.90400	-3.81422	-280.20263
74.00400	-3.81812	-280.51555
74.10400	-3.82187	-280.76056
74.20400	-3.82656	-281.08609
74.30400	-3.83203	-281.45832
74.40400	-3.83891	-281.96162
74.50400	-3.84422	-282.43995
74.60400	-3.84797	-282.69055
74.70400	-3.85234	-282.98044
74.80400	-3.85703	-283.30582
74.90400	-3.86266	-283.72383
74.99400	-3.86969	-284.22773
75.09400	-3.87453	-284.68174
75.19400	-3.87859	-284.92957
75.29400	-3.88359	-285.27632
75.39400	-3.88875	-285.65788
75.48800	-3.89594	-286.16333
75.58800	-3.90063	-286.61293
75.68800	-3.90406	-286.81418
75.78800	-3.90813	-287.08246
75.88800	-3.91281	-287.41401
75.98800	-3.91813	-287.77808
76.08800	-3.92516	-288.26219
76.16800	-3.93063	-288.77017
76.26800	-3.93469	-289.06691
76.36800	-3.93906	-289.35552
76.46800	-3.94359	-289.67434
76.56800	-3.94969	-290.07286
76.66000	-3.95547	-290.58021
76.76000	-3.95984	-290.89674
76.86000	-3.96406	-291.18642
76.96000	-3.96906	-291.53341
77.06000	-3.97453	-291.91735
77.16000	-3.98172	-292.40906
77.26000	-3.98656	-292.86715
77.36000	-3.99031	-293.10530
77.46000	-3.99484	-293.40476
77.56000	-3.99984	-293.76152
77.66000	-4.00594	-294.19002
77.74400	-4.01250	-294.70000
77.84400	-4.01672	-295.07750
77.94400	-4.02063	-295.31476
78.04400	-4.02516	-295.62509
78.14400	-4.03063	-296.00745
78.24400	-4.03781	-296.49851
78.30800	-4.04313	-297.00711
78.40800	-4.04641	-297.33172
78.50800	-4.05000	-297.52856
78.60800	-4.05453	-297.85839
78.70800	-4.06000	-298.23983
78.80800	-4.06641	-298.74742
78.90800	-4.07141	-299.17753
79.00800	-4.07578	-299.49337
79.10800	-4.08031	-299.81047
79.20800	-4.08531	-300.17981
79.30800	-4.09094	-300.58524
79.39600	-4.09750	-301.08747
79.49600	-4.10188	-301.50226
79.59600	-4.10563	-301.73412
79.69600	-4.11000	-302.02273
79.79600	-4.11516	-302.39692
79.89400	-4.12203	-302.90174
79.99400	-4.12734	-303.38705
80.09400	-4.13156	-303.67219
80.19400	-4.13562	-303.95880
80.29400	-4.14031	-304.27167
80.39400	-4.14563	-304.65561
80.49400	-4.15188	-305.08086
80.59400	-4.15734	-305.57576
80.69400	-4.16141	-305.84309
80.79400	-4.16609	-306.15562
80.89400	-4.17141	-306.51113
80.99400	-4.17781	-306.94631
81.08800	-4.18375	-307.45357
81.18800	-4.18766	-307.72895
81.28800	-4.19187	-307.97514
81.38800	-4.19672	-308.30222
81.48800	-4.20250	-308.69859
81.58800	-4.20922	-309.16044
81.68800	-4.21453	-309.62145
81.78800	-4.21828	-309.83722
81.88800	-4.22266	-310.10675
81.98800	-4.22781	-310.44558
82.08800	-4.23406	-310.83927
82.17800	-4.24000	-311.34596
82.27800	-4.24453	-311.66404
82.37800	-4.24875	-311.91880
82.47800	-4.25344	-312.22188
82.57800	-4.25844	-312.56083
82.67800	-4.26500	-312.94519
82.76800	-4.27063	-313.45129
82.86800	-4.27422	-313.67770
82.96800	-4.27859	-313.92017
83.06800	-4.28406	-314.27827
83.16800	-4.29062	-314.72740
83.26000	-4.29672	-315.23341
83.36000	-4.30047	-315.47907
83.46000	-4.30453	-315.71728
83.56000	-4.30922	-316.01733
83.66000	-4.31422	-316.34554
83.76000	-4.32000	-316.74758
83.85400	-4.32688	-317.25580
83.95400	-4.33078	-317.55802
84.05400	-4.33469	-317.77281
84.15400	-4.33953	-318.06430
84.25400	-4.34469	-318.39016
84.35400	-4.35188	-318.87403
84.45400	-4.35594	-319.18266
84.55400	-4.35984	-319.41128
84.65400	-4.36438	-319.67494
84.75400	-4.36953	-319.99490
84.85400	-4.37531	-320.36808
84.94400	-4.38328	-320.86864
85.04400	-4.38844	-321.34998
85.14400	-4.39188	-321.52003
85.24400	-4.39656	-321.79877
85.34400	-4.40234	-322.17243
85.41800	-4.40984	-322.68816
85.51800	-4.41359	-323.06910
85.61800	-4.41672	-323.20094
85.71800	-4.42109	-323.45936
85.81800	-4.42609	-323.79007
85.91800	-4.43156	-324.14371
86.00800	-4.43875	-324.64796
86.10800	-4.44328	-325.05944
86.20800	-4.44672	-325.22672
86.30800	-4.45109	-325.48487
86.40800	-4.45641	-325.81803
86.50800	-4.46391	-326.31120
86.60800	-4.46938	-326.79400
86.70800	-4.47328	-327.02389
86.80800	-4.47766	-327.30606
86.90800	-4.48234	-327.59929
87.00800	-4.48766	-327.96675
87.10800	-4.49531	-328.47750
87.20800	-4.49984	-328.90087
87.30800	-4.50359	-329.09006
87.40800	-4.50828	-329.38823
87.50800	-4.51375	-329.74118
87.60800	-4.52031	-330.18684
87.70800	-4.52516	-330.59523
87.80800	-4.52906	-330.83686
87.90800	-4.53328	-331.09885
88.00800	-4.53828	-331.41541
88.10800	-4.54391	-331.79429
88.20400	-4.55156	-332.30641
88.30400	-4.55672	-332.78856
88.40400	-4.56000	-332.94362
88.50400	-4.56438	-333.19822
88.60400	-4.56953	-333.53436
88.70400	-4.57656	-333.98342
88.79200	-4.58203	-334.48523
88.89200	-4.58578	-334.71921
88.99200	-4.59000	-334.96252
89.09200	-4.59500	-335.26880
89.19200	-4.60031	-335.63796
89.29200	-4.60672	-336.04005
89.39200	-4.61219	-336.50446
89.49200	-4.61625	-336.74958
89.59200	-4.62094	-337.04787
89.69200	-4.62609	-337.39123
89.79200	-4.63266	-337.80420
89.87600	-4.63859	-338.31093
89.97600	-4.64203	-338.56094
90.07600	-4.64578	-338.75471
90.17600	-4.65031	-339.04457
90.27600	-4.65547	-339.38316
90.37600	-4.66250	-339.80826
90.45600	-4.66797	-340.31668
90.55600	-4.67156	-340.55930
90.65600	-4.67578	-340.78541
90.75600	-4.68078	-341.11676
90.85600	-4.68641	-341.48321
90.95200	-4.69328	-341.98502
91.05200	-4.69781	-342.33505
91.15200	-4.70188	-342.57650
91.25200	-4.70625	-342.85423
91.35200	-4.71109	-343.15419
91.45200	-4.71641	-343.50729
91.54400	-4.72359	-344.01312
91.64400	-4.72766	-344.33821
91.74400	-4.73156	-344.54960
91.84400	-4.73625	-344.83674
91.94400	-4.74187	-345.18909
92.04000	-4.74937	-345.69445
92.14000	-4.75438	-346.13198
92.24000	-4.75813	-346.34238
92.34000	-4.76266	-346.61245
92.44000	-4.76734	-346.90356
92.54000	-4.77250	-347.23222
92.63800	-4.77953	-347.73713
92.73800	-4.78406	-348.07336
92.83800	-4.78812	-348.29643
92.93800	-4.79297	-348.58975
93.03800	-4.79859	-348.94434
93.13800	-4.80625	-349.44993
93.23800	-4.81047	-349.80246
93.33800	-4.81406	-349.99648
93.43800	-4.81844	-350.24691
93.53800	-4.82359	-350.56540
93.63800	-4.82938	-350.93507
93.73200	-4.83703	-351.44556
93.83200	-4.84141	-351.83805
93.93200	-4.84531	-352.02011
94.03200	-4.84984	-352.30076
94.13200	-4.85484	-352.60478
94.23200	-4.86203	-353.06790
94.33200	-4.86703	-353.50585
94.43200	-4.87094	-353.71798
94.53200	-4.87547	-353.98784
94.63200	-4.88094	-354.34133
94.73200	-4.88719	-354.76246
94.81600	-4.89391	-355.26618
94.91600	-4.89734	-355.54305
95.01600	-4.90109	-355.72532
95.11600	-4.90578	-356.00892
95.21600	-4.91109	-356.34702
95.31600	-4.91797	-356.80833
95.41600	-4.92344	-357.25939
95.51600	-4.92719	-357.49620
95.61600	-4.93141	-357.72878
95.71600	-4.93594	-358.01300
95.81600	-4.94141	-358.37299
95.91600	-4.94813	-358.79016
96.00400	-4.95391	-359.29510
96.10400	-4.95781	-359.53692
96.20400	-4.96219	-359.79128
96.30400	-4.96750	-360.13734
96.40400	-4.97484	-360.61174
96.50400	-4.97953	-361.04146
96.60400	-4.98297	-361.21240
96.70400	-4.98703	-361.44206
96.80400	-4.99156	-361.72935
96.90400	-4.99656	-362.03676
97.00400	-5.00203	-362.38760
97.08600	-5.00906	-362.89212
97.18600	-5.01359	-363.24248
97.28600	-5.01766	-363.46281
97.38600	-5.02250	-363.74506
97.48600	-5.02812	-364.10636
97.57800	-5.03500	-364.61014
97.67800	-5.03906	-364.88423
97.77800	-5.04313	-365.10473
97.87800	-5.04766	-365.37281
97.97800	-5.05313	-365.70612
98.07800	-5.05922	-366.09119
98.17600	-5.06578	-366.59488
98.27600	-5.06953	-366.82531
98.37600	-5.07375	-367.05360
98.47600	-5.07828	-367.31082
98.57600	-5.08344	-367.61162
98.67600	-5.09016	-368.05838
98.77600	-5.09500	-368.39077
98.87600	-5.09938	-368.63253
98.97600	-5.10422	-368.91162
99.07600	-5.11000	-369.26609
99.17600	-5.11766	-369.73047
99.27200	-5.12312	-370.23446
99.37200	-5.12609	-370.35385
99.47200	-5.13031	-370.56080
99.57200	-5.13531	-370.86010
99.67200	-5.14062	-371.18804
99.77200	-5.14781	-371.68738
99.87200	-5.15219	-371.98597
99.97200	-5.15625	-372.19509
100.07200	-5.16078	-372.46111
100.17200	-5.16578	-372.73923
100.27200	-5.17188	-373.11089
100.36400	-5.17875	-373.61169
100.46400	-5.18250	-373.85362
100.56400	-5.18625	-374.03110
100.66400	-5.19078	-374.27512
100.76400	-5.19578	-374.56763
100.86400	-5.20328	-375.00593
100.96400	-5.20844	-375.40179
101.06400	-5.21266	-375.62096
101.16400	-5.21719	-375.87640
101.26400	-5.22234	-376.16253
101.36400	-5.22766	-376.47483
101.46400	-5.23547	-376.96835
101.56400	-5.23937	-377.25767
101.66400	-5.24328	-377.43017
101.76400	-5.24813	-377.69061
101.86400	-5.25422	-378.04082
101.94400	-5.26266	-378.54278
102.04400	-5.26703	-379.03771
102.14400	-5.26938	-379.07907
102.24400	-5.27375	-379.28686
102.34400	-5.27891	-379.59296
102.44400	-5.28453	-379.95502
102.54400	-5.29172	-380.44015
102.64400	-5.29578	-380.72452
102.74400	-5.29984	-380.90721
102.84400	-5.30453	-381.19072
102.94400	-5.30984	-381.51023
103.04400	-5.31734	-381.96972
103.14400	-5.32203	-382.37372
103.24400	-5.32563	-382.54210
103.34400	-5.33000	-382.78151
103.44400	-5.33484	-383.06621
103.54400	-5.34063	-383.42726
103.63600	-5.34859	-383.93122
103.73600	-5.35250	-384.29618
103.83600	-5.35594	-384.43348
103.93600	-5.36047	-384.69061
104.03600	-5.36578	-384.99805
104.13600	-5.37281	-385.44050
104.23600	-5.37797	-385.85299
104.33600	-5.38172	-386.04420
104.43600	-5.38609	-386.27672
104.53600	-5.39125	-386.56765
104.63600	-5.39625	-386.88415
104.73600	-5.40359	-387.32943
104.83600	-5.40875	-387.74073
104.93600	-5.41250	-387.91716
105.03600	-5.41703	-388.15990
105.13600	-5.42250	-388.48832
105.23600	-5.43000	-388.93622
105.33601	-5.43500	-389.33834
105.43601	-5.43844	-389.50476
105.53601	-5.44281	-389.72458
105.63601	-5.44766	-390.01173
105.73601	-5.45313	-390.32072
105.83601	-5.46078	-390.79526
105.93601	-5.46563	-391.20787
106.03601	-5.46938	-391.38192
106.13601	-5.47391	-391.62982
106.23601	-5.47906	-391.90468
106.33601	-5.48563	-392.28064
106.43601	-5.49141	-392.73831
106.53601	-5.49516	-392.90902
106.63601	-5.49953	-393.13805
106.73601	-5.50438	-393.41775
106.83601	-5.51000	-393.74638
106.93601	-5.51844	-394.26178
107.03601	-5.52266	-394.62656
107.13601	-5.52609	-394.75891
107.23601	-5.53063	-394.99009
107.33601	-5.53578	-395.28927
107.43601	-5.54328	-395.72877
107.53601	-5.54859	-396.17434
107.63601	-5.55234	-396.34526
107.73601	-5.55687	-396.56827
107.83601	-5.56156	-396.84251
107.93601	-5.56672	-397.12799
108.03601	-5.57328	-397.49101
108.13601	-5.57891	-397.93167
108.23601	-5.58281	-398.12607
108.33601	-5.58734	-398.36162
108.43601	-5.59266	-398.66182
108.53601	-5.60000	-399.08820
108.63601	-5.60484	-399.47340
108.73601	-5.60859	-399.64965
108.83601	-5.61297	-399.87499
108.93601	-5.61781	-400.12512
109.03601	-5.62344	-400.45223
109.13601	-5.63109	-400.88609
109.23601	-5.63625	-401.34749
109.33601	-5.63969	-401.47150
109.43601	-5.64406	-401.68470
109.53601	-5.64922	-401.96753
109.63601	-5.65688	-402.40553
109.73601	-5.66250	-402.89402
109.83601	-5.66625	-403.04926
109.93601	-5.67047	-403.27248
110.03601	-5.67547	-403.55527
110.13601	-5.68094	-403.87931
110.23601	-5.68844	-404.33383
110.33601	-5.69313	-404.71527
110.43601	-5.69656	-404.85629
110.53601	-5.70094	-405.07391
110.63601	-5.70609	-405.36126
110.73601	-5.71266	-405.73967
110.83601	-5.71875	-406.21558
110.93601	-5.72281	-406.42905
111.03601	-5.72719	-406.64726
111.13601	-5.73266	-406.96144
111.23601	-5.73891	-407.36359
111.32401	-5.74578	-407.86698
111.42401	-5.74922	-408.10764
111.52401	-5.75266	-408.24991
111.62401	-5.75719	-408.47886
111.72401	-5.76219	-408.77560
111.82401	-5.76797	-409.11946
111.92401	-5.77406	-409.55800
112.02401	-5.77859	-409.83278
112.12401	-5.78297	-410.06505
112.22401	-5.78813	-410.35751
112.32401	-5.79391	-410.72416
112.42401	-5.80063	-411.16571
112.52401	-5.80563	-411.53869
112.62401	-5.80922	-411.69941
112.72401	-5.81375	-411.92213
112.82401	-5.81859	-412.20254
112.92401	-5.82437	-412.54303
113.02401	-5.83109	-413.01906
113.12401	-5.83531	-413.28183
113.22401	-5.83969	-413.49784
113.32401	-5.84469	-413.77163
113.42401	-5.85000	-414.09078
113.52401	-5.85625	-414.43175
113.62401	-5.86203	-414.85462
113.72401	-5.86578	-415.04863
113.82401	-5.87031	-415.27048
113.92401	-5.87578	-415.58567
114.02401	-5.88203	-415.95829
114.12201	-5.88891	-416.46314
114.22201	-5.89234	-416.62505
114.32201	-5.89625	-416.78452
114.42201	-5.90078	-417.01794
114.52201	-5.90625	-417.32061
114.62201	-5.91297	-417.67997
114.72001	-5.91922	-418.18121
114.82001	-5.92281	-418.35320
114.92001	-5.92703	-418.55395
115.02001	-5.93156	-418.77526
115.12001	-5.93688	-419.04396
115.22001	-5.94437	-419.53260
115.32001	-5.94859	-419.78478
115.42001	-5.95297	-419.97492
115.52001	-5.95781	-420.22610
115.62001	-5.96328	-420.53378
115.72001	-5.97094	-420.92198
115.82001	-5.97625	-421.39941
115.92001	-5.97937	-421.47705
116.02001	-5.98359	-421.67106
116.12001	-5.98875	-421.93702
116.22001	-5.99453	-422.25516
116.32001	-6.00156	-422.72708
116.42001	-6.00547	-422.92812
116.52001	-6.00953	-423.09287
116.62001	-6.01438	-423.32247
116.72001	-6.01953	-423.59588
116.82001	-6.02625	-423.90510
116.91801	-6.03234	-424.40540
117.01801	-6.03594	-424.53146
117.11801	-6.04047	-424.72664
117.21801	-6.04547	-425.00186
117.31801	-6.05141	-425.30328
117.41801	-6.05797	-425.73288
117.51801	-6.06141	-425.87820
117.61801	-6.06563	-426.03382
117.71801	-6.07016	-426.24795
117.81801	-6.07531	-426.50437
117.91801	-6.08125	-426.80150
117.99201	-6.08891	-427.30361
118.09201	-6.09266	-427.55160
118.19201	-6.09641	-427.67191
118.29201	-6.10094	-427.86857
118.39201	-6.10609	-428.11826
118.49201	-6.11437	-428.61184
118.59201	-6.11859	-428.89163
118.69201	-6.12250	-429.03924
118.79201	-6.12703	-429.25805
118.89201	-6.13250	-429.53020
118.99201	-6.13859	-429.86232
119.09201	-6.14547	-430.35406
119.19201	-6.14891	-430.49100
119.29201	-6.15281	-430.64043
119.39201	-6.15766	-430.88314
119.49201	-6.16328	-431.16826
119.59201	-6.17062	-431.63523
119.69201	-6.17469	-431.87633
119.79201	-6.17844	-432.02183
119.89201	-6.18281	-432.21220
119.99201	-6.18812	-432.47995
120.09201	-6.19453	-432.84518
120.17201	-6.20234	-433.35599
120.27201	-6.20578	-433.62695
120.37201	-6.20906	-433.68849
120.47201	-6.21375	-433.91472
120.57201	-6.21906	-434.18521
120.67201	-6.22609	-434.58760
120.77201	-6.23078	-434.91653
120.87201	-6.23469	-435.07755
120.97201	-6.23922	-435.27994
121.07201	-6.24406	-435.53919
121.17201	-6.24984	-435.85211
121.27201	-6.25750	-436.30555
121.37201	-6.26203	-436.64110
121.47201	-6.26547	-436.74999
121.57201	-6.26984	-436.94019
121.67201	-6.27516	-437.20347
121.77201	-6.28297	-437.63086
121.87201	-6.28797	-438.02816
121.97201	-6.29172	-438.15574
122.07201	-6.29609	-438.35849
122.17201	-6.30094	-438.61589
122.27201	-6.30641	-438.90035
122.37201	-6.31375	-439.34286
122.47201	-6.31844	-439.64905
122.57201	-6.32219	-439.77666
122.67201	-6.32688	-439.99729
122.77201	-6.33234	-440.27370
122.87201	-6.34063	-440.75823
122.97201	-6.34516	-441.10179
123.07201	-6.34844	-441.20178
123.17201	-6.35250	-441.35997
123.27201	-6.35734	-441.59502
123.37201	-6.36281	-441.88109
123.47201	-6.37000	-442.30399
123.57201	-6.37484	-442.61333
123.67201	-6.37891	-442.77275
123.77201	-6.38359	-443.00193
123.87201	-6.38906	-443.27602
123.97201	-6.39688	-443.70580
124.07201	-6.40156	-444.06721
124.17201	-6.40516	-444.19539
124.27201	-6.40969	-444.38359
124.37201	-6.41438	-444.61980
124.47201	-6.41969	-444.87250
124.57201	-6.42703	-445.29778
124.67201	-6.43172	-445.60912
124.77201	-6.43563	-445.74994
124.87201	-6.44031	-445.96571
124.97201	-6.44594	-446.25613
125.07201	-6.45344	-446.67986
125.17201	-6.45797	-447.00503
125.27201	-6.46188	-447.14215
125.37201	-6.46641	-447.33018
125.47201	-6.47141	-447.58400
125.57201	-6.47672	-447.85514
125.67201	-6.48406	-448.29750
125.77201	-6.48875	-448.59567
125.87201	-6.49266	-448.72367
125.97201	-6.49750	-448.93724
126.07201	-6.50281	-449.20057
126.17201	-6.51063	-449.63202
126.27201	-6.51516	-449.98589
126.37201	-6.51859	-450.07610
126.47201	-6.52297	-450.25608
126.57201	-6.52797	-450.49927
126.67201	-6.53375	-450.81463
126.77201	-6.54203	-451.32491
126.87201	-6.54672	-451.66424
126.97201	-6.55016	-451.77320
127.07201	-6.55484	-451.98783
127.17201	-6.56016	-452.25719
127.27201	-6.56719	-452.65913
127.37201	-6.57172	-452.98636
127.47201	-6.57531	-453.10974
127.57201	-6.57969	-453.28972
127.67201	-6.58422	-453.51765
127.77201	-6.58953	-453.78825
127.87201	-6.59750	-454.21267
127.97201	-6.60234	-454.59196
128.07201	-6.60609	-454.71707
128.17201	-6.61078	-454.91725
128.27201	-6.61594	-455.16503
128.37201	-6.62266	-455.54242
128.47201	-6.62828	-455.91706
128.57201	-6.63203	-456.07257
128.67201	-6.63625	-456.23201
128.77201	-6.64094	-456.44161
128.87201	-6.64594	-456.69365
128.97201	-6.65406	-457.14769
129.07201	-6.65922	-457.52099
129.17201	-6.66297	-457.63716
129.27201	-6.66766	-457.83252
129.37201	-6.67281	-458.08098
129.47201	-6.67984	-458.45401
129.57201	-6.68484	-458.81519
129.67201	-6.68859	-458.93329
129.77201	-6.69297	-459.10782
129.87201	-6.69766	-459.31599
129.97201	-6.70281	-459.56701
130.07201	-6.70984	-459.91066
130.17201	-6.71516	-460.26871
130.27201	-6.71922	-460.41134
130.37201	-6.72391	-460.60222
130.47201	-6.72891	-460.83501
130.57201	-6.73578	-461.15670
130.67201	-6.74141	-461.53215
130.77201	-6.74500	-461.65010
130.87201	-6.74938	-461.79909
130.97201	-6.75422	-462.00421
131.07201	-6.75984	-462.25533
131.17201	-6.76781	-462.68412
131.27201	-6.77234	-462.99613
131.37201	-6.77578	-463.05528
131.47201	-6.78047	-463.22599
131.57201	-6.78563	-463.44998
131.67201	-6.79234	-463.75391
131.77201	-6.79875	-464.19698
131.87201	-6.80234	-464.30659
131.97201	-6.80625	-464.41504
132.07201	-6.81094	-464.59213
132.17201	-6.81641	-464.84467
132.27201	-6.82453	-465.23321
132.37201	-6.83000	-465.66823
132.47201	-6.83328	-465.71836
132.57201	-6.83781	-465.87792
132.67201	-6.84328	-466.11625
132.77201	-6.85062	-466.49453
132.87201	-6.85500	-466.77276
132.97201	-6.85875	-466.85782
133.07201	-6.86297	-467.00609
133.17201	-6.86781	-467.20305
133.27201	-6.87297	-467.42299
133.37201	-6.88031	-467.74590
133.47201	-6.88656	-468.22083
133.57201	-6.88984	-468.29131
133.67201	-6.89422	-468.43585
133.77201	-6.89953	-468.67216
133.87201	-6.90703	-469.00964
133.97201	-6.91219	-469.38264
134.07201	-6.91563	-469.45354
134.17201	-6.92000	-469.59573
134.27201	-6.92484	-469.80241
134.37201	-6.93000	-470.02250
134.47201	-6.93703	-470.30875
134.57201	-6.94297	-470.74053
134.67201	-6.94656	-470.82987
134.77201	-6.95109	-470.97850
134.87201	-6.95625	-471.19144
134.97201	-6.96422	-471.55738
135.07201	-6.97000	-472.01347
135.17201	-6.97313	-472.06193
135.27201	-6.97734	-472.19136
135.37201	-6.98250	-472.40731
135.47201	-6.98828	-472.69663
135.57201	-6.99641	-473.17514
135.67201	-7.00000	-473.37425
135.77201	-7.00344	-473.43919
135.87201	-7.00813	-473.61225
135.97201	-7.01328	-473.85061
136.07201	-7.02000	-474.16446
136.17201	-7.02547	-474.54140
136.27201	-7.02922	-474.65014
136.37201	-7.03359	-474.81057
136.47201	-7.03812	-474.98494
136.57201	-7.04359	-475.23132
136.67201	-7.05172	-475.66876
136.77201	-7.05703	-476.06647
136.87201	-7.06031	-476.10784
136.97201	-7.06500	-476.28647
137.07201	-7.07031	-476.52441
137.17201	-7.07781	-476.91527
137.27201	-7.08250	-477.24155
137.37201	-7.08609	-477.33086
137.47201	-7.09047	-477.46918
137.57201	-7.09531	-477.67904
137.67201	-7.10062	-477.92721
137.77201	-7.10781	-478.29819
137.87201	-7.11328	-478.65483
137.97201	-7.11688	-478.75646
138.07201	-7.12141	-478.91265
138.17201	-7.12656	-479.13885
138.27201	-7.13328	-479.45732
138.37201	-7.14000	-479.93603
138.47201	-7.14312	-479.99892
138.57201	-7.14719	-480.11470
138.67201	-7.15203	-480.31560
138.77201	-7.15766	-480.58391
138.87201	-7.16578	-481.03186
138.97201	-7.17031	-481.34738
139.07201	-7.17359	-481.37915
139.17201	-7.17812	-481.54306
139.27201	-7.18313	-481.75776
139.37201	-7.18891	-482.01737
139.47201	-7.19609	-482.48982
139.57201	-7.20000	-482.62265
139.67201	-7.20422	-482.75807
139.77201	-7.20906	-482.94711
139.87201	-7.21437	-483.18711
139.97201	-7.22109	-483.51449
140.07201	-7.22594	-483.82384
140.17201	-7.22984	-483.91053
140.27201	-7.23422	-484.07200
140.37201	-7.23938	-484.28181
140.47201	-7.24625	-484.59437
140.57201	-7.25297	-485.05831
140.67201	-7.25656	-485.15528
140.77201	-7.26094	-485.28528
140.87201	-7.26578	-485.49414
140.97201	-7.27109	-485.72767
141.07201	-7.27844	-486.08953
141.17201	-7.28344	-486.40203
141.27201	-7.28688	-486.47007
141.37201	-7.29141	-486.62484
141.47201	-7.29672	-486.84883
141.57201	-7.30391	-487.15258
141.67201	-7.30953	-487.58045
141.77201	-7.31281	-487.61863
141.87201	-7.31703	-487.74147
141.97201	-7.32188	-487.92896
142.07201	-7.32687	-488.12526
142.17201	-7.33406	-488.42350
142.27001	-7.34062	-488.92716
142.37001	-7.34422	-489.00375
142.47001	-7.34844	-489.13342
142.57001	-7.35328	-489.30442
142.67001	-7.36000	-489.59908
142.77001	-7.36656	-490.04400
142.87001	-7.37016	-490.15325
142.97001	-7.37422	-490.26492
143.07001	-7.37937	-490.46960
143.17001	-7.38500	-490.73815
143.27001	-7.39297	-491.17523
143.37001	-7.39687	-491.42236
143.47001	-7.40047	-491.48455
143.57001	-7.40484	-491.62468
143.67001	-7.40969	-491.83142
143.77001	-7.41609	-492.10763
143.87001	-7.42281	-492.56095
143.97001	-7.42672	-492.68439
144.07001	-7.43094	-492.80575
144.17001	-7.43547	-492.97425
144.27001	-7.44109	-493.23243
144.37001	-7.44844	-493.58696
144.47001	-7.45391	-493.96762
144.57001	-7.45719	-494.02487
144.67001	-7.46141	-494.13303
144.77001	-7.46672	-494.35300
144.87001	-7.47391	-494.70320
144.97001	-7.47906	-495.04960
145.07001	-7.48297	-495.14285
145.17001	-7.48766	-495.30581
145.27001	-7.49250	-495.50548
145.37001	-7.49813	-495.75019
145.47001	-7.50609	-496.13065
145.57001	-7.51141	-496.57249
145.67001	-7.51438	-496.56641
145.77001	-7.51859	-496.68664
145.87001	-7.52344	-496.88199
145.97001	-7.52953	-497.14351
146.07001	-7.53594	-497.56369
146.17001	-7.53969	-497.66582
146.27001	-7.54406	-497.80619
146.37001	-7.54859	-497.97139
146.47001	-7.55375	-498.16945
146.57001	-7.55984	-498.40707
146.67001	-7.56625	-498.79569
146.77001	-7.57016	-498.91749
146.87001	-7.57469	-499.04928
146.97001	-7.57953	-499.22407
147.07001	-7.58625	-499.49983
147.17001	-7.59297	-499.93607
147.27001	-7.59672	-500.02217
147.37001	-7.60063	-500.10031
147.47001	-7.60531	-500.24098
147.57001	-7.61063	-500.44084
147.67001	-7.61875	-500.80127
147.77001	-7.62469	-501.26255
147.87001	-7.62797	-501.27250
147.97001	-7.63234	-501.38336
148.07001	-7.63719	-501.53708
148.17001	-7.64297	-501.76263
148.27001	-7.64938	-502.13283
148.37001	-7.65328	-502.19339
148.47001	-7.65750	-502.19947
148.57001	-7.66187	-501.97458
148.67001	-7.66703	-501.89561
148.77001	-7.67516	-502.18666
148.87001	-7.68141	-502.63232
148.97001	-7.68438	-502.61223
149.07001	-7.68859	-502.69973
149.17001	-7.69344	-502.87014
149.27001	-7.70016	-503.14111
149.37001	-7.70687	-503.59219
149.47001	-7.71016	-503.63004
149.57001	-7.71422	-503.70473
149.67001	-7.71922	-503.87764
149.77001	-7.72453	-504.09859
149.87001	-7.73172	-504.37659
149.97001	-7.73797	-504.83429
150.07001	-7.74125	-504.86159
150.17001	-7.74562	-504.96674
150.27001	-7.75078	-505.15872
150.37001	-7.75703	-505.41800
150.47001	-7.76391	-505.83398
150.57001	-7.76719	-505.86826
150.67001	-7.77094	-505.90384
150.77001	-7.77531	-506.01327
150.87001	-7.78047	-506.19477
150.97001	-7.78641	-506.39975
151.07001	-7.79391	-506.82449
151.17001	-7.79781	-506.93941
151.27001	-7.80219	-507.01249
151.37001	-7.80750	-507.18099
151.47001	-7.81375	-507.42537
151.55601	-7.82156	-507.92563
151.65601	-7.82453	-507.95442
151.75601	-7.82813	-507.94995
151.85601	-7.83297	-508.08787
151.95601	-7.83828	-508.29929
152.05601	-7.84516	-508.55219
152.15601	-7.85141	-508.98337
152.25601	-7.85406	-508.93682
152.35601	-7.85797	-508.97634
152.45601	-7.86266	-509.11325
152.55601	-7.86844	-509.33242
152.65601	-7.87656	-509.78059
152.75601	-7.88047	-509.95022
152.85601	-7.88437	-509.99242
152.95601	-7.88906	-510.12379
153.05601	-7.89406	-510.29551
153.15601	-7.89969	-510.46431
153.25601	-7.90672	-510.84310
153.35601	-7.91078	-510.97059
153.45601	-7.91484	-511.04498
153.55601	-7.91984	-511.20466
153.65601	-7.92641	-511.48212
153.75601	-7.93422	-511.96194
153.85601	-7.93703	-511.94942
153.95601	-7.94078	-511.95771
154.05601	-7.94516	-512.07036
154.15601	-7.95016	-512.20959
154.25601	-7.95578	-512.43138
154.35601	-7.96391	-512.90917
154.45601	-7.96781	-513.00246
154.55601	-7.97203	-513.06504
154.65601	-7.97688	-513.21101
154.75601	-7.98234	-513.40866
154.85601	-7.98969	-513.78059
154.95601	-7.99359	-513.87894
155.05601	-7.99750	-513.93282
155.15601	-8.00219	-514.04929
155.25601	-8.00750	-514.23371
155.35601	-8.01422	-514.48560
155.45601	-8.02141	-514.96822
155.55601	-8.02437	-514.92876
155.65601	-8.02813	-514.95117
155.75601	-8.03266	-515.06382
155.85601	-8.03828	-515.25503
155.95601	-8.04672	-515.72931
156.05601	-8.05094	-515.89161
156.15601	-8.05500	-515.93220
156.25601	-8.05937	-516.02811
156.35601	-8.06422	-516.16937
156.45601	-8.06953	-516.33823
156.55601	-8.07656	-516.68704
156.65601	-8.08109	-516.85274
156.75601	-8.08516	-516.90418
156.85601	-8.09031	-517.05283
156.95601	-8.09625	-517.28189
157.05601	-8.10438	-517.75289
157.15601	-8.10734	-517.75503
157.25601	-8.11094	-517.75020
157.35601	-8.11547	-517.85928
157.45601	-8.12078	-518.02260
157.55601	-8.12672	-518.26829
157.65601	-8.13500	-518.73589
157.75601	-8.13859	-518.82118
157.85601	-8.14234	-518.82535
157.95601	-8.14703	-518.94069
158.05601	-8.15234	-519.09316
158.15601	-8.16000	-519.50020
158.25601	-8.16391	-519.61589
158.35601	-8.16781	-519.65564
158.45601	-8.17266	-519.78368
158.55601	-8.17813	-519.97137
158.65601	-8.18516	-520.23691
158.75401	-8.19219	-520.73765
158.85401	-8.19516	-520.69569
158.95401	-8.19938	-520.75261
159.05401	-8.20438	-520.92654
159.15401	-8.21031	-521.15083
159.25401	-8.21703	-521.52765
159.35401	-8.22078	-521.60108
159.45401	-8.22484	-521.65157
159.55401	-8.22984	-521.79074
159.65401	-8.23469	-521.94953
159.75401	-8.24094	-522.16434
159.85401	-8.24781	-522.62032
159.95401	-8.25141	-522.65179
160.05401	-8.25563	-522.71998
160.15401	-8.26047	-522.86953
160.25401	-8.26578	-523.04769
160.35401	-8.27266	-523.37015
160.45401	-8.27688	-523.47809
160.55401	-8.28109	-523.55009
160.65401	-8.28562	-523.66239
160.75401	-8.29063	-523.81921
160.85401	-8.29672	-524.03611
160.95401	-8.30500	-524.50246
161.05401	-8.30891	-524.62870
161.15401	-8.31281	-524.64277
161.25401	-8.31734	-524.75399
161.35401	-8.32297	-524.93149
161.45401	-8.32984	-525.29514
161.55401	-8.33406	-525.41327
161.65401	-8.33813	-525.46388
161.75401	-8.34266	-525.57081
161.85401	-8.34781	-525.72399
161.95401	-8.35391	-525.92659
162.05401	-8.36063	-526.27641
162.15401	-8.36438	-526.34358
162.25401	-8.36859	-526.39997
162.35401	-8.37344	-526.52770
162.45401	-8.37922	-526.75068
162.55401	-8.38688	-527.09866
162.65401	-8.39156	-527.30799
162.75401	-8.39516	-527.30137
162.85401	-8.39938	-527.37224
162.95401	-8.40438	-527.49598
163.05401	-8.41000	-527.68028
163.15401	-8.41750	-528.07760
163.25401	-8.42141	-528.16498
163.35401	-8.42547	-528.19079
163.45401	-8.43047	-528.32538
163.55401	-8.43594	-528.48423
163.65401	-8.44328	-528.82904
163.75401	-8.44766	-528.97793
163.85401	-8.45156	-529.01334
163.95401	-8.45609	-529.09327
164.05401	-8.46094	-529.20133
164.15401	-8.46672	-529.40303
164.25401	-8.47562	-529.88070
164.35401	-8.47875	-529.92684
164.45401	-8.48234	-529.88642
164.55401	-8.48688	-529.96117
164.65401	-8.49219	-530.10392
164.75401	-8.49984	-530.44331
164.85401	-8.50406	-530.58457
164.95401	-8.50813	-530.62546
165.05401	-8.51266	-530.70664
165.15401	-8.51766	-530.81912
165.25401	-8.52281	-530.97332
165.35401	-8.53141	-531.39001
165.45401	-8.53563	-531.54111
165.55401	-8.53953	-531.53187
165.65401	-8.54438	-531.64166
165.75401	-8.55016	-531.82918
165.85401	-8.55797	-532.21399
165.95401	-8.56125	-532.24641
166.05401	-8.56484	-532.20910
166.15401	-8.56922	-532.26292
166.25401	-8.57406	-532.38136
166.35401	-8.57938	-532.54479
166.45401	-8.58781	-532.94522
166.55401	-8.59203	-533.09047
166.65401	-8.59578	-533.07098
166.75401	-8.60047	-533.14620
166.85401	-8.60563	-533.27340
166.95401	-8.61297	-533.55479
167.05401	-8.61766	-533.73128
167.15401	-8.62141	-533.72967
167.25401	-8.62578	-533.78445
167.35401	-8.63109	-533.91045
167.45401	-8.63703	-534.09427
167.55401	-8.64531	-534.54638
167.65401	-8.64844	-534.53040
167.75401	-8.65234	-534.50590
167.85401	-8.65734	-534.60997
167.95401	-8.66359	-534.82330
168.04801	-8.67250	-535.32898
168.14801	-8.67578	-535.39050
168.24801	-8.67906	-535.30455
168.34801	-8.68344	-535.37035
168.44801	-8.68812	-535.45743
168.54801	-8.69344	-535.61753
168.64801	-8.70094	-535.96765
168.74801	-8.70563	-536.15063
168.84801	-8.70937	-536.13752
168.94801	-8.71391	-536.21054
169.04801	-8.71938	-536.35275
169.14801	-8.72734	-536.73208
169.24801	-8.73141	-536.84705
169.34801	-8.73500	-536.82333
169.44801	-8.73984	-536.91822
169.54801	-8.74500	-537.05788
169.64801	-8.75062	-537.25916
169.74801	-8.75812	-537.59867
169.84801	-8.76234	-537.70727
169.94801	-8.76625	-537.68164
170.04801	-8.77078	-537.77313
170.14801	-8.77609	-537.90545
170.24801	-8.78406	-538.26964
170.34801	-8.78828	-538.44476
170.44801	-8.79188	-538.41072
170.54801	-8.79641	-538.47784
170.64801	-8.80156	-538.61296
170.74801	-8.80719	-538.79005
170.84801	-8.81516	-539.17950
170.94801	-8.81859	-539.23100
171.04801	-8.82266	-539.22522
171.14801	-8.82734	-539.33096
171.24801	-8.83297	-539.49136
171.34801	-8.84141	-539.91032
171.44801	-8.84531	-540.03257
171.54801	-8.84891	-539.99168
171.64801	-8.85344	-540.04979
171.74801	-8.85828	-540.16292
171.84801	-8.86359	-540.33196
171.94801	-8.87125	-540.66491
172.04801	-8.87531	-540.77667
172.14801	-8.87922	-540.77512
172.24801	-8.88422	-540.87842
172.34801	-8.89000	-541.06754
172.44801	-8.89719	-541.38547
172.54801	-8.90141	-541.51207
172.64801	-8.90531	-541.50248
172.74801	-8.90969	-541.54521
172.84801	-8.91469	-541.67306
172.94801	-8.92047	-541.85462
173.04801	-8.92859	-542.24944
173.14801	-8.93250	-542.34886
173.24801	-8.93609	-542.28967
173.34801	-8.94047	-542.34713
173.44801	-8.94578	-542.49465
173.54801	-8.95375	-542.82182
173.64801	-8.95844	-543.04397
173.74801	-8.96234	-543.02496
173.84801	-8.96688	-543.07872
173.94801	-8.97203	-543.19823
174.04801	-8.97734	-543.35165
174.14801	-8.98422	-543.63841
174.24801	-8.98906	-543.78599
174.34801	-8.99328	-543.80155
174.44801	-8.99844	-543.91891
174.54801	-9.00437	-544.10934
174.64801	-9.01297	-544.55686
174.74801	-9.01594	-544.60281
174.84801	-9.01906	-544.48235
174.94801	-9.02328	-544.52294
175.04801	-9.02813	-544.62963
175.14801	-9.03359	-544.81113
175.24801	-9.04125	-545.17883
175.34801	-9.04594	-545.33905
175.44801	-9.04984	-545.30495
175.54801	-9.05453	-545.37243
175.64801	-9.05969	-545.48961
175.74801	-9.06766	-545.81171
175.84801	-9.07266	-546.09597
175.94801	-9.07625	-546.04131
176.04801	-9.08094	-546.10753
176.14801	-9.08594	-546.23079
176.24801	-9.09172	-546.40889
176.34801	-9.09938	-546.79710
176.44801	-9.10266	-546.80550
176.54801	-9.10625	-546.76133
176.64801	-9.11078	-546.82451
176.74801	-9.11563	-546.93818
176.84801	-9.12219	-547.16891
176.94801	-9.12813	-547.44232
177.04801	-9.13234	-547.48243
177.14801	-9.13719	-547.55610
177.24801	-9.14250	-547.69683
177.34801	-9.14797	-547.85144
177.44801	-9.15547	-548.20335
177.54801	-9.15937	-548.25836
177.64801	-9.16313	-548.21914
177.74801	-9.16766	-548.28125
177.84801	-9.17266	-548.38532
177.94801	-9.17938	-548.59221
178.04801	-9.18469	-548.82789
178.14801	-9.18859	-548.80148
178.24801	-9.19313	-548.85048
178.34801	-9.19813	-548.94823
178.44801	-9.20344	-549.08854
178.54801	-9.21125	-549.39389
178.64801	-9.21609	-549.57777
178.74801	-9.22000	-549.53402
178.84801	-9.22469	-549.58171
178.94801	-9.23016	-549.69621
179.04801	-9.23703	-549.92014
179.14801	-9.24188	-550.10444
179.24801	-9.24578	-550.07231
179.34801	-9.25016	-550.10033
179.44801	-9.25516	-550.19790
179.54801	-9.26063	-550.33487
179.64801	-9.26859	-550.65417
179.74801	-9.27281	-550.78053
179.84801	-9.27641	-550.69411
179.94801	-9.28078	-550.72093
180.04801	-9.28594	-550.81552
180.14801	-9.29328	-551.06133
180.24801	-9.29891	-551.33426
180.34801	-9.30281	-551.29039
180.44801	-9.30719	-551.30076
180.54801	-9.31188	-551.35167
180.64801	-9.31703	-551.44817
180.74801	-9.32469	-551.69398
180.84801	-9.32984	-551.94604
180.94801	-9.33344	-551.87380
181.04801	-9.33828	-551.92268
181.14801	-9.34359	-552.03730
181.24801	-9.35156	-552.32608
181.34801	-9.35578	-552.47247
181.44801	-9.35906	-552.35451
181.54801	-9.36328	-552.35100
181.64801	-9.36797	-552.40083
181.74801	-9.37344	-552.53965
181.84801	-9.38172	-552.80668
181.94801	-9.38750	-553.18832
182.04801	-9.39094	-553.06381
182.14801	-9.39563	-553.08461
182.24801	-9.40078	-553.18475
182.34801	-9.40781	-553.39354
182.44801	-9.41203	-553.53189
182.54801	-9.41563	-553.44999
182.64801	-9.42000	-553.45607
182.74801	-9.42469	-553.52163
182.84801	-9.42984	-553.60579
182.94801	-9.43750	-553.82460
183.04801	-9.44313	-554.11750
183.14801	-9.44672	-554.04091
183.24801	-9.45125	-554.03107
183.34801	-9.45687	-554.13014
183.44801	-9.46656	-554.57860
183.54801	-9.47062	-554.75152
183.64801	-9.47375	-554.57544
183.74801	-9.47812	-554.56030
183.84801	-9.48297	-554.63016
183.94801	-9.48859	-554.75879
184.04801	-9.49641	-555.11194
184.14801	-9.50016	-555.15122
184.24801	-9.50375	-555.07255
184.34801	-9.50828	-555.10509
184.44801	-9.51375	-555.21446
184.54801	-9.52219	-555.52393
184.64801	-9.52672	-555.74477
184.74801	-9.52984	-555.59707
184.84801	-9.53406	-555.57692
184.94801	-9.53875	-555.62431
185.04801	-9.54391	-555.70686
185.14801	-9.55172	-556.01424
185.24801	-9.55734	-556.23388
185.34801	-9.56094	-556.12028
185.44801	-9.56531	-556.09715
185.54801	-9.57031	-556.12612
185.64801	-9.57797	-556.35202
185.74801	-9.58281	-556.51933
185.84801	-9.58656	-556.39434
185.94801	-9.59094	-556.33736
186.04801	-9.59609	-556.35548
186.14801	-9.60172	-556.39625
186.24801	-9.60891	-556.57214
186.31801	-9.61281	-555.47231
186.32001	-9.61406	-551.36323
186.32201	-9.61594	-541.24206
186.32401	-9.61812	-524.34385
186.32601	-9.62063	-502.28029
186.32801	-9.62344	-476.80447
186.33001	-9.62594	-448.68070
186.33201	-9.62828	-418.47903
186.33401	-9.63047	-387.08809
186.33601	-9.63234	-355.29232
186.33801	-9.63375	-323.54423
186.34001	-9.63469	-292.23219
186.34201	-9.63547	-261.79320
186.34401	-9.63578	-232.55809
186.34601	-9.63609	-204.71938
186.34801	-9.63609	-178.43913
186.35001	-9.63609	-153.86342
186.35201	-9.63609	-131.06954
186.35401	-9.63609	-110.08286
186.35601	-9.63609	-90.92192
186.35801	-9.63625	-73.58188
186.36001	-9.63625	-58.00712
186.36201	-9.63641	-44.12735
186.36401	-9.63641	-31.89030
186.36601	-9.63656	-21.22408
186.36801	-9.63656	-12.01392
186.37001	-9.63656	-4.14305
186.37201	-9.63656	2.49032
186.37401	-9.63656	7.99870
186.37601	-9.63656	12.49583
186.37801	-9.63656	16.07084
186.38001	-9.63656	18.81164
186.38201	-9.63656	20.82645
186.38401	-9.63656	22.21128
186.38601	-9.63656	23.03453
186.39401	-9.63656	22.23380
186.39601	-9.63656	21.33567
186.39801	-9.63656	20.27390
186.40001	-9.63656	19.08290
186.40201	-9.63656	17.79302
186.40401	-9.63656	16.44629
186.40601	-9.63656	15.07734
186.40801	-9.63656	13.70271
186.41001	-9.63625	12.33994
186.41201	-9.63625	11.01350
186.41401	-9.63625	9.73721
186.41601	-9.63625	8.51511
186.41801	-9.63625	7.35938
186.42001	-9.63625	6.28417
186.42201	-9.63625	5.28856
186.42401	-9.63609	4.36733
186.42601	-9.63609	3.52563
186.42801	-9.63609	2.76670
186.43001	-9.63609	2.08259
186.43201	-9.63609	1.46806
186.43401	-9.63609	0.92499
186.43801	-9.63594	0.03321
186.44201	-9.63594	-0.62440
186.44801	-9.63578	-1.24330
186.49201	-9.63516	-0.72839
186.59201	-9.63359	-0.35288
186.69201	-9.63281	-0.30143
186.79201	-9.63281	-0.27321
186.89201	-9.63359	-0.25290
186.99201	-9.63594	-0.23390
187.09001	-9.64594	-0.22524
187.19001	-9.65328	-0.22160
187.29001	-9.65984	-0.21393
187.39001	-9.66703	-0.21166
187.49001	-9.67172	-0.20254
187.59001	-9.67609	-0.19693
187.69001	-9.68109	-0.18349
187.79001	-9.68703	-0.18487
187.89001	-9.69375	-0.18941
187.99001	-9.69828	-0.18212
188.09001	-9.70219	-0.17246
188.19001	-9.70656	-0.17603
188.29001	-9.71156	-0.17205
188.39001	-9.71719	-0.16656
188.49001	-9.72422	-0.16518
188.59001	-9.72844	-0.16989
188.69001	-9.73266	-0.16398
188.79001	-9.73734	-0.15393
188.89001	-9.74297	-0.15367
188.99001	-9.74891	-0.14733
189.09001	-9.75422	-0.15008
189.19001	-9.75859	-0.15029
189.29001	-9.76328	-0.14336
189.39001	-9.76859	-0.13955
189.49001	-9.77469	-0.13698
189.59001	-9.78141	-0.13580
189.68201	-9.78484	-0.13683
