# Supplementary material for: Strengthening of 3D Printed Fused Deposition Manufactured Parts Using the Fill Compositing Technique
Source: PLoS One. 2015 Apr 16;10(4):e0122915. doi: 10.1371/journal.pone.0122915 (PMC4400136; doi:10.1371/journal.pone.0122915)
Supplement: S1 File — This is the raw data and information on all the samples presented in this manuscript. (ZIP) [file pone.0122915.s001.zip › Specimen_RawData_187.csv]

Time	Extension	Load
(sec)	(mm)	(N)
0.00000	-0.00016	0.02487
0.10000	-0.00016	0.01289
0.20000	-0.00344	0.01542
0.30000	-0.01328	0.01422
0.40000	-0.01875	0.02268
0.50000	-0.02406	0.01973
0.60000	-0.03094	0.01443
0.70000	-0.03703	0.01759
0.80000	-0.04109	0.02003
0.90000	-0.04563	0.02159
1.00000	-0.05062	0.02149
1.10000	-0.05594	0.01546
1.20000	-0.06266	0.01607
1.30000	-0.06719	0.01511
1.40000	-0.07141	0.01679
1.50000	-0.07625	0.01208
1.60000	-0.08203	0.01882
1.70000	-0.08953	0.01850
1.80000	-0.09422	0.01358
1.90000	-0.09797	0.01932
2.00000	-0.10234	0.02352
2.10000	-0.10703	0.01692
2.20000	-0.11234	0.02207
2.30000	-0.11922	0.01889
2.40000	-0.12469	0.01807
2.50000	-0.12891	0.01578
2.60000	-0.13359	0.02184
2.70000	-0.13859	0.01512
2.80000	-0.14578	0.01830
2.90000	-0.15062	0.02093
3.00000	-0.15484	0.01352
3.10000	-0.15938	0.02743
3.20000	-0.16438	0.02171
3.30000	-0.16969	0.01942
3.40000	-0.17688	0.01979
3.50000	-0.18125	0.02380
3.60000	-0.18516	0.02735
3.70000	-0.18969	0.02702
3.80000	-0.19469	-0.00389
3.90000	-0.20141	-0.21829
4.00000	-0.20719	-0.45754
4.10000	-0.21125	-0.57345
4.20000	-0.21547	-0.67434
4.30000	-0.22016	-0.84710
4.40000	-0.22563	-1.10846
4.50000	-0.23281	-1.45511
4.60000	-0.23812	-1.79392
4.70000	-0.24234	-2.01269
4.80000	-0.24719	-2.27024
4.90000	-0.25281	-2.55961
5.00000	-0.26000	-2.93510
5.10000	-0.26531	-3.29503
5.20000	-0.26891	-3.49754
5.30000	-0.27328	-3.74068
5.40000	-0.27812	-4.01586
5.50000	-0.28375	-4.33826
5.60000	-0.29141	-4.76590
5.70000	-0.29531	-5.05398
5.80000	-0.29906	-5.24764
5.90000	-0.30375	-5.50972
6.00000	-0.30906	-5.80760
6.10000	-0.31547	-6.17267
6.20000	-0.32047	-6.51182
6.30000	-0.32453	-6.74243
6.40000	-0.32906	-7.00716
6.50000	-0.33406	-7.30427
6.60000	-0.33969	-7.64520
6.70000	-0.34766	-8.10649
6.80000	-0.35234	-8.47988
6.90000	-0.35594	-8.68696
7.00000	-0.36047	-8.96429
7.10000	-0.36578	-9.28698
7.20000	-0.37281	-9.71567
7.30000	-0.37828	-10.13906
7.40000	-0.38234	-10.39028
7.50000	-0.38672	-10.67252
7.60000	-0.39156	-10.97084
7.70000	-0.39687	-11.31490
7.80000	-0.40406	-11.77831
7.90000	-0.40844	-12.09616
8.00000	-0.41250	-12.34493
8.10000	-0.41703	-12.62912
8.20000	-0.42203	-12.93698
8.30000	-0.42859	-13.33051
8.40000	-0.43422	-13.73221
8.50000	-0.43844	-14.01601
8.60000	-0.44281	-14.29627
8.70000	-0.44750	-14.59385
8.80000	-0.45328	-14.94942
8.90000	-0.46125	-15.45160
9.00000	-0.46594	-15.83668
9.10000	-0.46969	-16.06690
9.20000	-0.47422	-16.35906
9.30000	-0.47938	-16.69559
9.40000	-0.48531	-17.06560
9.50000	-0.49063	-17.43610
9.60000	-0.49500	-17.72510
9.70000	-0.49937	-18.02355
9.80000	-0.50406	-18.32774
9.90000	-0.50938	-18.65997
10.00000	-0.51594	-19.04383
10.10000	-0.52125	-19.44263
10.20000	-0.52578	-19.72728
10.30000	-0.53047	-20.02609
10.40000	-0.53547	-20.34988
10.50000	-0.54172	-20.72642
10.60000	-0.54750	-21.12762
10.70000	-0.55172	-21.40000
10.80000	-0.55641	-21.69110
10.90000	-0.56141	-22.02481
11.00000	-0.56703	-22.37760
11.10000	-0.57359	-22.77449
11.20000	-0.57875	-23.16149
11.30000	-0.58266	-23.40088
11.40000	-0.58719	-23.69466
11.50000	-0.59219	-24.01450
11.60000	-0.59875	-24.41220
11.70000	-0.60484	-24.85239
11.80000	-0.60906	-25.11957
11.90000	-0.61359	-25.40362
12.00000	-0.61828	-25.70413
12.10000	-0.62359	-26.04355
12.20000	-0.63031	-26.44636
12.30000	-0.63578	-26.88683
12.40000	-0.63969	-27.14922
12.50000	-0.64422	-27.44810
12.60000	-0.64953	-27.78200
12.70000	-0.65625	-28.21529
12.80000	-0.66141	-28.61668
12.90000	-0.66547	-28.89486
13.00000	-0.67000	-29.20355
13.10000	-0.67500	-29.54086
13.20000	-0.68078	-29.93510
13.30000	-0.68844	-30.44113
13.40000	-0.69313	-30.81918
13.50000	-0.69688	-31.06658
13.60000	-0.70109	-31.35922
13.70000	-0.70625	-31.69806
13.80000	-0.71219	-32.10946
13.90000	-0.71734	-32.48298
14.00000	-0.72156	-32.77455
14.10000	-0.72609	-33.07631
14.20000	-0.73109	-33.42552
14.30000	-0.73703	-33.81643
14.40000	-0.74422	-34.29468
14.50000	-0.74938	-34.70330
14.60000	-0.75328	-34.96794
14.70000	-0.75844	-35.32767
14.80000	-0.76406	-35.71874
14.90000	-0.77016	-36.14785
15.00000	-0.77469	-36.49605
15.10000	-0.77891	-36.77915
15.20000	-0.78297	-37.05483
15.30000	-0.78766	-37.36994
15.40000	-0.79281	-37.71547
15.50000	-0.79922	-38.13138
15.60000	-0.80469	-38.57231
15.70000	-0.80906	-38.85828
15.80000	-0.81375	-39.17138
15.90000	-0.81906	-39.52377
16.00000	-0.82547	-39.92541
16.10000	-0.83203	-40.41947
16.20000	-0.83609	-40.69502
16.30000	-0.84031	-40.97481
16.40000	-0.84516	-41.31504
16.50000	-0.85047	-41.67253
16.60000	-0.85703	-42.08101
16.70000	-0.86219	-42.48744
16.80000	-0.86594	-42.71332
16.90000	-0.87047	-43.00790
17.00000	-0.87563	-43.35089
17.10000	-0.88203	-43.73826
17.20000	-0.88875	-44.18499
17.30000	-0.89281	-44.46049
17.40000	-0.89719	-44.74097
17.50000	-0.90188	-45.05884
17.60000	-0.90688	-45.40059
17.70000	-0.91359	-45.79606
17.80000	-0.91906	-46.22957
17.90000	-0.92297	-46.48500
18.00000	-0.92766	-46.78586
18.10000	-0.93281	-47.13562
18.20000	-0.93969	-47.56917
18.30000	-0.94547	-47.99896
18.40000	-0.94937	-48.25585
18.50000	-0.95359	-48.53795
18.60000	-0.95797	-48.84090
18.70000	-0.96297	-49.17004
18.80000	-0.96938	-49.54951
18.90000	-0.97594	-50.03425
19.00000	-0.98016	-50.30052
19.10000	-0.98484	-50.61345
19.20000	-0.99016	-50.95349
19.30000	-0.99734	-51.40805
19.40000	-1.00281	-51.84669
19.50000	-1.00625	-52.07804
19.60000	-1.01063	-52.36611
19.70000	-1.01547	-52.69470
19.80000	-1.02047	-53.02145
19.90000	-1.02641	-53.37236
20.00000	-1.03172	-53.76208
20.10000	-1.03594	-54.03013
20.20000	-1.04016	-54.32135
20.30000	-1.04516	-54.64488
20.40000	-1.05125	-55.01903
20.50000	-1.05844	-55.51111
20.60000	-1.06250	-55.77661
20.70000	-1.06672	-56.03424
20.80000	-1.07156	-56.35379
20.90000	-1.07719	-56.71583
21.00000	-1.08516	-57.17531
21.10000	-1.09078	-57.66326
21.20000	-1.09422	-57.85812
21.30000	-1.09875	-58.15643
21.40000	-1.10406	-58.51148
21.50000	-1.11000	-58.88413
21.60000	-1.11531	-59.27430
21.70000	-1.11969	-59.56000
21.80000	-1.12391	-59.84273
21.90000	-1.12875	-60.17100
22.00000	-1.13406	-60.51430
22.10000	-1.14141	-60.94711
22.20000	-1.14625	-61.37448
22.30000	-1.14984	-61.56527
22.40000	-1.15422	-61.86270
22.50000	-1.15938	-62.22052
22.60000	-1.16594	-62.61680
22.70000	-1.17250	-63.10976
22.80000	-1.17672	-63.38586
22.90000	-1.18094	-63.65319
23.00000	-1.18578	-63.98834
23.10000	-1.19078	-64.33040
23.20000	-1.19688	-64.70758
23.30000	-1.20312	-65.15817
23.40000	-1.20688	-65.41936
23.50000	-1.21109	-65.68487
23.60000	-1.21609	-66.02558
23.70000	-1.22266	-66.42096
23.79600	-1.22938	-66.92520
23.89600	-1.23328	-67.18254
23.99600	-1.23734	-67.43819
24.09600	-1.24234	-67.77698
24.19600	-1.24766	-68.14332
24.29600	-1.25359	-68.52924
24.39600	-1.25984	-68.99318
24.49600	-1.26375	-69.22308
24.59600	-1.26813	-69.50694
24.69600	-1.27313	-69.84573
24.79600	-1.27906	-70.22685
24.89600	-1.28563	-70.71490
24.99600	-1.28984	-70.98658
25.09600	-1.29391	-71.24268
25.19600	-1.29859	-71.56483
25.29600	-1.30422	-71.93078
25.39600	-1.31109	-72.35847
25.49600	-1.31672	-72.80941
25.59600	-1.32031	-73.02649
25.69600	-1.32469	-73.31993
25.79600	-1.32984	-73.66839
25.89600	-1.33594	-74.06875
25.99600	-1.34219	-74.51940
26.09600	-1.34656	-74.79431
26.19600	-1.35094	-75.08457
26.29600	-1.35562	-75.39565
26.39600	-1.36078	-75.74022
26.49600	-1.36766	-76.15475
26.59600	-1.37344	-76.63248
26.69600	-1.37719	-76.85508
26.79600	-1.38156	-77.13988
26.89600	-1.38641	-77.46261
26.99600	-1.39234	-77.83989
27.09600	-1.39875	-78.30032
27.19600	-1.40297	-78.57031
27.29600	-1.40719	-78.84041
27.39600	-1.41234	-79.17546
27.49600	-1.41766	-79.53208
27.59600	-1.42453	-79.96484
27.69600	-1.43047	-80.43630
27.79600	-1.43422	-80.67665
27.89600	-1.43875	-80.95875
27.99600	-1.44328	-81.26294
28.09600	-1.44875	-81.62811
28.19600	-1.45578	-82.12695
28.29600	-1.46016	-82.43652
28.39600	-1.46453	-82.70670
28.49600	-1.46937	-83.02660
28.59600	-1.47453	-83.37640
28.69600	-1.48078	-83.76933
28.79600	-1.48594	-84.16104
28.89600	-1.49000	-84.41591
28.99600	-1.49469	-84.71870
29.09600	-1.50016	-85.08326
29.19600	-1.50641	-85.51043
29.29600	-1.51344	-86.01832
29.39600	-1.51719	-86.26429
29.49600	-1.52109	-86.49854
29.59600	-1.52578	-86.80501
29.69600	-1.53141	-87.19533
29.79600	-1.53906	-87.67308
29.89600	-1.54437	-88.14021
29.99600	-1.54781	-88.33096
30.09600	-1.55234	-88.61975
30.19600	-1.55750	-88.97444
30.29600	-1.56359	-89.37845
30.39600	-1.56953	-89.83713
30.49600	-1.57359	-90.10988
30.59600	-1.57797	-90.37597
30.69600	-1.58266	-90.70320
30.79600	-1.58797	-91.06275
30.89600	-1.59453	-91.48870
30.99600	-1.60047	-91.98154
31.09600	-1.60437	-92.19896
31.19600	-1.60859	-92.47591
31.29600	-1.61312	-92.78587
31.39600	-1.61922	-93.18873
31.49600	-1.62563	-93.67097
31.59600	-1.62984	-93.94941
31.69600	-1.63406	-94.22299
31.79600	-1.63891	-94.52958
31.89600	-1.64406	-94.87906
31.99600	-1.64984	-95.24102
32.09600	-1.65609	-95.70105
32.19600	-1.66062	-95.97746
32.29600	-1.66500	-96.25956
32.39600	-1.67016	-96.60181
32.49600	-1.67672	-97.01725
32.59600	-1.68328	-97.51859
32.69600	-1.68703	-97.75022
32.79600	-1.69125	-98.00646
32.89600	-1.69594	-98.31216
32.99600	-1.70109	-98.65471
33.09600	-1.70703	-99.03623
33.19600	-1.71313	-99.49869
33.29600	-1.71703	-99.72472
33.39600	-1.72172	-99.98947
33.49600	-1.72687	-100.32102
33.59600	-1.73203	-100.66269
33.69600	-1.73828	-101.08201
33.79600	-1.74328	-101.40456
33.89600	-1.74766	-101.66992
33.99600	-1.75219	-101.93802
34.09600	-1.75734	-102.26129
34.19600	-1.76313	-102.62800
34.29600	-1.76984	-103.09586
34.39600	-1.77391	-103.32235
34.49600	-1.77828	-103.58798
34.59600	-1.78328	-103.90492
34.69600	-1.78922	-104.25729
34.79400	-1.79641	-104.75838
34.89400	-1.80047	-105.02807
34.99400	-1.80453	-105.23970
35.09400	-1.80906	-105.52477
35.19400	-1.81391	-105.80483
35.29400	-1.81937	-106.14806
35.39400	-1.82672	-106.63632
35.49400	-1.83109	-106.91950
35.59400	-1.83531	-107.14698
35.69400	-1.84031	-107.46468
35.79400	-1.84625	-107.81528
35.89400	-1.85344	-108.31720
35.99400	-1.85688	-108.52310
36.09400	-1.86062	-108.70839
36.19400	-1.86500	-108.97782
36.29400	-1.86984	-109.26628
36.39400	-1.87547	-109.61629
36.49400	-1.88328	-110.10566
36.59400	-1.88797	-110.41013
36.69400	-1.89203	-110.61276
36.79400	-1.89703	-110.89344
36.89400	-1.90250	-111.22669
36.99400	-1.90969	-111.70601
37.09400	-1.91422	-112.00511
37.19400	-1.91875	-112.25762
37.29400	-1.92375	-112.56081
37.39400	-1.92937	-112.91403
37.49400	-1.93688	-113.34684
37.59400	-1.94203	-113.80863
37.69400	-1.94500	-113.93040
37.79400	-1.94938	-114.17134
37.89400	-1.95406	-114.47252
37.99400	-1.95953	-114.82424
38.09400	-1.96688	-115.32652
38.19400	-1.97109	-115.61445
38.29400	-1.97516	-115.83009
38.39400	-1.97984	-116.10338
38.49400	-1.98484	-116.41950
38.59400	-1.99047	-116.75745
38.69400	-1.99750	-117.25173
38.79400	-2.00156	-117.52924
38.89400	-2.00594	-117.77824
38.99400	-2.01109	-118.09448
39.09400	-2.01687	-118.44964
39.19200	-2.02391	-118.95113
39.29200	-2.02750	-119.17116
39.39200	-2.03125	-119.36840
39.49200	-2.03563	-119.63969
39.59200	-2.04078	-119.95933
39.69200	-2.04656	-120.33035
39.79000	-2.05391	-120.83815
39.89000	-2.05797	-121.10270
39.99000	-2.06234	-121.32998
40.09000	-2.06734	-121.63320
40.19000	-2.07297	-121.98352
40.28600	-2.08000	-122.48367
40.38600	-2.08422	-122.75920
40.48600	-2.08813	-122.96859
40.58600	-2.09266	-123.23938
40.68600	-2.09781	-123.56158
40.78600	-2.10406	-123.93761
40.88600	-2.11094	-124.43787
40.98600	-2.11453	-124.65785
41.08600	-2.11875	-124.88157
41.18600	-2.12359	-125.18600
41.28600	-2.12906	-125.52407
41.38600	-2.13609	-125.97333
41.48600	-2.14109	-126.35136
41.58600	-2.14516	-126.56924
41.68600	-2.14969	-126.82162
41.78600	-2.15453	-127.11665
41.88600	-2.16016	-127.46985
41.98200	-2.16750	-127.97688
42.08200	-2.17172	-128.28614
42.18200	-2.17594	-128.49206
42.28200	-2.18062	-128.77911
42.38200	-2.18609	-129.10500
42.48200	-2.19297	-129.57595
42.58200	-2.19719	-129.86529
42.68200	-2.20125	-130.08486
42.78200	-2.20578	-130.35947
42.88200	-2.21078	-130.67280
42.98200	-2.21625	-131.01569
43.08200	-2.22375	-131.50050
43.18200	-2.22828	-131.82330
43.28200	-2.23266	-132.06065
43.38200	-2.23734	-132.32796
43.48200	-2.24281	-132.65754
43.58200	-2.24953	-133.12036
43.68200	-2.25422	-133.44602
43.78200	-2.25828	-133.68654
43.88200	-2.26281	-133.95347
43.98200	-2.26813	-134.27544
44.08200	-2.27391	-134.62895
44.18200	-2.28063	-135.10230
44.28200	-2.28422	-135.31853
44.38200	-2.28812	-135.53140
44.48200	-2.29281	-135.81386
44.58200	-2.29844	-136.16683
44.68200	-2.30641	-136.67151
44.78200	-2.31172	-137.07134
44.88200	-2.31578	-137.28546
44.98200	-2.32016	-137.53837
45.08200	-2.32469	-137.80771
45.18200	-2.32969	-138.12041
45.28200	-2.33609	-138.54501
45.38200	-2.34063	-138.84135
45.48200	-2.34500	-139.09559
45.58200	-2.35016	-139.40096
45.68200	-2.35625	-139.76689
45.78200	-2.36391	-140.26958
45.88200	-2.36813	-140.55258
45.98200	-2.37219	-140.76532
46.08200	-2.37688	-141.05080
46.18200	-2.38203	-141.37411
46.28200	-2.38766	-141.73976
46.37200	-2.39484	-142.24848
46.47200	-2.39859	-142.51113
46.57200	-2.40266	-142.72308
46.67200	-2.40703	-143.00048
46.77200	-2.41234	-143.32815
46.87200	-2.41859	-143.75630
46.97200	-2.42344	-144.12358
47.07200	-2.42750	-144.38644
47.17200	-2.43172	-144.65357
47.27200	-2.43641	-144.95434
47.37200	-2.44203	-145.30560
47.47200	-2.44922	-145.77763
47.57200	-2.45422	-146.18042
47.67200	-2.45844	-146.42110
47.77200	-2.46328	-146.73288
47.87200	-2.46844	-147.06220
47.97200	-2.47547	-147.51509
48.07200	-2.48062	-147.92538
48.17200	-2.48484	-148.15937
48.27200	-2.48891	-148.40992
48.37200	-2.49344	-148.68984
48.47200	-2.49891	-149.04794
48.57200	-2.50594	-149.48560
48.67200	-2.51141	-149.95520
48.77200	-2.51562	-150.20062
48.87200	-2.52047	-150.50569
48.97200	-2.52563	-150.82595
49.07200	-2.53250	-151.23980
49.17200	-2.53781	-151.68825
49.27200	-2.54188	-151.93854
49.37200	-2.54625	-152.21409
49.47200	-2.55109	-152.52450
49.57200	-2.55656	-152.88925
49.67200	-2.56359	-153.36028
49.77200	-2.56813	-153.69989
49.87200	-2.57219	-153.93658
49.97200	-2.57656	-154.22410
50.07200	-2.58172	-154.53939
50.17200	-2.58844	-154.97443
50.27200	-2.59406	-155.41443
50.37200	-2.59828	-155.67729
50.47200	-2.60266	-155.94804
50.57200	-2.60734	-156.24584
50.67200	-2.61250	-156.57103
50.77200	-2.61969	-157.02073
50.87200	-2.62438	-157.40749
50.97200	-2.62844	-157.63979
51.07200	-2.63313	-157.91915
51.17200	-2.63859	-158.27039
51.27200	-2.64672	-158.76347
51.37200	-2.65125	-159.16374
51.47200	-2.65500	-159.35855
51.57200	-2.65938	-159.62242
51.67200	-2.66422	-159.93346
51.77200	-2.66969	-160.29675
51.87200	-2.67656	-160.75756
51.97200	-2.68109	-161.09301
52.07200	-2.68500	-161.30571
52.17200	-2.68922	-161.55805
52.27200	-2.69422	-161.85144
52.37200	-2.70172	-162.28102
52.47000	-2.70766	-162.78297
52.57000	-2.71172	-163.02943
52.67000	-2.71609	-163.27469
52.77000	-2.72109	-163.58219
52.87000	-2.72656	-163.92493
52.97000	-2.73344	-164.38347
53.07000	-2.73813	-164.71918
53.17000	-2.74234	-164.95052
53.27000	-2.74734	-165.25520
53.37000	-2.75313	-165.62454
53.47000	-2.76109	-166.12102
53.57000	-2.76594	-166.55646
53.67000	-2.76922	-166.71631
53.77000	-2.77328	-166.95361
53.87000	-2.77797	-167.25285
53.97000	-2.78359	-167.61748
54.06200	-2.79125	-168.12609
54.16200	-2.79547	-168.48832
54.26200	-2.79891	-168.66831
54.36200	-2.80344	-168.94640
54.46200	-2.80875	-169.28796
54.56200	-2.81516	-169.68587
54.66200	-2.82125	-170.15608
54.76200	-2.82531	-170.42056
54.86200	-2.82969	-170.68236
54.96200	-2.83438	-170.99318
55.06200	-2.83969	-171.33237
55.16200	-2.84672	-171.76971
55.26200	-2.85156	-172.17407
55.36200	-2.85531	-172.38128
55.46200	-2.85984	-172.66372
55.56200	-2.86516	-172.99144
55.66200	-2.87281	-173.46013
55.76200	-2.87828	-173.93138
55.86200	-2.88172	-174.13221
55.96200	-2.88609	-174.38723
56.06200	-2.89125	-174.70340
56.16200	-2.89625	-175.05117
56.26200	-2.90359	-175.51541
56.36200	-2.90875	-175.93223
56.46200	-2.91266	-176.15329
56.56200	-2.91703	-176.42280
56.66200	-2.92203	-176.74431
56.76200	-2.92797	-177.11699
56.86200	-2.93406	-177.56698
56.96200	-2.93813	-177.81819
57.06200	-2.94250	-178.07811
57.16200	-2.94734	-178.38666
57.26200	-2.95297	-178.74539
57.36200	-2.95969	-179.16909
57.46200	-2.96484	-179.57504
57.56200	-2.96891	-179.82046
57.66200	-2.97344	-180.09008
57.76200	-2.97859	-180.40673
57.86200	-2.98453	-180.76436
57.96200	-2.99063	-181.21324
58.06200	-2.99516	-181.51253
58.16200	-2.99969	-181.78312
58.26200	-3.00453	-182.09101
58.36200	-3.01000	-182.43355
58.46200	-3.01750	-182.89733
58.56200	-3.02203	-183.28500
58.66200	-3.02547	-183.46824
58.76200	-3.03000	-183.73773
58.86200	-3.03516	-184.05727
58.96200	-3.04172	-184.45061
59.06200	-3.04781	-184.92050
59.16200	-3.05187	-185.18360
59.26200	-3.05625	-185.43974
59.36200	-3.06109	-185.72791
59.46200	-3.06625	-186.06174
59.56200	-3.07281	-186.43430
59.66200	-3.07875	-186.91561
59.76200	-3.08250	-187.13413
59.86200	-3.08687	-187.39635
59.96200	-3.09203	-187.71029
60.06200	-3.09891	-188.10594
60.16200	-3.10469	-188.57151
60.26200	-3.10859	-188.78907
60.36200	-3.11281	-189.04920
60.46200	-3.11781	-189.34569
60.56200	-3.12344	-189.70451
60.66200	-3.13094	-190.13558
60.76200	-3.13625	-190.61960
60.86200	-3.13969	-190.80088
60.96200	-3.14391	-191.02849
61.06200	-3.14844	-191.30933
61.16200	-3.15469	-191.66748
61.26200	-3.16125	-192.16052
61.36200	-3.16578	-192.44972
61.46200	-3.17031	-192.73704
61.56200	-3.17547	-193.05313
61.66200	-3.18109	-193.42439
61.76200	-3.18766	-193.86336
61.86200	-3.19188	-194.17143
61.96200	-3.19578	-194.38271
62.06200	-3.20063	-194.66054
62.16200	-3.20625	-195.03620
62.26200	-3.21406	-195.52799
62.36200	-3.21953	-196.00904
62.46200	-3.22313	-196.22432
62.56200	-3.22750	-196.50327
62.66200	-3.23234	-196.82193
62.76200	-3.23781	-197.19119
62.86200	-3.24438	-197.64477
62.96200	-3.24891	-197.98826
63.06200	-3.25297	-198.24085
63.16200	-3.25750	-198.51936
63.26200	-3.26250	-198.84871
63.36200	-3.26875	-199.22349
63.46200	-3.27406	-199.63825
63.56200	-3.27813	-199.88805
63.66200	-3.28250	-200.15979
63.76200	-3.28750	-200.46937
63.86200	-3.29297	-200.80633
63.96200	-3.30000	-201.24683
64.06200	-3.30578	-201.69735
64.16200	-3.30969	-201.92862
64.26200	-3.31406	-202.19758
64.36200	-3.31906	-202.49467
64.46200	-3.32563	-202.88484
64.56200	-3.33141	-203.33862
64.66200	-3.33562	-203.60130
64.76200	-3.33984	-203.83455
64.86200	-3.34437	-204.11108
64.96200	-3.34953	-204.40908
65.06200	-3.35578	-204.76247
65.16200	-3.36172	-205.20997
65.26200	-3.36625	-205.49382
65.36200	-3.37094	-205.77346
65.46200	-3.37641	-206.10312
65.56200	-3.38266	-206.48614
65.66200	-3.38875	-206.92153
65.76200	-3.39250	-207.14392
65.86200	-3.39656	-207.36599
65.96200	-3.40125	-207.64057
66.06200	-3.40672	-207.97971
66.16200	-3.41391	-208.39673
66.26200	-3.41984	-208.88472
66.36200	-3.42344	-209.09052
66.46200	-3.42797	-209.34245
66.56200	-3.43266	-209.62599
66.66200	-3.43828	-209.95814
66.76200	-3.44453	-210.39158
66.86200	-3.44891	-210.65888
66.96200	-3.45344	-210.92513
67.06200	-3.45828	-211.20839
67.16200	-3.46359	-211.51757
67.26200	-3.47063	-211.91256
67.36200	-3.47625	-212.38755
67.46200	-3.47969	-212.55326
67.56200	-3.48391	-212.77864
67.66200	-3.48859	-213.06053
67.76200	-3.49484	-213.41462
67.86200	-3.50172	-213.90660
67.96200	-3.50563	-214.13997
68.06200	-3.50953	-214.33967
68.16200	-3.51391	-214.56619
68.26200	-3.51906	-214.85555
68.36200	-3.52516	-215.17295
68.46200	-3.53203	-215.66008
68.56200	-3.53625	-215.91602
68.66200	-3.54109	-216.17271
68.76200	-3.54641	-216.48090
68.86200	-3.55375	-216.87092
68.96200	-3.56000	-217.37289
69.06200	-3.56297	-217.52344
69.16200	-3.56703	-217.71005
69.26200	-3.57187	-217.99609
69.36200	-3.57719	-218.30353
69.46200	-3.58453	-218.71182
69.56200	-3.59000	-219.14312
69.66200	-3.59344	-219.31751
69.76200	-3.59797	-219.55326
69.86200	-3.60281	-219.83746
69.96200	-3.60813	-220.12600
70.06200	-3.61516	-220.59406
70.16200	-3.61969	-220.89849
70.26200	-3.62406	-221.13346
70.36200	-3.62891	-221.40491
70.46200	-3.63453	-221.73351
70.56200	-3.64141	-222.14648
70.66200	-3.64625	-222.52089
70.76200	-3.64984	-222.70218
70.86200	-3.65422	-222.94404
70.96200	-3.65938	-223.23863
71.06200	-3.66594	-223.60303
71.16000	-3.67266	-224.10341
71.26000	-3.67625	-224.31231
71.36000	-3.68047	-224.51852
71.46000	-3.68484	-224.78169
71.56000	-3.69016	-225.07747
71.66000	-3.69641	-225.44299
71.76000	-3.70281	-225.87919
71.86000	-3.70672	-226.12384
71.96000	-3.71109	-226.34093
72.06000	-3.71641	-226.63911
72.16000	-3.72297	-227.00828
72.26000	-3.72953	-227.48064
72.36000	-3.73297	-227.67685
72.46000	-3.73750	-227.91068
72.56000	-3.74234	-228.19683
72.66000	-3.74766	-228.50481
72.76000	-3.75375	-228.85108
72.86000	-3.76016	-229.31568
72.96000	-3.76391	-229.52296
73.06000	-3.76828	-229.73859
73.16000	-3.77297	-230.00984
73.26000	-3.77875	-230.33866
73.36000	-3.78547	-230.78744
73.46000	-3.78984	-231.05873
73.56000	-3.79391	-231.28085
73.66000	-3.79891	-231.55472
73.76000	-3.80422	-231.87087
73.86000	-3.81156	-232.27687
73.96000	-3.81687	-232.70963
74.06000	-3.82031	-232.88891
74.16000	-3.82469	-233.12119
74.26000	-3.82953	-233.39972
74.36000	-3.83578	-233.74878
74.46000	-3.84234	-234.20051
74.56000	-3.84609	-234.43188
74.66000	-3.85031	-234.64155
74.76000	-3.85500	-234.89289
74.86000	-3.86016	-235.20057
74.96000	-3.86656	-235.56393
75.06000	-3.87312	-236.03590
75.16000	-3.87734	-236.27625
75.26000	-3.88187	-236.52905
75.36000	-3.88703	-236.83047
75.46000	-3.89359	-237.19284
75.56000	-3.89937	-237.63137
75.66000	-3.90281	-237.81157
75.76000	-3.90687	-238.02404
75.86000	-3.91141	-238.26876
75.96000	-3.91656	-238.55294
76.06000	-3.92297	-238.92014
76.15400	-3.93016	-239.42491
76.25400	-3.93406	-239.67855
76.35400	-3.93844	-239.89077
76.45400	-3.94297	-240.14997
76.55400	-3.94844	-240.45901
76.65400	-3.95516	-240.89850
76.75400	-3.95953	-241.17845
76.85400	-3.96391	-241.41715
76.95400	-3.96891	-241.68310
77.05400	-3.97438	-242.00724
77.15400	-3.98109	-242.38822
77.25400	-3.98641	-242.77297
77.35400	-3.99000	-242.96273
77.45400	-3.99453	-243.19953
77.55400	-3.99969	-243.50093
77.65400	-4.00531	-243.83746
77.75400	-4.01266	-244.30914
77.85400	-4.01703	-244.59657
77.95400	-4.02125	-244.81614
78.05400	-4.02578	-245.07841
78.15400	-4.03156	-245.40785
78.25400	-4.03953	-245.88551
78.35400	-4.04453	-246.34610
78.45400	-4.04750	-246.48349
78.55400	-4.05188	-246.70509
78.65400	-4.05688	-247.01004
78.75400	-4.06281	-247.35443
78.85400	-4.06906	-247.79277
78.95400	-4.07344	-248.06714
79.05400	-4.07781	-248.30334
79.15400	-4.08250	-248.59014
79.25400	-4.08781	-248.89781
79.35400	-4.09422	-249.27208
79.45400	-4.09984	-249.71177
79.55400	-4.10359	-249.90848
79.65400	-4.10797	-250.14409
79.75400	-4.11297	-250.43285
79.85400	-4.11891	-250.78920
79.95400	-4.12563	-251.23176
80.05400	-4.13000	-251.52373
80.15400	-4.13422	-251.74037
80.25400	-4.13875	-251.99875
80.35400	-4.14359	-252.28193
80.45400	-4.14875	-252.56586
80.55400	-4.15500	-252.95487
80.65400	-4.15953	-253.24181
80.75400	-4.16422	-253.49393
80.85400	-4.16938	-253.78668
80.95400	-4.17484	-254.09389
81.05400	-4.18203	-254.53597
81.15400	-4.18656	-254.82002
81.25400	-4.19047	-255.00903
81.35400	-4.19516	-255.26041
81.45400	-4.20047	-255.55557
81.55400	-4.20625	-255.88310
81.65400	-4.21281	-256.29923
81.75400	-4.21687	-256.51276
81.85400	-4.22109	-256.72254
81.95400	-4.22609	-256.98304
82.05400	-4.23203	-257.30643
82.15400	-4.23906	-257.74154
82.25400	-4.24344	-258.00911
82.35400	-4.24766	-258.22127
82.45400	-4.25219	-258.45221
82.55400	-4.25703	-258.69960
82.65400	-4.26266	-259.00140
82.75400	-4.27016	-259.48030
82.85400	-4.27375	-259.66606
82.95400	-4.27813	-259.87580
83.05400	-4.28328	-260.15204
83.15400	-4.28922	-260.47114
83.25400	-4.29656	-260.95799
83.35400	-4.30031	-261.15739
83.45400	-4.30438	-261.33767
83.55400	-4.30906	-261.57826
83.65400	-4.31391	-261.85125
83.75400	-4.31953	-262.15726
83.85400	-4.32625	-262.56099
83.95400	-4.33063	-262.81801
84.05400	-4.33469	-262.99649
84.15400	-4.33938	-263.22830
84.25400	-4.34484	-263.51267
84.35400	-4.35203	-263.92654
84.45400	-4.35594	-264.15044
84.55400	-4.36000	-264.32464
84.65400	-4.36453	-264.54777
84.75400	-4.36953	-264.79533
84.85400	-4.37516	-265.08930
84.95400	-4.38391	-265.57973
85.05400	-4.38844	-265.89200
85.15400	-4.39250	-266.06631
85.25400	-4.39766	-266.33117
85.35400	-4.40391	-266.65863
85.45000	-4.41125	-267.16024
85.55000	-4.41422	-267.30567
85.65000	-4.41797	-267.45275
85.75000	-4.42250	-267.68240
85.85000	-4.42781	-267.95754
85.95000	-4.43406	-268.28477
86.04800	-4.44109	-268.78917
86.14800	-4.44406	-268.91804
86.24800	-4.44813	-269.08350
86.34800	-4.45297	-269.33092
86.44800	-4.45859	-269.63684
86.54800	-4.46656	-270.11219
86.64800	-4.47109	-270.42717
86.74800	-4.47516	-270.59323
86.84800	-4.47938	-270.81907
86.94800	-4.48438	-271.07149
87.04800	-4.49016	-271.38484
87.14800	-4.49750	-271.86090
87.24800	-4.50125	-272.06802
87.34800	-4.50547	-272.26025
87.44800	-4.51047	-272.52620
87.54800	-4.51609	-272.82476
87.64800	-4.52250	-273.22423
87.74800	-4.52656	-273.46250
87.84800	-4.53062	-273.64394
87.94800	-4.53516	-273.87956
88.04800	-4.54047	-274.16718
88.14800	-4.54688	-274.50344
88.24600	-4.55453	-275.01032
88.34600	-4.55797	-275.20761
88.44600	-4.56172	-275.36491
88.54600	-4.56625	-275.59227
88.64600	-4.57172	-275.88502
88.74600	-4.57969	-276.34135
88.84600	-4.58422	-276.65964
88.94600	-4.58797	-276.81679
89.04600	-4.59250	-277.04215
89.14600	-4.59781	-277.32334
89.24600	-4.60328	-277.62094
89.34600	-4.61000	-278.02384
89.44600	-4.61438	-278.29146
89.54600	-4.61875	-278.48986
89.64600	-4.62375	-278.75194
89.74600	-4.62922	-279.04779
89.84600	-4.63672	-279.46922
89.94600	-4.64125	-279.80304
90.04600	-4.64484	-279.94779
90.14600	-4.64906	-280.15348
90.24600	-4.65406	-280.41101
90.34600	-4.65984	-280.73981
90.44600	-4.66750	-281.20860
90.54600	-4.67125	-281.42619
90.64600	-4.67531	-281.60030
90.74600	-4.68031	-281.86259
90.84600	-4.68594	-282.16875
90.94600	-4.69297	-282.56071
91.04600	-4.69750	-282.87694
91.14600	-4.70141	-283.04845
91.24600	-4.70578	-283.26142
91.34600	-4.71094	-283.52511
91.44600	-4.71641	-283.83127
91.54600	-4.72375	-284.26054
91.64600	-4.72766	-284.49258
91.74600	-4.73156	-284.65709
91.84600	-4.73625	-284.88839
91.94600	-4.74187	-285.17348
92.04600	-4.74953	-285.59887
92.14600	-4.75438	-285.94047
92.24600	-4.75828	-286.11058
92.34600	-4.76297	-286.33577
92.44600	-4.76781	-286.58548
92.54600	-4.77313	-286.86565
92.64600	-4.78047	-287.30506
92.74600	-4.78469	-287.54556
92.84600	-4.78859	-287.71666
92.94600	-4.79344	-287.94092
93.04600	-4.79891	-288.22592
93.14600	-4.80641	-288.65710
93.24600	-4.81047	-288.91605
93.34600	-4.81438	-289.07508
93.44600	-4.81891	-289.28158
93.54600	-4.82406	-289.55305
93.64600	-4.83000	-289.85515
93.74600	-4.83797	-290.33244
93.84600	-4.84188	-290.58221
93.94600	-4.84594	-290.74186
94.04600	-4.85063	-290.96976
94.14600	-4.85578	-291.23327
94.24600	-4.86313	-291.64526
94.34600	-4.86781	-291.95118
94.44600	-4.87172	-292.12344
94.54600	-4.87641	-292.34320
94.64600	-4.88172	-292.63487
94.74600	-4.88734	-292.92595
94.84600	-4.89484	-293.39477
94.94600	-4.89828	-293.56796
95.04600	-4.90250	-293.75756
95.14600	-4.90750	-294.01210
95.24600	-4.91328	-294.32648
95.34600	-4.92047	-294.78028
95.44600	-4.92422	-294.99567
95.54600	-4.92828	-295.17373
95.64600	-4.93266	-295.38223
95.74600	-4.93719	-295.62166
95.84600	-4.94250	-295.88494
95.94600	-4.95016	-296.28879
96.04600	-4.95563	-296.69017
96.14600	-4.95969	-296.86782
96.24600	-4.96437	-297.09601
96.34600	-4.97031	-297.41189
96.44600	-4.97703	-297.82555
96.54600	-4.98063	-298.01068
96.64600	-4.98453	-298.18028
96.74600	-4.98891	-298.38946
96.84600	-4.99344	-298.61283
96.94600	-4.99875	-298.88177
97.04600	-5.00656	-299.27433
97.14600	-5.01203	-299.68628
97.24600	-5.01594	-299.84522
97.34600	-5.02062	-300.05217
97.44600	-5.02609	-300.33359
97.54600	-5.03328	-300.72767
97.64600	-5.03797	-301.03198
97.74600	-5.04187	-301.18793
97.84600	-5.04609	-301.39241
97.94600	-5.05125	-301.62182
98.04600	-5.05672	-301.91207
98.14600	-5.06391	-302.32197
98.24600	-5.06828	-302.56575
98.34600	-5.07219	-302.72946
98.44600	-5.07672	-302.92979
98.54600	-5.08172	-303.16088
98.64600	-5.08844	-303.48518
98.74600	-5.09437	-303.86043
98.84600	-5.09859	-304.04526
98.94600	-5.10297	-304.24583
99.04600	-5.10844	-304.51125
99.14600	-5.11422	-304.80993
99.24600	-5.12172	-305.24439
99.34600	-5.12531	-305.43587
99.44600	-5.12922	-305.57689
99.54600	-5.13406	-305.80568
99.64600	-5.13938	-306.06368
99.74600	-5.14625	-306.39958
99.84600	-5.15094	-306.69749
99.94600	-5.15484	-306.86140
100.04600	-5.15938	-307.05294
100.14600	-5.16438	-307.29160
100.24600	-5.17000	-307.57830
100.34600	-5.17750	-307.98969
100.44600	-5.18172	-308.22775
100.54600	-5.18547	-308.34645
100.64600	-5.18984	-308.52962
100.74600	-5.19484	-308.76017
100.84600	-5.20172	-309.07324
100.94600	-5.20781	-309.47468
101.04600	-5.21203	-309.64124
101.14600	-5.21656	-309.82310
101.24600	-5.22156	-310.05403
101.34600	-5.22672	-310.29263
101.44600	-5.23359	-310.64549
101.54600	-5.23875	-310.91711
101.64600	-5.24266	-311.07000
101.74600	-5.24750	-311.28490
101.84600	-5.25359	-311.57276
101.94000	-5.26359	-312.08426
102.04000	-5.26703	-312.40284
102.14000	-5.26922	-312.41909
102.24000	-5.27359	-312.58422
102.34000	-5.27859	-312.83349
102.44000	-5.28375	-313.08186
102.54000	-5.29094	-313.46798
102.64000	-5.29562	-313.73617
102.74000	-5.29937	-313.87997
102.84000	-5.30422	-314.08796
102.94000	-5.30938	-314.34864
103.04000	-5.31641	-314.68379
103.14000	-5.32203	-315.06160
103.24000	-5.32563	-315.20781
103.34000	-5.33000	-315.38463
103.44000	-5.33484	-315.61309
103.54000	-5.34047	-315.88280
103.64000	-5.34922	-316.35323
103.74000	-5.35281	-316.63510
103.84000	-5.35609	-316.71083
103.94000	-5.36078	-316.92097
104.04000	-5.36594	-317.16087
104.14000	-5.37250	-317.50038
104.24000	-5.37797	-317.81533
104.34000	-5.38203	-317.99644
104.44000	-5.38656	-318.19665
104.54000	-5.39141	-318.41078
104.64000	-5.39656	-318.65630
104.74000	-5.40391	-319.03666
104.84000	-5.40875	-319.33808
104.94000	-5.41266	-319.47654
105.04000	-5.41734	-319.67643
105.14000	-5.42281	-319.93088
105.24000	-5.43016	-320.29825
105.34001	-5.43500	-320.60727
105.44001	-5.43875	-320.73864
105.54001	-5.44313	-320.91665
105.64001	-5.44797	-321.13397
105.74001	-5.45328	-321.38589
105.84001	-5.46063	-321.75091
105.94001	-5.46563	-322.08189
106.04001	-5.46953	-322.21395
106.14001	-5.47422	-322.41470
106.24001	-5.47937	-322.65058
106.34001	-5.48609	-322.94643
106.44001	-5.49141	-323.28823
106.54001	-5.49531	-323.43805
106.64001	-5.49953	-323.60530
106.74001	-5.50453	-323.83108
106.84001	-5.51031	-324.09707
106.94001	-5.51875	-324.53772
107.04001	-5.52266	-324.78774
107.14001	-5.52625	-324.89604
107.24001	-5.53078	-325.07432
107.34001	-5.53594	-325.30794
107.44001	-5.54297	-325.64834
107.54001	-5.54875	-326.00930
107.64001	-5.55281	-326.16645
107.74001	-5.55719	-326.34121
107.84001	-5.56188	-326.54276
107.94001	-5.56687	-326.76861
108.04001	-5.57375	-327.07864
108.14001	-5.57906	-327.40521
108.24001	-5.58297	-327.56117
108.34001	-5.58750	-327.74195
108.44001	-5.59281	-327.97778
108.54001	-5.59953	-328.27613
108.64001	-5.60484	-328.60354
108.74001	-5.60875	-328.74188
108.84001	-5.61344	-328.92281
108.94001	-5.61844	-329.14621
109.04001	-5.62391	-329.40811
109.14001	-5.63109	-329.74431
109.24001	-5.63625	-330.06015
109.34001	-5.63969	-330.16995
109.44001	-5.64422	-330.34453
109.54001	-5.64953	-330.56676
109.64001	-5.65734	-330.92001
109.74001	-5.66297	-331.31975
109.84001	-5.66641	-331.41977
109.94001	-5.67063	-331.57948
110.04001	-5.67563	-331.79006
110.14001	-5.68125	-332.06135
110.24001	-5.68875	-332.45200
110.34001	-5.69313	-332.70553
110.44001	-5.69672	-332.82757
110.54001	-5.70125	-333.01181
110.64001	-5.70609	-333.21914
110.74001	-5.71297	-333.52134
110.84001	-5.71906	-333.90889
110.94001	-5.72313	-334.08189
111.04001	-5.72766	-334.26693
111.14001	-5.73312	-334.51521
111.24001	-5.73922	-334.82939
111.34001	-5.74594	-335.22153
111.44001	-5.74938	-335.36857
111.54001	-5.75328	-335.49500
111.64001	-5.75781	-335.69154
111.74001	-5.76281	-335.92811
111.84001	-5.76891	-336.20119
111.94001	-5.77500	-336.55670
112.04001	-5.77937	-336.76022
112.14001	-5.78422	-336.96753
112.24001	-5.78937	-337.20857
112.34001	-5.79453	-337.47113
112.44001	-5.80141	-337.81198
112.54001	-5.80609	-338.06834
112.64001	-5.81000	-338.21625
112.74001	-5.81437	-338.38329
112.84001	-5.81922	-338.58544
112.94001	-5.82563	-338.87330
113.04001	-5.83172	-339.24428
113.14001	-5.83594	-339.41856
113.24001	-5.84047	-339.59797
113.34001	-5.84562	-339.82626
113.44001	-5.85094	-340.06539
113.54001	-5.85750	-340.37423
113.64001	-5.86281	-340.66817
113.74001	-5.86672	-340.79543
113.84001	-5.87125	-340.98080
113.94001	-5.87656	-341.21236
114.04001	-5.88313	-341.51426
114.14001	-5.88922	-341.88780
114.24001	-5.89281	-341.99816
114.34001	-5.89703	-342.14708
114.44001	-5.90172	-342.32324
114.54001	-5.90719	-342.57495
114.64001	-5.91469	-342.90591
114.74001	-5.91984	-343.24408
114.84001	-5.92344	-343.33333
114.94001	-5.92781	-343.48965
115.04001	-5.93250	-343.67746
115.14001	-5.93844	-343.93454
115.24001	-5.94547	-344.30408
115.34001	-5.94969	-344.46844
115.44001	-5.95422	-344.62631
115.54001	-5.95906	-344.82706
115.64001	-5.96453	-345.05638
115.74001	-5.97188	-345.39047
115.84001	-5.97641	-345.66981
115.94001	-5.98000	-345.75465
116.04001	-5.98469	-345.90960
116.14001	-5.98984	-346.12072
116.24001	-5.99625	-346.39072
116.34001	-6.00234	-346.73327
116.44001	-6.00625	-346.86080
116.54001	-6.01047	-347.00242
116.64001	-6.01531	-347.18284
116.74001	-6.02047	-347.38648
116.84001	-6.02766	-347.67821
116.94001	-6.03312	-347.99960
117.04001	-6.03703	-348.11735
117.14001	-6.04141	-348.25936
117.24001	-6.04641	-348.45218
117.34001	-6.05297	-348.69900
117.44001	-6.05859	-349.01503
117.54001	-6.06234	-349.11487
117.64001	-6.06656	-349.23613
117.74001	-6.07141	-349.40463
117.84001	-6.07688	-349.61739
117.94001	-6.08547	-349.94510
118.04001	-6.09109	-350.35571
118.14001	-6.09422	-350.39935
118.24001	-6.09844	-350.52142
118.34001	-6.10328	-350.69102
118.44001	-6.11047	-350.96654
118.54001	-6.11703	-351.38699
118.64001	-6.12047	-351.46761
118.74001	-6.12453	-351.58277
118.84001	-6.12953	-351.77091
118.94001	-6.13500	-351.99288
119.04001	-6.14219	-352.32526
119.14001	-6.14672	-352.55527
119.24001	-6.15031	-352.64888
119.34001	-6.15516	-352.81560
119.44001	-6.16031	-353.01989
119.54001	-6.16656	-353.27360
119.64001	-6.17250	-353.59368
119.74001	-6.17656	-353.72436
119.84001	-6.18062	-353.85603
119.94001	-6.18547	-354.02486
120.04001	-6.19156	-354.27859
120.14001	-6.19984	-354.67017
120.24001	-6.20469	-354.99361
120.34001	-6.20766	-355.02473
120.44001	-6.21203	-355.15752
120.54001	-6.21719	-355.36250
120.64001	-6.22391	-355.64774
120.74001	-6.22953	-355.98013
120.84001	-6.23328	-356.08202
120.94001	-6.23766	-356.21938
121.04001	-6.24250	-356.40815
121.14001	-6.24781	-356.62577
121.24001	-6.25437	-356.88451
121.34001	-6.26109	-357.29602
121.44001	-6.26438	-357.39005
121.54001	-6.26859	-357.50329
121.64001	-6.27359	-357.69355
121.74001	-6.28016	-357.96016
121.84001	-6.28672	-358.35275
121.94001	-6.29047	-358.46430
122.04001	-6.29453	-358.58485
122.14001	-6.29938	-358.75934
122.24001	-6.30469	-358.97189
122.34001	-6.31141	-359.24321
122.44001	-6.31703	-359.58204
122.54001	-6.32094	-359.68897
122.64001	-6.32531	-359.82552
122.74001	-6.33047	-360.02830
122.84001	-6.33781	-360.32495
122.94001	-6.34391	-360.70275
123.04001	-6.34734	-360.78528
123.14001	-6.35125	-360.88878
123.24001	-6.35578	-361.05356
123.34001	-6.36094	-361.25511
123.44001	-6.36797	-361.54225
123.54001	-6.37359	-361.85300
123.64001	-6.37750	-361.97147
123.74001	-6.38203	-362.13148
123.84001	-6.38703	-362.31521
123.94001	-6.39375	-362.56149
124.04001	-6.40016	-362.95989
124.14001	-6.40391	-363.05976
124.24001	-6.40813	-363.18555
124.34001	-6.41266	-363.34595
124.44001	-6.41797	-363.54128
124.54001	-6.42500	-363.83426
124.64001	-6.43078	-364.17761
124.74001	-6.43422	-364.24732
124.84001	-6.43875	-364.38763
124.94001	-6.44391	-364.58236
125.04001	-6.45016	-364.82993
125.14001	-6.45672	-365.19653
125.24001	-6.46063	-365.31797
125.34001	-6.46484	-365.43354
125.44001	-6.46969	-365.60708
125.54001	-6.47500	-365.81343
125.64001	-6.48203	-366.10344
125.74001	-6.48797	-366.44131
125.84001	-6.49156	-366.53346
125.94001	-6.49594	-366.66852
126.04001	-6.50125	-366.85508
126.14001	-6.50781	-367.13365
126.24001	-6.51406	-367.49521
126.34001	-6.51719	-367.56065
126.44001	-6.52141	-367.66684
126.54001	-6.52609	-367.83203
126.64001	-6.53156	-368.04837
126.74001	-6.53984	-368.40320
126.84001	-6.54578	-368.82031
126.94001	-6.54875	-368.83914
127.04001	-6.55344	-368.99662
127.14001	-6.55828	-369.19594
127.24001	-6.56453	-369.44893
127.34001	-6.57031	-369.77449
127.44001	-6.57391	-369.87671
127.54001	-6.57797	-369.98603
127.64001	-6.58266	-370.14717
127.74001	-6.58813	-370.36440
127.84001	-6.59484	-370.64391
127.94001	-6.60109	-371.02064
128.04001	-6.60484	-371.10937
128.14001	-6.60922	-371.24383
128.24001	-6.61422	-371.43588
128.34001	-6.62031	-371.68130
128.44001	-6.62641	-372.00129
128.54001	-6.63047	-372.13758
128.64001	-6.63469	-372.25297
128.74001	-6.63937	-372.41948
128.84001	-6.64484	-372.62473
128.94001	-6.65188	-372.89667
129.04001	-6.65781	-373.24893
129.14001	-6.66156	-373.35795
129.24001	-6.66594	-373.48089
129.34001	-6.67094	-373.66787
129.44001	-6.67719	-373.90617
129.54001	-6.68375	-374.26913
129.64001	-6.68734	-374.36238
129.74001	-6.69141	-374.45760
129.84001	-6.69594	-374.59555
129.94001	-6.70094	-374.78468
130.04001	-6.70688	-374.98719
130.14001	-6.71375	-375.35945
130.24001	-6.71781	-375.48336
130.34001	-6.72234	-375.61250
130.44001	-6.72734	-375.77295
130.54001	-6.73313	-375.98494
130.64001	-6.73984	-376.30469
130.74001	-6.74391	-376.42488
130.84001	-6.74797	-376.52138
130.94001	-6.75266	-376.64637
131.04001	-6.75828	-376.86035
131.14001	-6.76500	-377.10959
131.24001	-6.77078	-377.41891
131.34001	-6.77469	-377.50405
131.44001	-6.77891	-377.60496
131.54001	-6.78406	-377.77191
131.64001	-6.78969	-377.96277
131.74001	-6.79719	-378.34573
131.84001	-6.80094	-378.44121
131.94001	-6.80484	-378.52475
132.04001	-6.80922	-378.63448
132.14001	-6.81453	-378.81267
132.24001	-6.82187	-379.08384
132.34001	-6.82891	-379.47980
132.44001	-6.83203	-379.54012
132.54001	-6.83609	-379.61382
132.64001	-6.84125	-379.78852
132.74001	-6.84797	-380.03150
132.84001	-6.85375	-380.34022
132.94001	-6.85734	-380.40683
133.04001	-6.86172	-380.49623
133.14001	-6.86641	-380.65013
133.24001	-6.87125	-380.80430
133.34001	-6.87703	-381.00466
133.44001	-6.88562	-381.43516
133.54001	-6.88891	-381.52406
133.64001	-6.89281	-381.59674
133.74001	-6.89766	-381.74230
133.84001	-6.90375	-381.95083
133.94001	-6.91047	-382.28884
134.04001	-6.91453	-382.39700
134.14001	-6.91859	-382.48882
134.24001	-6.92313	-382.61348
134.34001	-6.92844	-382.78246
134.44001	-6.93422	-382.96956
134.54001	-6.94187	-383.36328
134.64001	-6.94562	-383.46830
134.74001	-6.94969	-383.55061
134.84001	-6.95453	-383.68225
134.94001	-6.96094	-383.89391
135.04001	-6.96906	-384.35611
135.14001	-6.97234	-384.43282
135.24001	-6.97609	-384.47434
135.34001	-6.98078	-384.61840
135.44001	-6.98641	-384.82448
135.54001	-6.99359	-385.10925
135.64001	-6.99859	-385.38617
135.74001	-7.00203	-385.43934
135.84001	-7.00656	-385.55148
135.94001	-7.01156	-385.73113
136.04001	-7.01703	-385.92511
136.14001	-7.02406	-386.25616
136.24001	-7.02797	-386.38249
136.34001	-7.03219	-386.46352
136.44001	-7.03656	-386.60049
136.54001	-7.04172	-386.76319
136.64001	-7.04906	-387.02965
136.74001	-7.05609	-387.47728
136.84001	-7.05937	-387.51897
136.94001	-7.06344	-387.59947
137.04001	-7.06844	-387.76085
137.14001	-7.07453	-387.99044
137.24001	-7.08125	-388.32611
137.34001	-7.08500	-388.42648
137.44001	-7.08906	-388.52423
137.54001	-7.09391	-388.66568
137.64001	-7.09906	-388.85242
137.74001	-7.10531	-389.06106
137.84001	-7.11187	-389.39592
137.94001	-7.11562	-389.51406
138.04001	-7.12000	-389.61115
138.14001	-7.12484	-389.75224
138.24001	-7.13078	-389.97331
138.34001	-7.13844	-390.35654
138.44001	-7.14188	-390.46803
138.54001	-7.14578	-390.53139
138.64001	-7.15062	-390.68228
138.74001	-7.15609	-390.87731
138.84001	-7.16328	-391.14887
138.94001	-7.16906	-391.47019
139.04001	-7.17250	-391.52873
139.14001	-7.17656	-391.61411
139.24001	-7.18125	-391.76148
139.34001	-7.18688	-391.94238
139.44001	-7.19469	-392.31342
139.54001	-7.19891	-392.49185
139.64001	-7.20297	-392.57365
139.74001	-7.20766	-392.70145
139.84001	-7.21281	-392.87931
139.94001	-7.21844	-393.08041
140.04001	-7.22469	-393.38535
140.14001	-7.22828	-393.44651
140.24001	-7.23266	-393.53627
140.34001	-7.23750	-393.69345
140.44001	-7.24359	-393.90504
140.54001	-7.25125	-394.28180
140.64001	-7.25547	-394.41341
140.74001	-7.25953	-394.49751
140.84001	-7.26438	-394.63440
140.94001	-7.26953	-394.81097
141.04001	-7.27563	-394.98401
141.14001	-7.28203	-395.32027
141.24001	-7.28578	-395.40151
141.34001	-7.29000	-395.48707
141.44001	-7.29516	-395.65894
141.54001	-7.30141	-395.88940
141.64001	-7.30813	-396.22211
141.74001	-7.31156	-396.27630
141.84001	-7.31562	-396.34478
141.94001	-7.32016	-396.46232
142.04001	-7.32531	-396.62105
142.14001	-7.33141	-396.83473
142.24001	-7.33906	-397.23650
142.34001	-7.34297	-397.32426
142.44001	-7.34734	-397.41442
142.54001	-7.35219	-397.56554
142.64001	-7.35828	-397.76850
142.74001	-7.36516	-398.11474
142.84001	-7.36891	-398.20522
142.94001	-7.37297	-398.28211
143.04001	-7.37766	-398.41080
143.14001	-7.38312	-398.59447
143.24001	-7.38938	-398.81694
143.34001	-7.39547	-399.13681
143.44001	-7.39891	-399.19928
143.54001	-7.40313	-399.27942
143.64001	-7.40828	-399.44139
143.74001	-7.41391	-399.62614
143.84001	-7.42141	-399.97491
143.94001	-7.42594	-400.15125
144.04001	-7.43016	-400.23938
144.14001	-7.43453	-400.35307
144.24001	-7.43937	-400.48489
144.34001	-7.44516	-400.70453
144.44001	-7.45219	-401.01776
144.54001	-7.45609	-401.12686
144.64001	-7.46016	-401.19725
144.74001	-7.46516	-401.34850
144.84001	-7.47125	-401.56594
144.94001	-7.47828	-401.91001
145.04001	-7.48234	-402.01333
145.14001	-7.48625	-402.08966
145.24001	-7.49109	-402.22490
145.34001	-7.49641	-402.39340
145.44001	-7.50297	-402.64180
145.54001	-7.50984	-403.00336
145.64001	-7.51312	-403.04255
145.74001	-7.51703	-403.10663
145.84001	-7.52188	-403.24077
145.94001	-7.52750	-403.42641
146.04001	-7.53437	-403.74631
146.14001	-7.53875	-403.88468
146.24001	-7.54281	-403.96258
146.34001	-7.54719	-404.05664
146.44001	-7.55219	-404.20303
146.54001	-7.55766	-404.38038
146.64001	-7.56469	-404.66830
146.74001	-7.56906	-404.80670
146.84001	-7.57328	-404.87865
146.94001	-7.57797	-404.99985
147.04001	-7.58375	-405.17005
147.14001	-7.59125	-405.49049
147.24001	-7.59578	-405.64206
147.34001	-7.59953	-405.68265
147.44001	-7.60391	-405.76556
147.54001	-7.60922	-405.91031
147.64001	-7.61609	-406.13282
147.74001	-7.62344	-406.54737
147.84001	-7.62672	-406.55527
147.94001	-7.63062	-406.59949
148.04001	-7.63563	-406.73482
148.14001	-7.64094	-406.87943
148.24001	-7.64781	-407.16699
148.34001	-7.65203	-407.27568
148.44001	-7.65594	-407.32566
148.54001	-7.66063	-407.42370
148.64001	-7.66594	-407.58461
148.74001	-7.67234	-407.79197
148.84001	-7.68000	-408.16930
148.94001	-7.68344	-408.22262
149.04001	-7.68734	-408.26410
149.14001	-7.69219	-408.36999
149.24001	-7.69781	-408.55274
149.34001	-7.70516	-408.87049
149.44001	-7.70891	-408.94207
149.54001	-7.71297	-408.99551
149.64001	-7.71766	-409.09535
149.74001	-7.72328	-409.26015
149.84001	-7.72953	-409.44135
149.94001	-7.73656	-409.78765
150.04001	-7.74000	-409.83009
150.14001	-7.74406	-409.88034
150.24001	-7.74906	-409.99880
150.34001	-7.75469	-410.16382
150.44001	-7.76234	-410.47245
150.54001	-7.76641	-410.60650
150.64001	-7.77000	-410.60647
150.74001	-7.77406	-410.66962
150.84001	-7.77891	-410.76335
150.94001	-7.78422	-410.91380
151.04001	-7.79172	-411.21355
151.14001	-7.79641	-411.36357
151.24001	-7.80063	-411.40792
151.34001	-7.80609	-411.54221
151.44001	-7.81250	-411.75753
151.54001	-7.82172	-412.24429
151.64001	-7.82438	-412.25168
151.74001	-7.82750	-412.23547
151.84001	-7.83203	-412.33328
151.94001	-7.83703	-412.45887
152.04001	-7.84297	-412.63181
152.14001	-7.85000	-412.97409
152.24001	-7.85344	-412.99444
152.34001	-7.85734	-413.01587
152.44001	-7.86203	-413.12104
152.54001	-7.86766	-413.27918
152.64001	-7.87531	-413.58992
152.74001	-7.87969	-413.73512
152.84001	-7.88359	-413.76716
152.94001	-7.88828	-413.85573
153.04001	-7.89344	-413.98421
153.14001	-7.89859	-414.11379
153.24001	-7.90594	-414.41157
153.34001	-7.91031	-414.53642
153.44001	-7.91438	-414.57945
153.54001	-7.91922	-414.68167
153.64001	-7.92516	-414.85512
153.74001	-7.93297	-415.20905
153.84001	-7.93656	-415.25552
153.94001	-7.94016	-415.25587
154.04001	-7.94438	-415.31071
154.14001	-7.94938	-415.42304
154.24001	-7.95484	-415.57422
154.34001	-7.96297	-415.90703
154.44001	-7.96703	-416.02534
154.54001	-7.97125	-416.06688
154.64001	-7.97609	-416.15757
154.74001	-7.98156	-416.29884
154.84001	-7.98875	-416.56116
154.94001	-7.99297	-416.67044
155.04001	-7.99703	-416.70612
155.14001	-8.00156	-416.79034
155.24001	-8.00672	-416.90615
155.34001	-8.01297	-417.09590
155.44001	-8.02063	-417.46596
155.54001	-8.02359	-417.42867
155.64001	-8.02734	-417.42340
155.74001	-8.03203	-417.50318
155.84001	-8.03734	-417.62710
155.94001	-8.04547	-417.93501
156.04001	-8.05031	-418.11976
156.14001	-8.05422	-418.12742
156.24001	-8.05859	-418.17975
156.34001	-8.06344	-418.26186
156.44001	-8.06875	-418.37814
156.54001	-8.07547	-418.60583
156.64001	-8.08047	-418.75008
156.74001	-8.08453	-418.77174
156.84001	-8.08938	-418.84997
156.94001	-8.09500	-418.96755
157.04001	-8.10328	-419.30351
157.14001	-8.10703	-419.37581
157.24001	-8.11063	-419.34359
157.34001	-8.11500	-419.38305
157.44001	-8.12000	-419.49493
157.54001	-8.12578	-419.65038
157.64001	-8.13375	-419.96059
157.74001	-8.13781	-420.05190
157.84001	-8.14156	-420.03664
157.94001	-8.14641	-420.10617
158.04001	-8.15172	-420.23084
158.14001	-8.15891	-420.46285
158.24001	-8.16328	-420.58572
158.34001	-8.16719	-420.59374
158.44001	-8.17188	-420.65749
158.54001	-8.17734	-420.78319
158.64001	-8.18406	-420.97861
158.74001	-8.19188	-421.37414
158.84001	-8.19469	-421.32089
158.94001	-8.19875	-421.32783
159.04001	-8.20359	-421.42996
159.14001	-8.20906	-421.56866
159.24001	-8.21625	-421.84332
159.34001	-8.22031	-421.91482
159.44001	-8.22438	-421.93544
159.54001	-8.22906	-421.99340
159.64001	-8.23422	-422.10224
159.74001	-8.23984	-422.25325
159.84001	-8.24703	-422.55101
159.94001	-8.25078	-422.58102
160.04001	-8.25484	-422.60024
160.14001	-8.25938	-422.65999
160.24001	-8.26469	-422.76239
160.34001	-8.27187	-422.99345
160.44001	-8.27625	-423.10137
160.54001	-8.28047	-423.11659
160.64001	-8.28500	-423.17298
160.74001	-8.29016	-423.27121
160.84001	-8.29594	-423.42404
160.94001	-8.30422	-423.75657
161.04001	-8.30844	-423.85426
161.14001	-8.31234	-423.83158
161.24001	-8.31672	-423.86910
161.34001	-8.32188	-423.95899
161.44001	-8.32891	-424.19362
161.54001	-8.33359	-424.30693
161.64001	-8.33750	-424.30741
161.74001	-8.34187	-424.34052
161.84001	-8.34703	-424.42298
161.94001	-8.35266	-424.55187
162.04001	-8.36000	-424.81899
162.14001	-8.36375	-424.82948
162.24001	-8.36797	-424.82957
162.34001	-8.37297	-424.90545
162.44001	-8.37828	-425.00150
162.54001	-8.38578	-425.21405
162.64001	-8.39109	-425.42323
162.74001	-8.39453	-425.36530
162.84001	-8.39859	-425.35651
162.94001	-8.40328	-425.40568
163.04001	-8.40891	-425.52221
163.14001	-8.41656	-425.80435
163.24001	-8.42109	-425.87054
163.34001	-8.42516	-425.86973
163.44001	-8.43016	-425.92281
163.54001	-8.43547	-426.01284
163.64001	-8.44234	-426.20230
163.74001	-8.44688	-426.31269
163.84001	-8.45078	-426.27621
163.94001	-8.45516	-426.30142
164.04001	-8.46016	-426.35447
164.14001	-8.46609	-426.47877
164.24001	-8.47547	-426.85863
164.34001	-8.47844	-426.84710
164.44001	-8.48172	-426.74974
164.54001	-8.48625	-426.76157
164.64001	-8.49156	-426.83303
164.74001	-8.49813	-426.98878
164.84001	-8.50328	-427.13085
164.94001	-8.50750	-427.11633
165.04001	-8.51203	-427.13404
165.14001	-8.51719	-427.18673
165.24001	-8.52234	-427.26678
165.34001	-8.53063	-427.53693
165.44001	-8.53500	-427.62542
165.54001	-8.53891	-427.56754
165.64001	-8.54359	-427.60918
165.74001	-8.54922	-427.68690
165.84001	-8.55672	-427.91376
165.94001	-8.56078	-427.96779
166.04001	-8.56422	-427.88470
166.14001	-8.56859	-427.88309
166.24001	-8.57344	-427.91462
166.34001	-8.57891	-427.99234
166.44001	-8.58672	-428.22999
166.54001	-8.59125	-428.32169
166.64001	-8.59516	-428.26128
166.74001	-8.59984	-428.26632
166.84001	-8.60484	-428.31486
166.94001	-8.61156	-428.44105
167.04001	-8.61703	-428.59459
167.14001	-8.62109	-428.56607
167.24001	-8.62563	-428.56747
167.34001	-8.63078	-428.61533
167.44001	-8.63656	-428.70858
167.54001	-8.64469	-428.99129
167.64001	-8.64797	-428.94483
167.74001	-8.65172	-428.86704
167.84001	-8.65641	-428.87709
167.94001	-8.66250	-428.97552
168.04001	-8.67188	-429.32087
168.14001	-8.67547	-429.36409
168.24001	-8.67875	-429.23957
168.34001	-8.68313	-429.21937
168.44001	-8.68781	-429.23555
168.54001	-8.69297	-429.29167
168.64001	-8.70047	-429.50046
168.74001	-8.70516	-429.60450
168.84001	-8.70875	-429.51185
168.94001	-8.71344	-429.50159
169.04001	-8.71875	-429.56334
169.14001	-8.72656	-429.76746
169.24001	-8.73141	-429.88682
169.34001	-8.73516	-429.80826
169.44001	-8.73953	-429.79091
169.54001	-8.74469	-429.83803
169.64001	-8.75000	-429.89522
169.74001	-8.75734	-430.07192
169.84001	-8.76203	-430.17197
169.94001	-8.76594	-430.08760
170.04001	-8.77063	-430.08852
170.14001	-8.77563	-430.11951
170.24001	-8.78313	-430.28954
170.34001	-8.78797	-430.40419
170.44001	-8.79156	-430.31114
170.54001	-8.79609	-430.28402
170.64001	-8.80109	-430.30629
170.74001	-8.80687	-430.38297
170.84001	-8.81453	-430.59713
170.94001	-8.81844	-430.58673
171.04001	-8.82219	-430.49297
171.14001	-8.82703	-430.47249
171.24001	-8.83250	-430.51079
171.34001	-8.84031	-430.71285
171.44001	-8.84531	-430.80178
171.54001	-8.84906	-430.68531
171.64001	-8.85328	-430.61435
171.74001	-8.85781	-430.56881
171.84001	-8.86297	-430.56637
171.94001	-8.87016	-430.70230
172.04001	-8.87500	-430.70671
172.14001	-8.87906	-430.57621
172.24001	-8.88391	-430.45619
172.31401	-8.88828	-429.43895
172.31601	-8.88938	-426.07915
172.31801	-8.89094	-418.00621
172.32001	-8.89266	-404.73089
172.32201	-8.89469	-387.53369
172.32401	-8.89703	-367.73226
172.32601	-8.89922	-345.90009
172.32801	-8.90141	-322.49418
172.33001	-8.90344	-298.20299
172.33201	-8.90516	-273.61733
172.33401	-8.90656	-249.08210
172.33601	-8.90766	-224.90156
172.33801	-8.90844	-201.41047
172.34001	-8.90875	-178.85752
172.34201	-8.90891	-157.39103
172.34401	-8.90891	-137.14181
172.34601	-8.90859	-118.22552
172.34801	-8.90844	-100.69641
172.35001	-8.90844	-84.56407
172.35201	-8.90844	-69.83740
172.35401	-8.90891	-56.51384
172.35601	-8.90906	-44.55236
172.35801	-8.90922	-33.89529
172.36001	-8.90922	-24.49236
172.36201	-8.90922	-16.28040
172.36401	-8.90922	-9.17576
172.36601	-8.90922	-3.10056
172.36801	-8.90922	2.01790
172.37001	-8.90922	6.26743
172.37201	-8.90922	9.73566
172.37401	-8.90922	12.49097
172.37601	-8.90922	14.60319
172.37801	-8.90922	16.15498
172.38001	-8.90922	17.21688
172.38201	-8.90922	17.84307
172.39001	-8.90922	17.19910
172.39201	-8.90922	16.50308
172.39401	-8.90922	15.68171
172.39601	-8.90922	14.76037
172.39801	-8.90922	13.76304
172.40001	-8.90922	12.72113
172.40201	-8.90922	11.66049
172.40401	-8.90922	10.59700
172.40601	-8.90922	9.54619
172.40801	-8.90922	8.52263
172.41001	-8.90922	7.53403
172.41201	-8.90922	6.58837
172.41401	-8.90922	5.69933
172.41601	-8.90922	4.87415
172.41801	-8.90922	4.10728
172.42001	-8.90891	3.39521
172.42201	-8.90891	2.74386
172.42401	-8.90891	2.15546
172.42601	-8.90891	1.62423
172.43001	-8.90891	0.72530
172.43401	-8.90891	0.03201
172.43801	-8.90891	-0.47948
172.44601	-8.90891	-1.06095
172.49001	-8.90844	-0.53619
172.59001	-8.90813	-0.28129
172.69001	-8.90797	-0.23795
172.79001	-8.90844	-0.21342
172.89001	-8.91016	-0.20528
172.99001	-8.91922	-0.19198
173.09001	-8.92859	-0.18621
173.19001	-8.93344	-0.17617
173.29001	-8.93781	-0.16716
173.39001	-8.94281	-0.17288
173.49001	-8.94859	-0.17118
173.59001	-8.95531	-0.16372
173.69001	-8.96000	-0.15778
173.79001	-8.96438	-0.15750
173.89001	-8.96891	-0.14895
173.99001	-8.97406	-0.14859
174.09001	-8.98078	-0.14770
174.19001	-8.98672	-0.14385
174.29001	-8.99094	-0.13395
174.39001	-8.99563	-0.14102
174.49001	-9.00109	-0.14245
174.59001	-9.00719	-0.13388
174.69001	-9.01297	-0.13273
174.79001	-9.01703	-0.12957
174.89001	-9.02109	-0.12419
174.99001	-9.02578	-0.12659
175.09001	-9.03078	-0.12070
175.19001	-9.03688	-0.11584
175.29001	-9.04328	-0.12048
175.39001	-9.04734	-0.11596
175.49001	-9.05156	-0.11463
175.59001	-9.05688	-0.11840
175.69001	-9.06344	-0.11059
175.79001	-9.07031	-0.11180
175.89001	-9.07438	-0.11365
175.99001	-9.07828	-0.11306
176.04801	-9.08109	-0.11876
