# Supplementary material for: Strengthening of 3D Printed Fused Deposition Manufactured Parts Using the Fill Compositing Technique
Source: PLoS One. 2015 Apr 16;10(4):e0122915. doi: 10.1371/journal.pone.0122915 (PMC4400136; doi:10.1371/journal.pone.0122915)
Supplement: S1 File — This is the raw data and information on all the samples presented in this manuscript. (ZIP) [file pone.0122915.s001.zip › Specimen_RawData_188.csv]

Time	Extension	Load
(sec)	(mm)	(N)
0.00000	-0.00016	0.00105
0.10000	-0.00047	0.00132
0.20000	-0.00391	-0.00063
0.30000	-0.01312	0.00117
0.40000	-0.01859	0.00159
0.50000	-0.02406	0.00272
0.60000	-0.03109	-0.00285
0.70000	-0.03703	-0.00852
0.80000	-0.04141	-0.00020
0.90000	-0.04594	-0.00427
1.00000	-0.05078	-0.00298
1.10000	-0.05578	-0.00635
1.20000	-0.06250	0.00189
1.30000	-0.06719	-0.00486
1.40000	-0.07141	-0.00302
1.50000	-0.07625	-0.00371
1.60000	-0.08203	-0.00107
1.70000	-0.08906	0.00358
1.80000	-0.09391	-0.00297
1.90000	-0.09781	-0.00565
2.00000	-0.10219	0.00203
2.10000	-0.10703	0.00831
2.20000	-0.11219	0.00183
2.30000	-0.12016	0.00100
2.40000	-0.12484	-0.00024
2.50000	-0.12875	-0.00349
2.60000	-0.13328	-0.00693
2.70000	-0.13859	-0.00132
2.80000	-0.14594	0.00803
2.90000	-0.15078	-0.00262
3.00000	-0.15484	0.00267
3.10000	-0.15938	0.00078
3.20000	-0.16422	0.00417
3.30000	-0.16969	0.00105
3.40000	-0.17641	-0.00004
3.50000	-0.18109	0.00698
3.60000	-0.18516	0.00280
3.70000	-0.18969	-0.00537
3.80000	-0.19484	0.00335
3.90000	-0.20172	0.00566
4.00000	-0.20719	-0.00327
4.10000	-0.21109	-0.00136
4.20000	-0.21531	-0.00137
4.30000	-0.22016	-0.00766
4.40000	-0.22578	-0.00620
4.50000	-0.23312	0.00717
4.60000	-0.23859	0.00321
4.70000	-0.24250	-0.00350
4.80000	-0.24734	0.00476
4.90000	-0.25281	0.00806
5.00000	-0.26000	-0.00018
5.10000	-0.26547	0.00560
5.20000	-0.26891	0.00355
5.30000	-0.27328	0.00539
5.40000	-0.27812	0.00696
5.50000	-0.28359	0.00703
5.60000	-0.29078	0.00575
5.70000	-0.29531	0.00502
5.80000	-0.29906	0.00668
5.90000	-0.30391	0.00681
6.00000	-0.30891	0.00796
6.10000	-0.31547	0.00680
6.20000	-0.32062	0.00221
6.30000	-0.32453	0.00403
6.40000	-0.32906	0.00175
6.50000	-0.33406	0.01067
6.60000	-0.34000	0.00252
6.70000	-0.34766	0.00561
6.80000	-0.35188	-0.00316
6.90000	-0.35594	-0.07694
7.00000	-0.36031	-0.27832
7.10000	-0.36563	-0.53544
7.20000	-0.37313	-0.90620
7.30000	-0.37828	-1.24370
7.40000	-0.38219	-1.46217
7.50000	-0.38656	-1.70521
7.60000	-0.39156	-1.99195
7.70000	-0.39672	-2.30309
7.80000	-0.40422	-2.72194
7.90000	-0.40859	-3.03750
8.00000	-0.41250	-3.25756
8.10000	-0.41703	-3.51897
8.20000	-0.42234	-3.82060
8.30000	-0.42875	-4.18208
8.40000	-0.43406	-4.52880
8.50000	-0.43828	-4.77552
8.60000	-0.44281	-5.04687
8.70000	-0.44734	-5.33433
8.80000	-0.45313	-5.67350
8.90000	-0.46141	-6.16422
9.00000	-0.46578	-6.52769
9.10000	-0.46937	-6.74125
9.20000	-0.47406	-7.03020
9.30000	-0.47922	-7.34039
9.40000	-0.48547	-7.71753
9.50000	-0.49109	-8.10403
9.60000	-0.49531	-8.37781
9.70000	-0.49953	-8.64215
9.80000	-0.50422	-8.92456
9.90000	-0.50938	-9.24183
10.00000	-0.51594	-9.63883
10.10000	-0.52156	-10.03234
10.20000	-0.52578	-10.29503
10.30000	-0.53031	-10.56809
10.40000	-0.53531	-10.86966
10.50000	-0.54141	-11.22707
10.60000	-0.54734	-11.62842
10.70000	-0.55188	-11.91690
10.80000	-0.55641	-12.20042
10.90000	-0.56141	-12.51076
11.00000	-0.56703	-12.84974
11.10000	-0.57344	-13.23681
11.20000	-0.57875	-13.61948
11.30000	-0.58266	-13.87197
11.40000	-0.58719	-14.15343
11.50000	-0.59250	-14.48277
11.60000	-0.59937	-14.88716
11.70000	-0.60500	-15.30844
11.80000	-0.60922	-15.56820
11.90000	-0.61344	-15.84375
12.00000	-0.61813	-16.12854
12.10000	-0.62328	-16.46288
12.20000	-0.63000	-16.85132
12.30000	-0.63563	-17.29401
12.40000	-0.63953	-17.54042
12.50000	-0.64437	-17.83616
12.60000	-0.64953	-18.15770
12.70000	-0.65625	-18.57128
12.80000	-0.66141	-18.96420
12.90000	-0.66563	-19.23282
13.00000	-0.67000	-19.52855
13.10000	-0.67516	-19.85521
13.20000	-0.68094	-20.23513
13.30000	-0.68859	-20.71592
13.40000	-0.69297	-21.07765
13.50000	-0.69672	-21.31536
13.60000	-0.70125	-21.61407
13.70000	-0.70609	-21.94041
13.80000	-0.71156	-22.30428
13.90000	-0.71703	-22.70209
14.00000	-0.72156	-23.01428
14.10000	-0.72625	-23.31444
14.20000	-0.73125	-23.65907
14.30000	-0.73719	-24.03571
14.40000	-0.74453	-24.52458
14.50000	-0.74953	-24.95405
14.60000	-0.75359	-25.21624
14.70000	-0.75844	-25.54852
14.80000	-0.76359	-25.91389
14.90000	-0.76969	-26.33216
15.00000	-0.77453	-26.70338
15.10000	-0.77875	-26.98732
15.20000	-0.78281	-27.26289
15.30000	-0.78750	-27.58855
15.40000	-0.79297	-27.95896
15.50000	-0.79922	-28.37304
15.60000	-0.80484	-28.80445
15.70000	-0.80906	-29.09882
15.80000	-0.81391	-29.40697
15.90000	-0.81906	-29.75269
16.00000	-0.82578	-30.16531
16.09800	-0.83203	-30.66824
16.19800	-0.83578	-30.93928
16.29800	-0.84016	-31.22498
16.39800	-0.84500	-31.55618
16.49800	-0.85016	-31.92166
16.59800	-0.85688	-32.34402
16.69800	-0.86203	-32.75908
16.79800	-0.86594	-33.01919
16.89800	-0.87047	-33.31292
16.99800	-0.87547	-33.62742
17.09800	-0.88187	-34.05985
17.19600	-0.88844	-34.56227
17.29600	-0.89266	-34.86048
17.39600	-0.89703	-35.15189
17.49600	-0.90156	-35.47208
17.59600	-0.90672	-35.81803
17.69600	-0.91328	-36.24169
17.79600	-0.91875	-36.70748
17.89600	-0.92281	-36.98299
17.99600	-0.92750	-37.31080
18.09600	-0.93266	-37.66609
18.19600	-0.93938	-38.09020
18.29600	-0.94547	-38.57781
18.39600	-0.94922	-38.83595
18.49600	-0.95313	-39.10800
18.59600	-0.95766	-39.43475
18.69600	-0.96281	-39.78154
18.79600	-0.96891	-40.17416
18.88400	-0.97547	-40.67995
18.98400	-0.97953	-40.96113
19.08400	-0.98422	-41.26965
19.18400	-0.98922	-41.61927
19.28400	-0.99594	-42.05191
19.38400	-1.00188	-42.52274
19.48400	-1.00578	-42.81050
19.58400	-1.01000	-43.09606
19.68400	-1.01469	-43.43614
19.78400	-1.01969	-43.77713
19.88400	-1.02500	-44.10651
19.98400	-1.03078	-44.53670
20.08400	-1.03500	-44.83338
20.18400	-1.03953	-45.13948
20.28400	-1.04453	-45.48120
20.38400	-1.05047	-45.86296
20.47800	-1.05766	-46.36352
20.57800	-1.06203	-46.69091
20.67800	-1.06609	-46.95388
20.77800	-1.07094	-47.29132
20.87800	-1.07594	-47.63075
20.97800	-1.08297	-48.05830
21.05600	-1.08891	-48.56236
21.15600	-1.09234	-48.81118
21.25600	-1.09656	-49.07216
21.35600	-1.10125	-49.41569
21.45600	-1.10672	-49.78456
21.55600	-1.11313	-50.22927
21.65600	-1.11813	-50.61389
21.75600	-1.12219	-50.89638
21.85600	-1.12672	-51.20436
21.95600	-1.13172	-51.55289
22.05600	-1.13750	-51.94829
22.15600	-1.14422	-52.44734
22.25600	-1.14797	-52.70883
22.35600	-1.15219	-52.98292
22.45600	-1.15703	-53.32728
22.55600	-1.16266	-53.71848
22.65400	-1.17016	-54.22895
22.75400	-1.17484	-54.61537
22.85400	-1.17891	-54.87476
22.95400	-1.18328	-55.18933
23.05400	-1.18844	-55.53770
23.15400	-1.19391	-55.92693
23.25400	-1.20062	-56.39679
23.35400	-1.20500	-56.73916
23.45400	-1.20906	-57.00488
23.55400	-1.21375	-57.32905
23.65400	-1.21938	-57.70513
23.74800	-1.22687	-58.21632
23.84800	-1.23156	-58.60883
23.94800	-1.23531	-58.84277
24.04800	-1.23969	-59.14616
24.14800	-1.24500	-59.52302
24.24800	-1.25047	-59.92067
24.34800	-1.25734	-60.39570
24.44800	-1.26203	-60.75539
24.54800	-1.26609	-61.02441
24.64800	-1.27078	-61.35635
24.74800	-1.27594	-61.71771
24.84800	-1.28297	-62.20302
24.94800	-1.28813	-62.61779
25.04800	-1.29203	-62.87533
25.14800	-1.29625	-63.17384
25.24800	-1.30141	-63.53057
25.34800	-1.30688	-63.92533
25.44400	-1.31422	-64.43232
25.54400	-1.31844	-64.76377
25.64400	-1.32234	-65.02812
25.74400	-1.32719	-65.37334
25.84400	-1.33266	-65.76407
25.94400	-1.33938	-66.23913
26.04400	-1.34438	-66.61921
26.14400	-1.34844	-66.89462
26.24400	-1.35312	-67.21607
26.34400	-1.35813	-67.56901
26.44400	-1.36344	-67.93992
26.53800	-1.37062	-68.44231
26.63800	-1.37516	-68.80908
26.73800	-1.37906	-69.07393
26.83800	-1.38375	-69.39102
26.93800	-1.38891	-69.75668
27.03800	-1.39563	-70.22126
27.13800	-1.40062	-70.61247
27.23800	-1.40453	-70.88057
27.33800	-1.40922	-71.20612
27.43800	-1.41438	-71.56885
27.53800	-1.41984	-71.95640
27.63400	-1.42703	-72.45874
27.73400	-1.43203	-72.86382
27.83400	-1.43594	-73.12778
27.93400	-1.44047	-73.44869
28.03400	-1.44531	-73.77351
28.13400	-1.45203	-74.24440
28.23400	-1.45781	-74.71845
28.33400	-1.46188	-74.99696
28.43400	-1.46609	-75.30134
28.53400	-1.47094	-75.64887
28.63400	-1.47641	-76.02561
28.73400	-1.48266	-76.48025
28.83400	-1.48750	-76.84118
28.93400	-1.49188	-77.13340
29.03400	-1.49703	-77.49134
29.13400	-1.50266	-77.88642
29.23400	-1.50984	-78.38913
29.33400	-1.51500	-78.83685
29.43400	-1.51875	-79.07817
29.53400	-1.52297	-79.37916
29.63400	-1.52797	-79.73228
29.73400	-1.53375	-80.14874
29.82400	-1.54078	-80.66169
29.92400	-1.54531	-81.03586
30.02400	-1.54891	-81.27425
30.12400	-1.55359	-81.60169
30.22400	-1.55891	-81.98958
30.32400	-1.56594	-82.49869
30.42400	-1.57062	-82.89997
30.52400	-1.57484	-83.17305
30.62400	-1.57922	-83.50553
30.72400	-1.58422	-83.86038
30.82400	-1.58953	-84.25417
30.92400	-1.59641	-84.72916
31.02400	-1.60141	-85.17525
31.12400	-1.60547	-85.45720
31.22400	-1.60984	-85.76323
31.32400	-1.61453	-86.10769
31.42400	-1.62125	-86.58033
31.52400	-1.62672	-87.02617
31.62400	-1.63109	-87.33122
31.72400	-1.63547	-87.63480
31.82400	-1.64016	-87.97432
31.92400	-1.64531	-88.35865
32.02400	-1.65172	-88.76973
32.12400	-1.65750	-89.24475
32.22400	-1.66188	-89.54094
32.32400	-1.66656	-89.86534
32.42400	-1.67203	-90.24740
32.52400	-1.67906	-90.73905
32.62400	-1.68469	-91.20411
32.72400	-1.68828	-91.44590
32.82400	-1.69234	-91.72121
32.92400	-1.69703	-92.05829
33.02400	-1.70266	-92.45121
33.12400	-1.70938	-92.92138
33.22400	-1.71422	-93.32257
33.32400	-1.71828	-93.57822
33.42400	-1.72312	-93.90631
33.52400	-1.72813	-94.26003
33.62400	-1.73391	-94.61334
33.72400	-1.74000	-95.06700
33.82400	-1.74453	-95.36613
33.92400	-1.74891	-95.63554
34.02400	-1.75359	-95.95099
34.12400	-1.75875	-96.30276
34.22400	-1.76531	-96.70519
34.32400	-1.77094	-97.19403
34.42400	-1.77500	-97.43515
34.52400	-1.77953	-97.72380
34.62400	-1.78484	-98.07963
34.72400	-1.79156	-98.50778
34.82000	-1.79766	-99.01396
34.92000	-1.80141	-99.25658
35.02000	-1.80563	-99.51823
35.12000	-1.81047	-99.83557
35.22000	-1.81563	-100.18865
35.32000	-1.82141	-100.57760
35.42000	-1.82828	-101.07315
35.52000	-1.83219	-101.35854
35.62000	-1.83672	-101.63373
35.72000	-1.84172	-101.97238
35.82000	-1.84813	-102.38114
35.92000	-1.85406	-102.84321
36.02000	-1.85766	-103.07139
36.12000	-1.86156	-103.31260
36.22000	-1.86609	-103.60193
36.32000	-1.87109	-103.92939
36.42000	-1.87719	-104.34090
36.50800	-1.88438	-104.84263
36.60800	-1.88859	-105.13657
36.70800	-1.89297	-105.40191
36.80800	-1.89813	-105.73355
36.90800	-1.90375	-106.09144
36.99800	-1.91047	-106.59149
37.09800	-1.91469	-106.90570
37.19800	-1.91922	-107.18476
37.29800	-1.92406	-107.50985
37.39800	-1.92937	-107.88187
37.49800	-1.93625	-108.30054
37.58800	-1.94172	-108.80478
37.68800	-1.94469	-108.97433
37.78800	-1.94875	-109.21744
37.88800	-1.95344	-109.54171
37.98800	-1.95922	-109.93529
38.08000	-1.96625	-110.43784
38.18000	-1.97063	-110.80252
38.28000	-1.97453	-111.02981
38.38000	-1.97922	-111.33552
38.48000	-1.98406	-111.67411
38.58000	-1.98953	-112.03150
38.67200	-1.99641	-112.53750
38.77200	-2.00078	-112.88382
38.87200	-2.00500	-113.14841
38.97200	-2.00984	-113.48009
39.07200	-2.01547	-113.87683
39.17000	-2.02266	-114.38644
39.27000	-2.02672	-114.70542
39.37000	-2.03031	-114.92142
39.47000	-2.03469	-115.22240
39.57000	-2.03969	-115.56608
39.67000	-2.04516	-115.95572
39.77000	-2.05234	-116.46345
39.87000	-2.05719	-116.83653
39.97000	-2.06141	-117.10444
40.07000	-2.06641	-117.43094
40.17000	-2.07203	-117.81228
40.26600	-2.07891	-118.31406
40.36600	-2.08328	-118.65955
40.46600	-2.08719	-118.90858
40.56600	-2.09156	-119.20041
40.66600	-2.09656	-119.53939
40.76600	-2.10234	-119.92895
40.85600	-2.10938	-120.42984
40.95600	-2.11359	-120.77922
41.05600	-2.11734	-121.00776
41.15600	-2.12203	-121.31710
41.25600	-2.12734	-121.68811
41.35600	-2.13406	-122.14044
41.45600	-2.13984	-122.62158
41.55600	-2.14375	-122.86641
41.65600	-2.14828	-123.15010
41.75600	-2.15297	-123.47902
41.85600	-2.15844	-123.85429
41.95400	-2.16578	-124.35523
42.05400	-2.17078	-124.79454
42.15400	-2.17453	-125.01822
42.25400	-2.17906	-125.32289
42.35400	-2.18437	-125.67738
42.45400	-2.19125	-126.13946
42.55400	-2.19625	-126.54465
42.65400	-2.20016	-126.80656
42.75400	-2.20453	-127.09659
42.85400	-2.20938	-127.43127
42.95400	-2.21469	-127.80005
43.05400	-2.22172	-128.25125
43.15400	-2.22719	-128.72647
43.25400	-2.23125	-128.97228
43.35400	-2.23609	-129.28568
43.45400	-2.24109	-129.62002
43.55400	-2.24750	-130.06189
43.65400	-2.25297	-130.51730
43.75400	-2.25703	-130.77798
43.85400	-2.26156	-131.08045
43.95400	-2.26672	-131.43560
44.05400	-2.27219	-131.82648
44.15400	-2.27937	-132.33329
44.25400	-2.28328	-132.63646
44.35400	-2.28719	-132.87081
44.45400	-2.29156	-133.17476
44.55400	-2.29672	-133.51981
44.65400	-2.30406	-134.01127
44.74400	-2.31000	-134.51223
44.84400	-2.31406	-134.78433
44.94400	-2.31828	-135.05401
45.04400	-2.32281	-135.33838
45.14400	-2.32766	-135.66884
45.24400	-2.33391	-136.08001
45.34400	-2.33922	-136.53705
45.44400	-2.34344	-136.80317
45.54400	-2.34812	-137.11123
45.64400	-2.35375	-137.47764
45.74400	-2.36141	-137.96425
45.84400	-2.36672	-138.44305
45.94400	-2.37063	-138.67910
46.04400	-2.37484	-138.96208
46.14400	-2.38000	-139.32416
46.24400	-2.38547	-139.71756
46.34400	-2.39266	-140.21164
46.44400	-2.39734	-140.61534
46.54400	-2.40125	-140.84886
46.64400	-2.40594	-141.16134
46.74400	-2.41078	-141.50582
46.84400	-2.41656	-141.91389
46.94400	-2.42203	-142.35260
47.04400	-2.42625	-142.65947
47.14400	-2.43031	-142.92353
47.24400	-2.43500	-143.22864
47.34400	-2.44047	-143.60473
47.44400	-2.44734	-144.06869
47.54400	-2.45297	-144.51936
47.64400	-2.45719	-144.81330
47.74400	-2.46188	-145.11007
47.84400	-2.46688	-145.45728
47.94400	-2.47328	-145.85570
48.04200	-2.47953	-146.36321
48.14200	-2.48375	-146.63975
48.24200	-2.48766	-146.88195
48.34200	-2.49203	-147.15435
48.44200	-2.49703	-147.48971
48.54200	-2.50297	-147.89046
48.63000	-2.50969	-148.39686
48.73000	-2.51391	-148.70277
48.83000	-2.51828	-148.97366
48.93000	-2.52328	-149.27915
49.03000	-2.52953	-149.65457
49.12200	-2.53578	-150.15760
49.22200	-2.53969	-150.44136
49.32200	-2.54391	-150.69139
49.42200	-2.54859	-151.00278
49.52200	-2.55391	-151.35619
49.62200	-2.56016	-151.75650
49.72200	-2.56641	-152.25682
49.82200	-2.57000	-152.48191
49.92200	-2.57422	-152.73729
50.02200	-2.57891	-153.04132
50.12200	-2.58453	-153.41502
50.22000	-2.59172	-153.91766
50.32000	-2.59625	-154.26818
50.42000	-2.60047	-154.51382
50.52000	-2.60484	-154.79986
50.62000	-2.60953	-155.09351
50.72000	-2.61531	-155.44415
50.81800	-2.62203	-155.94827
50.91800	-2.62609	-156.22024
51.01800	-2.63047	-156.48490
51.11800	-2.63562	-156.80611
51.21800	-2.64203	-157.20513
51.30200	-2.64875	-157.71137
51.40200	-2.65234	-157.96755
51.50200	-2.65625	-158.19445
51.60200	-2.66094	-158.48069
51.70200	-2.66578	-158.78597
51.80200	-2.67125	-159.15714
51.90200	-2.67797	-159.61659
52.00200	-2.68203	-159.89563
52.10200	-2.68609	-160.12427
52.20200	-2.69063	-160.40118
52.30200	-2.69641	-160.74158
52.39600	-2.70422	-161.24988
52.49600	-2.70906	-161.65464
52.59600	-2.71281	-161.86589
52.69600	-2.71734	-162.12632
52.79600	-2.72234	-162.43337
52.89600	-2.72797	-162.79060
52.99600	-2.73484	-163.24744
53.09600	-2.73922	-163.55823
53.19600	-2.74391	-163.82860
53.29600	-2.74906	-164.16673
53.39600	-2.75500	-164.54880
53.48600	-2.76234	-165.05012
53.58600	-2.76641	-165.38644
53.68600	-2.76969	-165.55747
53.78600	-2.77391	-165.80905
53.88600	-2.77875	-166.12372
53.98600	-2.78469	-166.50873
54.07600	-2.79172	-167.01281
54.17600	-2.79563	-167.31425
54.27600	-2.79937	-167.52122
54.37600	-2.80406	-167.80876
54.47600	-2.80938	-168.14919
54.57600	-2.81609	-168.58105
54.67600	-2.82203	-169.04998
54.77600	-2.82594	-169.30686
54.87600	-2.83063	-169.59077
54.97600	-2.83547	-169.90180
55.07600	-2.84078	-170.25676
55.17600	-2.84781	-170.72573
55.27600	-2.85203	-171.06207
55.37600	-2.85578	-171.27591
55.47600	-2.86047	-171.55276
55.57600	-2.86578	-171.89118
55.67600	-2.87359	-172.40202
55.77600	-2.87844	-172.81422
55.87600	-2.88234	-173.04479
55.97600	-2.88688	-173.33178
56.07600	-2.89203	-173.65420
56.17600	-2.89734	-174.01509
56.27400	-2.90484	-174.52064
56.37400	-2.90922	-174.86882
56.47400	-2.91313	-175.08067
56.57400	-2.91766	-175.37118
56.67400	-2.92266	-175.68855
56.77400	-2.92922	-176.10072
56.87400	-2.93469	-176.52136
56.97400	-2.93844	-176.75886
57.07400	-2.94297	-177.01788
57.17400	-2.94797	-177.35413
57.27400	-2.95359	-177.71874
57.37400	-2.96063	-178.17658
57.47400	-2.96531	-178.55723
57.57400	-2.96938	-178.78589
57.67400	-2.97406	-179.06143
57.77400	-2.97906	-179.38636
57.87400	-2.98516	-179.74544
57.97400	-2.99141	-180.20768
58.07400	-2.99578	-180.51071
58.17400	-3.00016	-180.78357
58.27400	-3.00500	-181.08214
58.37400	-3.01047	-181.43614
58.47400	-3.01828	-181.92595
58.57400	-3.02234	-182.27173
58.67400	-3.02609	-182.45979
58.77400	-3.03062	-182.74339
58.87400	-3.03594	-183.07717
58.97400	-3.04266	-183.48645
59.07400	-3.04844	-183.95467
59.17400	-3.05234	-184.19731
59.27400	-3.05672	-184.44909
59.37400	-3.06156	-184.74358
59.47400	-3.06672	-185.05684
59.57400	-3.07344	-185.46031
59.67400	-3.07922	-185.93456
59.77400	-3.08297	-186.15408
59.87400	-3.08750	-186.42035
59.97400	-3.09281	-186.74089
60.07400	-3.10000	-187.16724
60.17400	-3.10531	-187.60228
60.27400	-3.10906	-187.81495
60.37400	-3.11359	-188.08289
60.47400	-3.11844	-188.38578
60.57400	-3.12422	-188.74592
60.67400	-3.13172	-189.21944
60.77400	-3.13641	-189.63146
60.87400	-3.14000	-189.81278
60.97400	-3.14438	-190.07361
61.07400	-3.14906	-190.35506
61.17400	-3.15547	-190.73422
61.27400	-3.16203	-191.23578
61.37400	-3.16641	-191.51278
61.47400	-3.17094	-191.78569
61.57400	-3.17594	-192.11075
61.67400	-3.18141	-192.46525
61.77400	-3.18813	-192.91066
61.87400	-3.19234	-193.22453
61.97400	-3.19641	-193.45790
62.07400	-3.20141	-193.75461
62.17400	-3.20750	-194.14595
62.26800	-3.21484	-194.65196
62.36800	-3.21953	-195.04164
62.46800	-3.22344	-195.28471
62.56800	-3.22781	-195.55624
62.66800	-3.23250	-195.87903
62.76800	-3.23750	-196.21207
62.86800	-3.24406	-196.63711
62.96800	-3.24891	-197.03421
63.06800	-3.25297	-197.27303
63.16800	-3.25781	-197.56976
63.26800	-3.26297	-197.90936
63.36800	-3.26938	-198.30893
63.46800	-3.27422	-198.68481
63.56800	-3.27828	-198.93795
63.66800	-3.28281	-199.22075
63.76800	-3.28797	-199.53865
63.86800	-3.29344	-199.89137
63.96800	-3.30063	-200.35350
64.06800	-3.30594	-200.77516
64.16800	-3.31016	-201.00726
64.26800	-3.31437	-201.27943
64.36800	-3.31937	-201.58629
64.46800	-3.32563	-201.96669
64.56800	-3.33156	-202.40974
64.66800	-3.33578	-202.67922
64.76800	-3.34000	-202.91978
64.86800	-3.34453	-203.18279
64.96800	-3.34969	-203.49705
65.06800	-3.35625	-203.87568
65.16800	-3.36219	-204.32839
65.26800	-3.36641	-204.58996
65.36800	-3.37125	-204.87285
65.46800	-3.37672	-205.19690
65.56800	-3.38312	-205.56886
65.66800	-3.38906	-206.02509
65.76800	-3.39281	-206.23949
65.86800	-3.39687	-206.45368
65.96800	-3.40141	-206.71487
66.06800	-3.40688	-207.04028
66.16800	-3.41469	-207.49550
66.26800	-3.42016	-207.95938
66.36800	-3.42359	-208.13474
66.46800	-3.42797	-208.37194
66.56800	-3.43266	-208.64680
66.66800	-3.43875	-209.00205
66.76800	-3.44484	-209.43430
66.86800	-3.44922	-209.68956
66.96800	-3.45375	-209.95590
67.06800	-3.45859	-210.24773
67.16800	-3.46406	-210.57530
67.26800	-3.47141	-211.00020
67.36800	-3.47641	-211.40820
67.46800	-3.47984	-211.57427
67.56800	-3.48406	-211.80452
67.66800	-3.48875	-212.09982
67.76800	-3.49516	-212.45556
67.86800	-3.50203	-212.94132
67.96800	-3.50594	-213.17714
68.06800	-3.50969	-213.36152
68.16800	-3.51422	-213.60597
68.26800	-3.51938	-213.91006
68.36800	-3.52562	-214.22227
68.46800	-3.53234	-214.71740
68.56800	-3.53672	-214.96239
68.66800	-3.54141	-215.22944
68.76800	-3.54687	-215.52537
68.86800	-3.55453	-215.96055
68.96800	-3.56000	-216.40104
69.06800	-3.56328	-216.56273
69.16800	-3.56734	-216.77615
69.26800	-3.57234	-217.05969
69.36800	-3.57766	-217.37412
69.46800	-3.58500	-217.78426
69.56800	-3.59016	-218.20241
69.66800	-3.59375	-218.38236
69.76800	-3.59812	-218.61459
69.86800	-3.60297	-218.89253
69.96800	-3.60875	-219.20267
70.06800	-3.61562	-219.68529
70.16800	-3.62000	-219.95869
70.26800	-3.62437	-220.21362
70.36800	-3.62922	-220.48528
70.46800	-3.63453	-220.79426
70.56800	-3.64187	-221.21726
70.66800	-3.64641	-221.58720
70.76800	-3.65016	-221.76550
70.86800	-3.65453	-222.01197
70.96800	-3.65953	-222.31294
71.06800	-3.66641	-222.68446
71.16800	-3.67281	-223.16381
71.26800	-3.67672	-223.38808
71.36800	-3.68078	-223.60080
71.46800	-3.68531	-223.85387
71.56800	-3.69047	-224.16684
71.66800	-3.69703	-224.55634
71.76800	-3.70328	-225.00721
71.86800	-3.70703	-225.22007
71.96800	-3.71156	-225.45436
72.06800	-3.71672	-225.72972
72.16800	-3.72375	-226.13062
72.26800	-3.72953	-226.57943
72.36800	-3.73328	-226.76481
72.46800	-3.73766	-227.00167
72.56800	-3.74250	-227.28218
72.66800	-3.74812	-227.61014
72.76800	-3.75469	-227.96437
72.86800	-3.76062	-228.42981
72.96800	-3.76422	-228.62257
73.06800	-3.76875	-228.85098
73.16800	-3.77344	-229.12748
73.26800	-3.77953	-229.46244
73.36800	-3.78578	-229.91149
73.46800	-3.79016	-230.17214
73.56800	-3.79438	-230.40858
73.66800	-3.79906	-230.67693
73.76800	-3.80453	-230.99180
73.86800	-3.81188	-231.39209
73.96800	-3.81734	-231.86788
74.06800	-3.82078	-232.04391
74.16800	-3.82516	-232.27598
74.26800	-3.83016	-232.55560
74.36800	-3.83672	-232.92756
74.46800	-3.84250	-233.35025
74.56800	-3.84641	-233.57338
74.66800	-3.85078	-233.79901
74.76800	-3.85531	-234.06507
74.86800	-3.86031	-234.34623
74.96800	-3.86703	-234.70743
75.06600	-3.87359	-235.21255
75.16600	-3.87766	-235.44978
75.26600	-3.88219	-235.70117
75.36600	-3.88750	-236.00678
75.46600	-3.89391	-236.37274
75.56600	-3.89953	-236.78693
75.66600	-3.90312	-236.96630
75.76600	-3.90719	-237.18388
75.86600	-3.91172	-237.44492
75.96600	-3.91687	-237.74785
76.06600	-3.92406	-238.13422
76.15800	-3.93047	-238.63746
76.25800	-3.93422	-238.86286
76.35800	-3.93844	-239.07684
76.45800	-3.94297	-239.34233
76.55800	-3.94859	-239.65475
76.65800	-3.95562	-240.11327
76.75800	-3.95984	-240.37449
76.85800	-3.96422	-240.61777
76.95800	-3.96906	-240.90357
77.05800	-3.97453	-241.22483
77.15800	-3.98141	-241.58801
77.25800	-3.98656	-241.99960
77.35800	-3.99031	-242.18506
77.45800	-3.99484	-242.43827
77.55800	-3.99969	-242.72910
77.65800	-4.00562	-243.07442
77.75800	-4.01297	-243.54246
77.85800	-4.01719	-243.83307
77.95800	-4.02156	-244.07335
78.05800	-4.02625	-244.33947
78.15800	-4.03172	-244.66906
78.25800	-4.03953	-245.12291
78.35800	-4.04437	-245.56592
78.45800	-4.04766	-245.71939
78.55800	-4.05219	-245.95894
78.65800	-4.05719	-246.27616
78.75800	-4.06313	-246.62176
78.85800	-4.06953	-247.07629
78.95800	-4.07375	-247.33438
79.05800	-4.07797	-247.58194
79.15800	-4.08250	-247.84742
79.25800	-4.08797	-248.17488
79.35800	-4.09391	-248.53167
79.45800	-4.09984	-248.97213
79.55800	-4.10391	-249.18850
79.65800	-4.10844	-249.44401
79.75800	-4.11313	-249.72069
79.85800	-4.11891	-250.06479
79.95800	-4.12594	-250.53981
80.05800	-4.13031	-250.82791
80.15800	-4.13438	-251.05181
80.25800	-4.13891	-251.31339
80.35800	-4.14406	-251.62166
80.45800	-4.14906	-251.90333
80.55800	-4.15516	-252.28378
80.65800	-4.15984	-252.57006
80.75800	-4.16437	-252.82279
80.85800	-4.16938	-253.10805
80.95800	-4.17531	-253.44169
81.05800	-4.18234	-253.89454
81.15800	-4.18672	-254.15543
81.25800	-4.19078	-254.36372
81.35800	-4.19547	-254.62380
81.45800	-4.20063	-254.91089
81.55800	-4.20625	-255.21365
81.65800	-4.21281	-255.64757
81.75800	-4.21687	-255.86885
81.85800	-4.22141	-256.08528
81.95800	-4.22656	-256.35922
82.05800	-4.23234	-256.69098
82.15800	-4.23922	-257.12270
82.25800	-4.24359	-257.38403
82.35800	-4.24766	-257.58472
82.45800	-4.25219	-257.82156
82.55800	-4.25703	-258.08805
82.65800	-4.26297	-258.40139
82.75800	-4.27047	-258.87841
82.85800	-4.27422	-259.09534
82.95800	-4.27844	-259.29871
83.05800	-4.28328	-259.55126
83.15800	-4.28938	-259.88108
83.25800	-4.29656	-260.34755
83.35800	-4.30063	-260.58972
83.45800	-4.30484	-260.78260
83.55800	-4.30922	-261.01622
83.65800	-4.31406	-261.27496
83.75800	-4.31953	-261.57460
83.85800	-4.32625	-261.98360
83.95800	-4.33063	-262.25725
84.05800	-4.33484	-262.43725
84.15800	-4.33969	-262.67689
84.25800	-4.34516	-262.96407
84.35800	-4.35234	-263.38646
84.45800	-4.35641	-263.62890
84.55800	-4.36031	-263.80515
84.65800	-4.36484	-264.02703
84.75800	-4.36984	-264.27656
84.85800	-4.37547	-264.57781
84.95800	-4.38406	-265.06391
85.05800	-4.38859	-265.38590
85.15800	-4.39281	-265.55696
85.25800	-4.39781	-265.82688
85.35800	-4.40469	-266.19035
85.45800	-4.41156	-266.68796
85.55800	-4.41453	-266.81504
85.65800	-4.41828	-266.97472
85.75800	-4.42297	-267.22547
85.85800	-4.42844	-267.51333
85.95800	-4.43531	-267.87347
86.05800	-4.44125	-268.31642
86.15800	-4.44438	-268.44811
86.25800	-4.44844	-268.64642
86.35800	-4.45328	-268.89008
86.45800	-4.45906	-269.20334
86.55400	-4.46734	-269.70521
86.65400	-4.47156	-270.00451
86.75400	-4.47531	-270.16276
86.85400	-4.47953	-270.38383
86.95400	-4.48453	-270.65265
87.05400	-4.49063	-270.96733
87.15400	-4.49781	-271.45490
87.25400	-4.50156	-271.66703
87.35400	-4.50578	-271.85747
87.45400	-4.51078	-272.13418
87.55400	-4.51625	-272.43963
87.65400	-4.52281	-272.85281
87.75400	-4.52672	-273.07850
87.85400	-4.53094	-273.27642
87.95400	-4.53563	-273.52765
88.05400	-4.54094	-273.81155
88.15400	-4.54734	-274.16819
88.25400	-4.55484	-274.67102
88.35400	-4.55828	-274.87147
88.45400	-4.56203	-275.03139
88.55400	-4.56672	-275.26891
88.65400	-4.57219	-275.57224
88.75400	-4.58000	-276.04690
88.85400	-4.58453	-276.34558
88.95400	-4.58828	-276.53241
89.05400	-4.59281	-276.75006
89.15400	-4.59797	-277.01965
89.25400	-4.60359	-277.32939
89.35400	-4.61047	-277.75580
89.45400	-4.61484	-278.01764
89.55400	-4.61922	-278.23499
89.65400	-4.62406	-278.49555
89.75400	-4.62953	-278.79292
89.85400	-4.63703	-279.22788
89.95400	-4.64156	-279.54903
90.05400	-4.64516	-279.69226
90.15400	-4.64953	-279.91736
90.25400	-4.65469	-280.20081
90.35400	-4.66063	-280.53182
90.45400	-4.66766	-280.97600
90.55400	-4.67156	-281.20655
90.65400	-4.67578	-281.40193
90.75400	-4.68078	-281.66714
90.85400	-4.68641	-281.97017
90.95400	-4.69344	-282.39328
91.05400	-4.69797	-282.69160
91.15400	-4.70172	-282.87116
91.25400	-4.70641	-283.09691
91.35400	-4.71156	-283.38149
91.45400	-4.71734	-283.70431
91.55400	-4.72453	-284.15561
91.65400	-4.72797	-284.34706
91.75400	-4.73187	-284.50963
91.85400	-4.73641	-284.75007
91.95400	-4.74203	-285.03159
92.05400	-4.74984	-285.47984
92.15400	-4.75453	-285.80466
92.25400	-4.75844	-285.98753
92.35400	-4.76328	-286.23411
92.45400	-4.76828	-286.49372
92.55400	-4.77375	-286.77836
92.65400	-4.78125	-287.24363
92.75400	-4.78500	-287.45273
92.85400	-4.78922	-287.64826
92.95400	-4.79375	-287.87178
93.05400	-4.79938	-288.16310
93.15400	-4.80656	-288.59362
93.25400	-4.81078	-288.84298
93.35400	-4.81469	-289.01657
93.45400	-4.81937	-289.23666
93.55400	-4.82469	-289.52140
93.65400	-4.83047	-289.83733
93.75400	-4.83844	-290.33989
93.85400	-4.84203	-290.54058
93.95400	-4.84641	-290.72785
94.05400	-4.85109	-290.96764
94.15400	-4.85641	-291.25133
94.25400	-4.86359	-291.67268
94.35400	-4.86828	-291.96310
94.45400	-4.87234	-292.15875
94.55400	-4.87688	-292.39002
94.65400	-4.88172	-292.65350
94.75400	-4.88750	-292.94884
94.85400	-4.89484	-293.41516
94.95400	-4.89859	-293.62500
95.05400	-4.90281	-293.82092
95.15400	-4.90797	-294.08255
95.25400	-4.91406	-294.43273
95.35400	-4.92094	-294.88534
95.45400	-4.92469	-295.09252
95.55400	-4.92875	-295.27199
95.65400	-4.93297	-295.48338
95.75400	-4.93750	-295.71176
95.85400	-4.94281	-295.97339
95.95400	-4.95047	-296.39661
96.05400	-4.95578	-296.79346
96.15400	-4.95984	-296.97305
96.25400	-4.96500	-297.23874
96.35400	-4.97063	-297.55628
96.45400	-4.97688	-297.92202
96.55400	-4.98094	-298.14625
96.65400	-4.98484	-298.33099
96.75400	-4.98906	-298.53067
96.85400	-4.99391	-298.77374
96.95400	-4.99969	-299.08004
97.05400	-5.00734	-299.51322
97.15400	-5.01234	-299.84877
97.25400	-5.01641	-300.02308
97.35400	-5.02109	-300.26081
97.45400	-5.02656	-300.52921
97.55400	-5.03391	-300.95944
97.65400	-5.03828	-301.23383
97.75400	-5.04203	-301.38379
97.85400	-5.04656	-301.61169
97.95400	-5.05156	-301.85759
98.05400	-5.05703	-302.14474
98.15400	-5.06422	-302.54900
98.25400	-5.06828	-302.78930
98.35400	-5.07234	-302.95277
98.45400	-5.07687	-303.16734
98.55400	-5.08203	-303.41792
98.65400	-5.08984	-303.81054
98.75400	-5.09531	-304.19749
98.85400	-5.09922	-304.35383
98.95400	-5.10375	-304.56439
99.05400	-5.10875	-304.81139
99.15400	-5.11438	-305.09856
99.25400	-5.12172	-305.53052
99.35400	-5.12563	-305.73213
99.45400	-5.12969	-305.91086
99.55400	-5.13453	-306.15038
99.65400	-5.14000	-306.40817
99.75400	-5.14656	-306.78290
99.85400	-5.15109	-307.04305
99.95400	-5.15516	-307.21220
100.05400	-5.15953	-307.40911
100.15400	-5.16469	-307.66401
100.25400	-5.17047	-307.95866
100.35400	-5.17781	-308.36189
100.45400	-5.18203	-308.61080
100.55400	-5.18578	-308.74312
100.65400	-5.19016	-308.93347
100.75400	-5.19516	-309.17174
100.85400	-5.20281	-309.53708
100.95400	-5.20828	-309.90008
101.05400	-5.21234	-310.07284
101.15400	-5.21688	-310.26393
101.25400	-5.22203	-310.51233
101.35400	-5.22719	-310.75639
101.45400	-5.23406	-311.12245
101.55400	-5.23906	-311.39436
101.65400	-5.24312	-311.56185
101.75400	-5.24813	-311.78507
101.85400	-5.25484	-312.11838
101.93400	-5.26375	-312.62180
102.03400	-5.26672	-312.89810
102.13400	-5.26891	-312.90102
102.23400	-5.27344	-313.09155
102.33400	-5.27812	-313.33914
102.43400	-5.28328	-313.59065
102.53400	-5.29047	-313.97837
102.63400	-5.29531	-314.27726
102.73400	-5.29891	-314.41861
102.83400	-5.30359	-314.62789
102.93400	-5.30891	-314.89101
103.03400	-5.31563	-315.21890
103.13400	-5.32156	-315.62099
103.23400	-5.32547	-315.79247
103.33400	-5.32984	-315.98687
103.43400	-5.33484	-316.22797
103.53400	-5.34031	-316.50889
103.63400	-5.34891	-316.97029
103.73400	-5.35266	-317.26089
103.83400	-5.35609	-317.36940
103.93400	-5.36063	-317.56654
104.03400	-5.36563	-317.81805
104.13400	-5.37188	-318.12432
104.23400	-5.37750	-318.47885
104.33400	-5.38172	-318.67567
104.43400	-5.38625	-318.87922
104.53400	-5.39109	-319.11221
104.63400	-5.39625	-319.37218
104.73400	-5.40344	-319.74235
104.83400	-5.40859	-320.06651
104.93400	-5.41250	-320.21922
105.03400	-5.41703	-320.41851
105.13400	-5.42219	-320.67826
105.23400	-5.42969	-321.04328
105.33401	-5.43500	-321.40207
105.43401	-5.43859	-321.54655
105.53401	-5.44281	-321.71831
105.63401	-5.44766	-321.95088
105.73401	-5.45297	-322.20471
105.83401	-5.46016	-322.56114
105.93401	-5.46531	-322.91475
106.03401	-5.46938	-323.07017
106.13401	-5.47406	-323.28269
106.23401	-5.47922	-323.52823
106.33401	-5.48547	-323.82369
106.43401	-5.49109	-324.17277
106.53401	-5.49516	-324.33936
106.63401	-5.49938	-324.51624
106.73401	-5.50422	-324.72852
106.83401	-5.51000	-325.02058
106.93401	-5.51828	-325.44684
107.03401	-5.52234	-325.72973
107.13401	-5.52594	-325.83311
107.23401	-5.53063	-326.03377
107.33401	-5.53547	-326.26122
107.43401	-5.54234	-326.58735
107.53401	-5.54859	-326.99841
107.63401	-5.55250	-327.16554
107.73401	-5.55687	-327.33479
107.83401	-5.56156	-327.55193
107.93401	-5.56672	-327.79118
108.03401	-5.57359	-328.11385
108.13401	-5.57891	-328.45998
108.23401	-5.58266	-328.60374
108.33401	-5.58719	-328.79066
108.43401	-5.59219	-329.01990
108.53401	-5.59891	-329.31873
108.63401	-5.60453	-329.67880
108.73401	-5.60859	-329.84012
108.83401	-5.61312	-330.03432
108.93401	-5.61813	-330.26296
109.03401	-5.62375	-330.52799
109.13401	-5.63062	-330.84336
109.23401	-5.63594	-331.19649
109.33401	-5.63969	-331.32881
109.43401	-5.64422	-331.50890
109.53401	-5.64938	-331.73707
109.63401	-5.65656	-332.08016
109.73401	-5.66266	-332.50564
109.83401	-5.66625	-332.63856
109.93401	-5.67031	-332.79350
110.03401	-5.67516	-333.00209
110.13401	-5.68094	-333.29168
110.23401	-5.68828	-333.68111
110.33401	-5.69281	-333.97436
110.43401	-5.69641	-334.08418
110.53401	-5.70094	-334.27966
110.63401	-5.70578	-334.48407
110.73401	-5.71281	-334.81553
110.83401	-5.71922	-335.24552
110.93401	-5.72313	-335.41355
111.03401	-5.72750	-335.58956
111.13401	-5.73297	-335.86016
111.23401	-5.73859	-336.16069
111.33401	-5.74516	-336.52502
111.43401	-5.74906	-336.73474
111.53401	-5.75281	-336.87773
111.63401	-5.75750	-337.07401
111.73401	-5.76234	-337.30713
111.83401	-5.76859	-337.60199
111.93401	-5.77484	-337.98209
112.03401	-5.77937	-338.20358
112.13401	-5.78406	-338.42093
112.23401	-5.78891	-338.64316
112.33401	-5.79391	-338.88716
112.43401	-5.80078	-339.23867
112.53401	-5.80594	-339.56000
112.63401	-5.80953	-339.69170
112.73401	-5.81391	-339.86086
112.83401	-5.81875	-340.07752
112.93401	-5.82516	-340.39554
113.03401	-5.83156	-340.76276
113.13401	-5.83578	-340.95865
113.23401	-5.84016	-341.13348
113.33401	-5.84516	-341.36805
113.43401	-5.85047	-341.61982
113.53401	-5.85719	-341.93224
113.63401	-5.86266	-342.26230
113.73401	-5.86656	-342.40690
113.83401	-5.87109	-342.59588
113.93401	-5.87609	-342.81597
114.03401	-5.88219	-343.09715
114.13401	-5.88891	-343.47758
114.23401	-5.89266	-343.64468
114.33401	-5.89672	-343.78257
114.43401	-5.90141	-343.97534
114.53401	-5.90688	-344.21745
114.63401	-5.91422	-344.56152
114.73401	-5.91969	-344.91754
114.83401	-5.92297	-345.01946
114.93401	-5.92750	-345.17953
115.03401	-5.93250	-345.40382
115.13401	-5.93828	-345.65243
115.23401	-5.94547	-346.05590
115.33401	-5.94969	-346.23298
115.43401	-5.95406	-346.39537
115.53401	-5.95891	-346.59103
115.63401	-5.96422	-346.84306
115.73401	-5.97109	-347.12586
115.83401	-5.97609	-347.43467
115.93401	-5.97969	-347.54309
116.03401	-5.98438	-347.72283
116.13401	-5.98938	-347.93213
116.23401	-5.99578	-348.20354
116.33401	-6.00219	-348.57595
116.43401	-6.00594	-348.71903
116.53401	-6.01016	-348.86485
116.63401	-6.01500	-349.04423
116.73401	-6.02000	-349.25720
116.83401	-6.02703	-349.52775
116.93401	-6.03297	-349.89342
117.03401	-6.03672	-350.01251
117.13401	-6.04109	-350.16114
117.23401	-6.04594	-350.35801
117.33401	-6.05203	-350.59214
117.43401	-6.05844	-350.95358
117.53401	-6.06219	-351.06862
117.63401	-6.06625	-351.19084
117.73401	-6.07125	-351.37516
117.83401	-6.07703	-351.60732
117.93401	-6.08531	-351.96173
118.03401	-6.09078	-352.35107
118.13401	-6.09391	-352.40221
118.23401	-6.09813	-352.53048
118.33401	-6.10312	-352.71057
118.43401	-6.11047	-353.00198
118.53401	-6.11719	-353.47301
118.63401	-6.12016	-353.52725
118.73401	-6.12406	-353.62756
118.83401	-6.12906	-353.83412
118.93401	-6.13453	-354.06709
119.03401	-6.14156	-354.38314
119.13401	-6.14625	-354.65914
119.23401	-6.15000	-354.75844
119.33401	-6.15469	-354.93156
119.43401	-6.15984	-355.14680
119.53401	-6.16578	-355.38444
119.63401	-6.17219	-355.74454
119.73401	-6.17641	-355.89761
119.83401	-6.18062	-356.03982
119.93401	-6.18547	-356.22120
120.03401	-6.19125	-356.47351
120.13401	-6.19906	-356.82112
120.23401	-6.20438	-357.17991
120.33401	-6.20734	-357.23045
120.43401	-6.21172	-357.38191
120.53401	-6.21703	-357.58960
120.63401	-6.22391	-357.88557
120.73401	-6.22938	-358.20875
120.83401	-6.23297	-358.33481
120.93401	-6.23734	-358.46716
121.03401	-6.24203	-358.66064
121.13401	-6.24734	-358.87772
121.23401	-6.25359	-359.15101
121.33401	-6.26078	-359.57569
121.43401	-6.26422	-359.69102
121.53401	-6.26844	-359.80573
121.63401	-6.27344	-360.00258
121.73401	-6.27984	-360.27384
121.83401	-6.28641	-360.66154
121.93401	-6.29000	-360.77821
122.03401	-6.29422	-360.91623
122.13401	-6.29906	-361.10175
122.23401	-6.30437	-361.32166
122.33401	-6.31078	-361.57998
122.43401	-6.31688	-361.94378
122.53401	-6.32063	-362.06046
122.63401	-6.32516	-362.21799
122.73401	-6.33031	-362.41704
122.83401	-6.33734	-362.71685
122.93401	-6.34359	-363.11808
123.03401	-6.34703	-363.20022
123.13401	-6.35094	-363.32098
123.23401	-6.35563	-363.48224
123.33401	-6.36094	-363.70879
123.43401	-6.36781	-363.97955
123.53401	-6.37344	-364.32663
123.63401	-6.37719	-364.43889
123.73401	-6.38172	-364.58978
123.83401	-6.38672	-364.78519
123.93401	-6.39281	-365.03747
124.03401	-6.39984	-365.42544
124.13401	-6.40359	-365.55716
124.23401	-6.40781	-365.67765
124.33401	-6.41234	-365.83361
124.43401	-6.41750	-366.03767
124.53401	-6.42484	-366.32565
124.63401	-6.43078	-366.72270
124.73401	-6.43422	-366.80356
124.83401	-6.43844	-366.92658
124.93401	-6.44328	-367.10137
125.03401	-6.44938	-367.35976
125.13401	-6.45672	-367.75982
125.23401	-6.46031	-367.88255
125.33401	-6.46453	-368.00551
125.43401	-6.46937	-368.17655
125.53401	-6.47453	-368.37822
125.63401	-6.48188	-368.67380
125.73401	-6.48797	-369.05345
125.83401	-6.49156	-369.15496
125.93401	-6.49594	-369.29378
126.03401	-6.50094	-369.47760
126.13401	-6.50750	-369.76692
126.23401	-6.51375	-370.13835
126.33401	-6.51703	-370.20600
126.43401	-6.52094	-370.31928
126.53401	-6.52563	-370.48015
126.63401	-6.53125	-370.71541
126.73401	-6.53953	-371.07041
126.83401	-6.54547	-371.49772
126.93401	-6.54844	-371.52484
127.03401	-6.55281	-371.67332
127.13401	-6.55797	-371.87937
127.23401	-6.56391	-372.14705
127.33401	-6.56984	-372.46481
127.43401	-6.57375	-372.59114
127.53401	-6.57781	-372.71023
127.63401	-6.58250	-372.87587
127.73401	-6.58781	-373.09793
127.83401	-6.59469	-373.38418
127.93401	-6.60125	-373.80052
128.03401	-6.60453	-373.87338
128.13401	-6.60875	-373.99533
128.23401	-6.61375	-374.18944
128.33401	-6.61984	-374.45438
128.43401	-6.62594	-374.76015
128.53401	-6.63016	-374.90341
128.63401	-6.63453	-375.04163
128.73401	-6.63922	-375.21487
128.83401	-6.64484	-375.44167
128.93401	-6.65172	-375.71719
129.03401	-6.65750	-376.06147
129.13401	-6.66109	-376.15496
129.23401	-6.66531	-376.28269
129.33401	-6.67047	-376.47137
129.43401	-6.67688	-376.74028
129.53401	-6.68359	-377.12649
129.63401	-6.68703	-377.20940
129.73401	-6.69109	-377.31314
129.83401	-6.69562	-377.45428
129.93401	-6.70047	-377.62985
130.03401	-6.70609	-377.83834
130.13401	-6.71344	-378.21746
130.23401	-6.71781	-378.36844
130.33401	-6.72219	-378.50863
130.43401	-6.72687	-378.65505
130.53401	-6.73250	-378.87159
130.63401	-6.73969	-379.22072
130.73401	-6.74375	-379.36330
130.83401	-6.74766	-379.44555
130.93401	-6.75250	-379.58890
131.03401	-6.75797	-379.78691
131.13401	-6.76422	-380.02518
131.23401	-6.77047	-380.35384
131.33401	-6.77438	-380.45576
131.43401	-6.77875	-380.57038
131.53401	-6.78375	-380.72816
131.63401	-6.78953	-380.94720
131.73401	-6.79688	-381.31464
131.83401	-6.80063	-381.41900
131.93401	-6.80469	-381.51136
132.03401	-6.80906	-381.62962
132.13401	-6.81438	-381.81514
132.23401	-6.82094	-382.07144
132.33401	-6.82844	-382.48703
132.43401	-6.83172	-382.54717
132.53401	-6.83578	-382.64582
132.63401	-6.84094	-382.81500
132.73401	-6.84687	-383.04523
132.83401	-6.85359	-383.37320
132.93401	-6.85734	-383.47724
133.03401	-6.86141	-383.55771
133.13401	-6.86609	-383.70329
133.23401	-6.87094	-383.86077
133.33401	-6.87672	-384.08720
133.43401	-6.88531	-384.50173
133.53401	-6.88875	-384.62439
133.63401	-6.89250	-384.68468
133.73401	-6.89719	-384.82544
133.83401	-6.90281	-385.02938
133.93401	-6.91031	-385.39040
134.03401	-6.91406	-385.49477
134.13401	-6.91828	-385.58668
134.23401	-6.92266	-385.71933
134.33401	-6.92812	-385.90103
134.43401	-6.93391	-386.10578
134.53401	-6.94187	-386.52086
134.63401	-6.94547	-386.62556
134.73401	-6.94953	-386.70009
134.83401	-6.95422	-386.84639
134.93401	-6.96078	-387.08487
135.03401	-6.96922	-387.57610
135.13401	-6.97219	-387.63186
135.23401	-6.97578	-387.67695
135.33401	-6.98062	-387.83005
135.43401	-6.98594	-388.03181
135.53401	-6.99250	-388.28269
135.63401	-6.99812	-388.59692
135.73401	-7.00172	-388.67387
135.83401	-7.00609	-388.79001
135.93401	-7.01109	-388.96644
136.03401	-7.01672	-389.16337
136.13401	-7.02375	-389.53030
136.23401	-7.02781	-389.65788
136.33401	-7.03188	-389.75847
136.43401	-7.03625	-389.88110
136.53401	-7.04141	-390.05589
136.63401	-7.04859	-390.31947
136.73401	-7.05609	-390.78552
136.83401	-7.05906	-390.82989
136.93401	-7.06313	-390.90964
137.03401	-7.06781	-391.06923
137.13401	-7.07375	-391.29046
137.23401	-7.08078	-391.65697
137.33401	-7.08469	-391.76348
137.43401	-7.08875	-391.86972
137.53401	-7.09359	-392.02076
137.63401	-7.09875	-392.21326
137.73401	-7.10500	-392.43817
137.83401	-7.11156	-392.77202
137.93401	-7.11547	-392.89969
138.03401	-7.11969	-392.99506
138.13401	-7.12453	-393.16109
138.23401	-7.13047	-393.39289
138.33401	-7.13781	-393.74083
138.43401	-7.14156	-393.88907
138.53401	-7.14547	-393.95607
138.63401	-7.15016	-394.09396
138.73401	-7.15578	-394.30314
138.83401	-7.16281	-394.57503
138.93401	-7.16875	-394.91689
139.03401	-7.17219	-394.99202
139.13401	-7.17641	-395.08566
139.23401	-7.18109	-395.23256
139.33401	-7.18656	-395.41849
139.43401	-7.19422	-395.78664
139.53401	-7.19875	-395.98921
139.63401	-7.20266	-396.07424
139.73401	-7.20734	-396.21711
139.83401	-7.21234	-396.39595
139.93401	-7.21828	-396.60776
140.03401	-7.22469	-396.94151
140.13401	-7.22828	-397.00675
140.23401	-7.23234	-397.08596
140.33401	-7.23703	-397.23957
140.43401	-7.24297	-397.44672
140.53401	-7.25063	-397.80205
140.63401	-7.25516	-397.99404
140.73401	-7.25937	-398.09141
140.83401	-7.26406	-398.23464
140.93401	-7.26891	-398.38645
141.03401	-7.27484	-398.57510
141.13401	-7.28172	-398.92942
141.23401	-7.28563	-399.03477
141.33401	-7.28969	-399.12611
141.43401	-7.29484	-399.28877
141.53401	-7.30078	-399.50612
141.63401	-7.30797	-399.88363
141.73401	-7.31141	-399.95065
141.83401	-7.31531	-400.00787
141.93401	-7.31984	-400.13611
142.03401	-7.32516	-400.30333
142.13401	-7.33109	-400.53305
142.23401	-7.33891	-400.93803
142.33401	-7.34266	-401.01817
142.43401	-7.34703	-401.12638
142.53401	-7.35203	-401.29027
142.63401	-7.35797	-401.49730
142.73401	-7.36531	-401.88703
142.83401	-7.36875	-401.97811
142.93401	-7.37266	-402.03950
143.03401	-7.37734	-402.18297
143.13401	-7.38250	-402.35856
143.23401	-7.38797	-402.56166
143.33401	-7.39453	-402.88734
143.43401	-7.39844	-402.97583
143.53401	-7.40281	-403.07513
143.63401	-7.40797	-403.24295
143.73401	-7.41359	-403.45135
143.83401	-7.42109	-403.80004
143.93401	-7.42594	-404.00487
144.03401	-7.43000	-404.08972
144.13401	-7.43438	-404.21885
144.23401	-7.43922	-404.36503
144.33401	-7.44453	-404.54316
144.43401	-7.45141	-404.83698
144.53401	-7.45578	-405.00429
144.63401	-7.46000	-405.08851
144.73401	-7.46500	-405.24021
144.83401	-7.47078	-405.45121
144.93401	-7.47828	-405.82681
145.03401	-7.48234	-405.95585
145.13401	-7.48625	-406.03107
145.23401	-7.49094	-406.15731
145.33401	-7.49625	-406.33756
145.43401	-7.50219	-406.57324
145.53401	-7.50906	-406.90124
145.63401	-7.51281	-407.00513
145.73401	-7.51672	-407.06778
145.83401	-7.52141	-407.20096
145.93401	-7.52688	-407.38589
146.03401	-7.53437	-407.72912
146.13401	-7.53859	-407.88460
146.23401	-7.54250	-407.96179
146.33401	-7.54688	-408.06600
146.43401	-7.55187	-408.20888
146.53401	-7.55750	-408.40670
146.63401	-7.56453	-408.71596
146.73401	-7.56875	-408.85749
146.83401	-7.57297	-408.92273
146.93401	-7.57766	-409.05133
147.03401	-7.58313	-409.21128
147.13401	-7.59078	-409.52969
147.23401	-7.59547	-409.72129
147.33401	-7.59938	-409.77439
147.43401	-7.60391	-409.87834
147.53401	-7.60906	-410.02685
147.63401	-7.61594	-410.25764
147.73401	-7.62297	-410.64924
147.83401	-7.62609	-410.66402
147.93401	-7.63031	-410.72947
148.03401	-7.63531	-410.87273
148.13401	-7.64047	-411.01718
148.23401	-7.64750	-411.31261
148.33401	-7.65172	-411.43960
148.43401	-7.65578	-411.49577
148.53401	-7.66063	-411.61752
148.63401	-7.66578	-411.78408
148.73401	-7.67219	-411.99383
148.83401	-7.67969	-412.38141
148.93401	-7.68297	-412.42757
149.03401	-7.68687	-412.47025
149.13401	-7.69188	-412.60269
149.23401	-7.69766	-412.79539
149.33401	-7.70469	-413.10042
149.43401	-7.70875	-413.20443
149.53401	-7.71281	-413.26436
149.63401	-7.71750	-413.37818
149.73401	-7.72297	-413.54856
149.83401	-7.72938	-413.76141
149.93401	-7.73609	-414.08581
150.03401	-7.73969	-414.15048
150.13401	-7.74375	-414.20525
150.23401	-7.74859	-414.32700
150.33401	-7.75391	-414.47756
150.43401	-7.76156	-414.77740
150.53401	-7.76641	-414.99245
150.63401	-7.76984	-415.00843
150.73401	-7.77406	-415.06648
150.83401	-7.77859	-415.16486
150.93401	-7.78391	-415.31885
151.03401	-7.79141	-415.61854
151.13401	-7.79625	-415.79381
151.23401	-7.80047	-415.84963
151.33401	-7.80609	-416.00698
151.43401	-7.81266	-416.23956
151.53201	-7.82172	-416.74384
151.63201	-7.82406	-416.77001
151.73201	-7.82719	-416.74456
151.83201	-7.83156	-416.84091
151.93201	-7.83641	-416.97121
152.03201	-7.84172	-417.12564
152.13201	-7.84938	-417.45865
152.23201	-7.85313	-417.55521
152.33201	-7.85703	-417.58704
152.43201	-7.86172	-417.69245
152.53201	-7.86734	-417.85991
152.63201	-7.87453	-418.14652
152.73201	-7.87922	-418.32295
152.83201	-7.88328	-418.38047
152.93201	-7.88797	-418.48412
153.03201	-7.89313	-418.60813
153.13201	-7.89828	-418.75461
153.23201	-7.90578	-419.06577
153.33201	-7.91000	-419.16621
153.43201	-7.91406	-419.21180
153.53201	-7.91891	-419.32616
153.63201	-7.92453	-419.47761
153.73201	-7.93234	-419.80532
153.83201	-7.93625	-419.90095
153.93201	-7.93969	-419.87601
154.03201	-7.94406	-419.93749
154.13201	-7.94891	-420.05348
154.23201	-7.95437	-420.19603
154.33201	-7.96234	-420.51616
154.43201	-7.96672	-420.66815
154.53201	-7.97078	-420.69483
154.63201	-7.97578	-420.79699
154.73201	-7.98125	-420.94201
154.83201	-7.98813	-421.18469
154.93201	-7.99250	-421.32595
155.03201	-7.99656	-421.36517
155.13201	-8.00109	-421.43780
155.23201	-8.00641	-421.57903
155.33201	-8.01250	-421.77773
155.43201	-8.02016	-422.12451
155.53201	-8.02328	-422.12328
155.63201	-8.02703	-422.12319
155.73201	-8.03156	-422.20321
155.83201	-8.03703	-422.35032
155.93201	-8.04516	-422.67072
156.03201	-8.05000	-422.87168
156.13201	-8.05359	-422.87883
156.23201	-8.05813	-422.94636
156.33201	-8.06313	-423.05326
156.43201	-8.06828	-423.17423
156.53201	-8.07531	-423.41784
156.63201	-8.08016	-423.58172
156.73201	-8.08406	-423.60172
156.83201	-8.08875	-423.69553
156.93201	-8.09438	-423.83409
157.03201	-8.10266	-424.14066
157.13201	-8.10688	-424.28845
157.23201	-8.11031	-424.26708
157.33201	-8.11469	-424.33041
157.43201	-8.11969	-424.44053
157.53201	-8.12531	-424.59610
157.63201	-8.13297	-424.90876
157.73201	-8.13734	-425.03688
157.83201	-8.14125	-425.03068
157.93201	-8.14625	-425.11842
158.03201	-8.15141	-425.24177
158.13201	-8.15828	-425.46710
158.23201	-8.16297	-425.61671
158.33201	-8.16688	-425.63874
158.43201	-8.17156	-425.72260
158.53201	-8.17688	-425.84956
158.63201	-8.18359	-426.05463
158.73201	-8.19188	-426.49099
158.83201	-8.19437	-426.43866
158.93201	-8.19813	-426.43228
159.03201	-8.20297	-426.53671
159.13201	-8.20844	-426.68408
159.23201	-8.21594	-426.98777
159.33201	-8.22016	-427.10206
159.43201	-8.22406	-427.11303
159.53201	-8.22875	-427.19269
159.63201	-8.23375	-427.30570
159.73201	-8.23938	-427.44732
159.83201	-8.24672	-427.75214
159.93201	-8.25047	-427.82173
160.03201	-8.25438	-427.83517
160.13201	-8.25891	-427.90395
160.23201	-8.26406	-428.01136
160.33201	-8.27156	-428.26226
160.43201	-8.27609	-428.41455
160.53201	-8.28016	-428.41944
160.63201	-8.28469	-428.48906
160.73201	-8.28969	-428.58848
160.83201	-8.29578	-428.77167
160.93201	-8.30422	-429.13985
161.03201	-8.30781	-429.20661
161.13201	-8.31172	-429.17955
161.23201	-8.31609	-429.23865
161.33201	-8.32125	-429.32555
161.43201	-8.32828	-429.56534
161.53201	-8.33344	-429.75155
161.63201	-8.33719	-429.75610
161.73201	-8.34141	-429.78263
161.83201	-8.34656	-429.88250
161.93201	-8.35219	-430.02164
162.03201	-8.35953	-430.28384
162.13201	-8.36359	-430.34664
162.23201	-8.36781	-430.35582
162.33201	-8.37250	-430.41864
162.43201	-8.37781	-430.51559
162.53201	-8.38516	-430.73964
162.63201	-8.39063	-430.97314
162.73201	-8.39422	-430.93067
162.83201	-8.39812	-430.91497
162.93201	-8.40266	-430.96352
163.03201	-8.40844	-431.08925
163.13201	-8.41609	-431.36796
163.23201	-8.42094	-431.50777
163.33201	-8.42500	-431.50556
163.43201	-8.42984	-431.56862
163.53201	-8.43516	-431.65669
163.63201	-8.44172	-431.82310
163.73201	-8.44641	-431.97164
163.83201	-8.45031	-431.94354
163.93201	-8.45484	-431.96940
164.03201	-8.45984	-432.05541
164.13201	-8.46594	-432.19367
164.23201	-8.47484	-432.56184
164.33201	-8.47813	-432.58134
164.43201	-8.48141	-432.49097
164.53201	-8.48578	-432.51607
164.63201	-8.49094	-432.58059
164.73201	-8.49781	-432.75517
164.83201	-8.50297	-432.92883
164.93201	-8.50703	-432.91390
165.03201	-8.51172	-432.93363
165.13201	-8.51688	-433.01302
165.23201	-8.52203	-433.10094
165.33201	-8.53016	-433.36675
165.43201	-8.53469	-433.47174
165.53201	-8.53859	-433.42909
165.63201	-8.54313	-433.45913
165.73201	-8.54844	-433.54127
165.83201	-8.55609	-433.77939
165.93201	-8.56047	-433.86883
166.03201	-8.56391	-433.80955
166.13201	-8.56828	-433.80627
166.23201	-8.57313	-433.85917
166.33201	-8.57859	-433.95305
166.43201	-8.58625	-434.17940
166.53201	-8.59063	-434.26770
166.63201	-8.59469	-434.22782
166.73201	-8.59938	-434.25989
166.83201	-8.60422	-434.30683
166.93201	-8.61078	-434.41698
167.03201	-8.61687	-434.61674
167.13201	-8.62094	-434.60721
167.23201	-8.62547	-434.60789
167.33201	-8.63062	-434.67560
167.43201	-8.63609	-434.76930
167.53201	-8.64453	-435.05219
167.63201	-8.64781	-435.03752
167.73201	-8.65141	-434.95983
167.83201	-8.65625	-434.97902
167.93201	-8.66188	-435.08017
168.03201	-8.67078	-435.36100
168.13201	-8.67516	-435.49612
168.23201	-8.67828	-435.38910
168.33201	-8.68266	-435.36851
168.43201	-8.68734	-435.40195
168.53201	-8.69266	-435.47723
168.63201	-8.70000	-435.67887
168.73201	-8.70484	-435.80499
168.83201	-8.70828	-435.72402
168.93201	-8.71281	-435.71609
169.03201	-8.71813	-435.77787
169.13201	-8.72609	-435.97627
169.23201	-8.73141	-436.17275
169.33201	-8.73484	-436.08907
169.43201	-8.73906	-436.07181
169.53201	-8.74406	-436.10379
169.63201	-8.74938	-436.18006
169.73201	-8.75672	-436.36352
169.83201	-8.76203	-436.52388
169.93201	-8.76578	-436.44294
170.03201	-8.77031	-436.44455
170.13201	-8.77531	-436.48469
170.23201	-8.78250	-436.64640
170.33201	-8.78750	-436.79842
170.43201	-8.79125	-436.73003
170.53201	-8.79563	-436.71614
170.63201	-8.80078	-436.75894
170.73201	-8.80641	-436.85484
170.83201	-8.81422	-437.08792
170.93201	-8.81813	-437.12613
171.03201	-8.82187	-437.03803
171.13201	-8.82641	-437.03255
171.23201	-8.83203	-437.10071
171.33201	-8.83969	-437.31421
171.43201	-8.84500	-437.49103
171.53201	-8.84875	-437.41944
171.63201	-8.85297	-437.38136
171.73201	-8.85750	-437.37975
171.83201	-8.86266	-437.43128
171.93201	-8.86953	-437.59391
172.03201	-8.87469	-437.70492
172.13201	-8.87875	-437.65059
172.23201	-8.88359	-437.65935
172.33201	-8.88891	-437.70629
172.43201	-8.89563	-437.85360
172.53201	-8.90063	-437.95517
172.63201	-8.90469	-437.89455
172.73201	-8.90922	-437.88174
172.83201	-8.91438	-437.91354
172.93201	-8.91969	-437.96134
173.03201	-8.92719	-438.15804
173.13201	-8.93172	-438.22348
173.23201	-8.93547	-438.11923
173.33201	-8.93969	-438.07951
173.43201	-8.94484	-438.09500
173.53201	-8.95219	-438.23388
173.63201	-8.95797	-438.42760
173.73201	-8.96172	-438.35950
173.83201	-8.96609	-438.31399
173.93201	-8.97109	-438.31381
174.03201	-8.97656	-438.36963
174.13201	-8.98375	-438.56207
174.23201	-8.98844	-438.62268
174.33201	-8.99266	-438.53748
174.43201	-8.99750	-438.55113
174.53201	-9.00297	-438.58555
174.63201	-9.01016	-438.73420
174.73201	-9.01516	-438.86894
174.83201	-9.01859	-438.73048
174.93201	-9.02281	-438.66810
175.03201	-9.02750	-438.66891
175.13201	-9.03312	-438.71802
175.23201	-9.04109	-438.95566
175.33201	-9.04563	-439.00597
175.43201	-9.04906	-438.86822
175.53201	-9.05359	-438.82534
175.63201	-9.05891	-438.85183
175.73201	-9.06609	-438.97435
175.83201	-9.07234	-439.19799
175.93201	-9.07578	-439.07857
176.03201	-9.08031	-439.02981
176.13201	-9.08531	-439.04021
176.23201	-9.09031	-439.04117
176.33201	-9.09734	-439.17301
176.43201	-9.10172	-439.18565
176.53201	-9.10547	-439.05273
176.63201	-9.10984	-438.98922
176.73201	-9.11484	-438.96031
176.83201	-9.12172	-439.04233
176.93201	-9.12813	-439.21125
177.03201	-9.13219	-439.10071
177.13201	-9.13672	-438.99462
177.23201	-9.14156	-438.92127
177.33201	-9.14672	-438.85833
177.43201	-9.15344	-438.85413
177.53201	-9.15828	-438.67764
177.59401	-9.16078	-438.16927
177.60001	-9.16156	-436.42935
177.60201	-9.16281	-431.50726
177.60401	-9.16438	-421.36809
177.60601	-9.16609	-406.26359
177.60801	-9.16813	-387.71397
177.61001	-9.17016	-366.79044
177.61201	-9.17203	-343.94097
177.61401	-9.17359	-319.71395
177.61601	-9.17500	-294.82120
177.61801	-9.17594	-269.77152
177.62001	-9.17672	-244.87568
177.62201	-9.17703	-220.45980
177.62401	-9.17719	-196.84877
177.62601	-9.17719	-174.25363
177.62801	-9.17719	-152.80628
177.63001	-9.17719	-132.63357
177.63201	-9.17719	-113.83668
177.63401	-9.17719	-96.45942
177.63601	-9.17734	-80.51737
177.63801	-9.17734	-66.02085
177.64001	-9.17734	-52.95181
177.64201	-9.17750	-41.25549
177.64401	-9.17750	-30.87278
177.64601	-9.17750	-21.75248
177.64801	-9.17750	-13.82580
177.65001	-9.17750	-7.00283
177.65201	-9.17750	-1.19680
177.65401	-9.17750	3.67506
177.65601	-9.17750	7.69954
177.65801	-9.17750	10.95231
177.66001	-9.17750	13.49856
177.66201	-9.17750	15.41954
177.66401	-9.17750	16.80410
177.66601	-9.17750	17.71669
177.67001	-9.17750	18.34369
177.67401	-9.17750	17.77937
177.67601	-9.17750	17.16556
177.67801	-9.17750	16.39873
177.68001	-9.17750	15.52011
177.68201	-9.17750	14.55069
177.68401	-9.17750	13.51559
177.68601	-9.17750	12.44881
177.68801	-9.17750	11.37203
177.69001	-9.17750	10.29503
177.69201	-9.17750	9.23439
177.69401	-9.17750	8.20897
177.69601	-9.17750	7.22547
177.69801	-9.17750	6.28767
177.70001	-9.17750	5.40746
177.70201	-9.17750	4.59181
177.70401	-9.17750	3.83572
177.70601	-9.17750	3.13803
177.70801	-9.17750	2.50541
177.71001	-9.17750	1.93711
177.71201	-9.17750	1.42491
177.71601	-9.17750	0.56436
177.72001	-9.17750	-0.09573
177.72601	-9.17750	-0.74374
177.82601	-9.17750	-0.29400
177.92601	-9.17750	-0.25740
178.02601	-9.17797	-0.21871
178.12601	-9.18547	-0.20586
178.22601	-9.19141	-0.19719
178.32601	-9.19656	-0.18259
178.42601	-9.20203	-0.18346
178.52601	-9.20922	-0.17100
178.62601	-9.21516	-0.17076
178.72601	-9.21922	-0.16560
178.82601	-9.22359	-0.15774
178.92601	-9.22875	-0.15074
179.02601	-9.23531	-0.15160
179.12601	-9.24094	-0.14855
179.22601	-9.24500	-0.14253
179.32601	-9.24922	-0.14118
179.42601	-9.25391	-0.13521
179.52601	-9.25937	-0.13589
179.62601	-9.26641	-0.13626
179.72601	-9.27172	-0.13282
179.82601	-9.27578	-0.12886
179.92601	-9.28047	-0.12675
180.02601	-9.28531	-0.12714
180.12601	-9.29141	-0.12497
180.22601	-9.29734	-0.12367
180.32601	-9.30141	-0.12092
180.42601	-9.30578	-0.11520
180.52601	-9.31078	-0.11459
180.62601	-9.31641	-0.11271
180.72601	-9.32359	-0.10593
180.82601	-9.32906	-0.11083
180.92601	-9.33266	-0.10628
181.02601	-9.33703	-0.10284
181.07401	-9.33938	-0.10533
