# Supplementary material for: Strengthening of 3D Printed Fused Deposition Manufactured Parts Using the Fill Compositing Technique
Source: PLoS One. 2015 Apr 16;10(4):e0122915. doi: 10.1371/journal.pone.0122915 (PMC4400136; doi:10.1371/journal.pone.0122915)
Supplement: S1 File — This is the raw data and information on all the samples presented in this manuscript. (ZIP) [file pone.0122915.s001.zip › Specimen_RawData_189.csv]

Time	Extension	Load
(sec)	(mm)	(N)
0.00000	-0.00016	0.02446
0.10000	-0.00047	0.02129
0.20000	-0.00453	0.02517
0.30000	-0.01297	0.02203
0.40000	-0.01859	0.02059
0.50000	-0.02422	0.02765
0.60000	-0.03141	0.02484
0.70000	-0.03719	0.03336
0.80000	-0.04141	0.02779
0.90000	-0.04594	0.01761
1.00000	-0.05062	0.02085
1.10000	-0.05594	0.02210
1.20000	-0.06250	0.02444
1.30000	-0.06734	0.02413
1.40000	-0.07172	0.02387
1.50000	-0.07641	0.02790
1.60000	-0.08188	0.02622
1.70000	-0.08875	0.01959
1.80000	-0.09344	0.02317
1.90000	-0.09766	0.01657
2.00000	-0.10219	0.02022
2.10000	-0.10672	0.02591
2.20000	-0.11234	0.02181
2.30000	-0.12109	0.02441
2.40000	-0.12500	0.01858
2.50000	-0.12875	0.01829
2.60000	-0.13344	0.02612
2.70000	-0.13875	0.02147
2.80000	-0.14594	0.02791
2.90000	-0.15094	0.02399
3.00000	-0.15484	0.02939
3.10000	-0.15906	0.02812
3.20000	-0.16422	0.02659
3.30000	-0.16953	0.02167
3.40000	-0.17641	0.02566
3.50000	-0.18094	0.01338
3.60000	-0.18500	-0.04588
3.70000	-0.18969	-0.18927
3.80000	-0.19484	-0.36924
3.90000	-0.20188	-0.66093
4.00000	-0.20688	-0.95581
4.10000	-0.21094	-1.14355
4.20000	-0.21531	-1.35603
4.30000	-0.22016	-1.60571
4.40000	-0.22594	-1.90268
4.50000	-0.23359	-2.31359
4.60000	-0.23859	-2.59167
4.70000	-0.24266	-2.80146
4.80000	-0.24750	-3.06398
4.90000	-0.25266	-3.33961
5.00000	-0.26016	-3.65252
5.10000	-0.26563	-4.00174
5.20000	-0.26891	-4.16837
5.30000	-0.27313	-4.40252
5.40000	-0.27797	-4.65186
5.50000	-0.28328	-4.94263
5.60000	-0.29047	-5.33115
5.70000	-0.29516	-5.64970
5.80000	-0.29906	-5.83969
5.90000	-0.30391	-6.08872
6.00000	-0.30906	-6.38492
6.10000	-0.31516	-6.72025
6.20000	-0.32047	-7.03731
6.30000	-0.32469	-7.27406
6.40000	-0.32938	-7.51359
6.50000	-0.33438	-7.79471
6.60000	-0.34000	-8.12234
6.70000	-0.34719	-8.52171
6.80000	-0.35172	-8.83027
6.90000	-0.35578	-9.05170
7.00000	-0.36031	-9.30042
7.10000	-0.36578	-9.61005
7.20000	-0.37344	-10.04211
7.30000	-0.37844	-10.40510
7.40000	-0.38203	-10.60360
7.50000	-0.38641	-10.85623
7.60000	-0.39125	-11.15862
7.70000	-0.39672	-11.49693
7.80000	-0.40422	-11.95062
7.90000	-0.40859	-12.27622
8.00000	-0.41250	-12.51684
8.10000	-0.41719	-12.79704
8.20000	-0.42250	-13.12809
8.30000	-0.42922	-13.53653
8.40000	-0.43422	-13.89163
8.50000	-0.43828	-14.14359
8.60000	-0.44266	-14.40924
8.70000	-0.44750	-14.71336
8.80000	-0.45313	-15.06280
8.90000	-0.46094	-15.52707
9.00000	-0.46562	-15.91190
9.10000	-0.46937	-16.13540
9.20000	-0.47375	-16.41481
9.30000	-0.47891	-16.72408
9.40000	-0.48578	-17.14648
9.50000	-0.49156	-17.56179
9.60000	-0.49547	-17.82601
9.70000	-0.49953	-18.07715
9.80000	-0.50422	-18.37053
9.90000	-0.50938	-18.70023
10.00000	-0.51641	-19.11368
10.10000	-0.52172	-19.51944
10.20000	-0.52563	-19.75625
10.30000	-0.53016	-20.03993
10.40000	-0.53500	-20.34189
10.50000	-0.54125	-20.69933
10.60000	-0.54734	-21.12016
10.70000	-0.55188	-21.42320
10.80000	-0.55625	-21.69041
10.90000	-0.56125	-22.00539
11.00000	-0.56672	-22.34782
11.10000	-0.57328	-22.73826
11.20000	-0.57859	-23.13330
11.30000	-0.58250	-23.37009
11.40000	-0.58734	-23.65736
11.50000	-0.59281	-23.99588
11.60000	-0.60000	-24.42273
11.70000	-0.60531	-24.83257
11.80000	-0.60906	-25.07661
11.90000	-0.61328	-25.34583
12.00000	-0.61797	-25.65338
12.10000	-0.62344	-26.00884
12.20000	-0.63000	-26.40803
12.30000	-0.63547	-26.84942
12.40000	-0.63953	-27.11430
12.50000	-0.64406	-27.41648
12.60000	-0.64938	-27.76586
12.70000	-0.65641	-28.21213
12.80000	-0.66172	-28.62788
12.90000	-0.66563	-28.90360
13.00000	-0.67016	-29.20122
13.10000	-0.67531	-29.54356
13.20000	-0.68094	-29.93461
13.30000	-0.68828	-30.42905
13.40000	-0.69281	-30.80480
13.50000	-0.69672	-31.04804
13.60000	-0.70109	-31.35192
13.70000	-0.70578	-31.66978
13.80000	-0.71141	-32.04222
13.90000	-0.71688	-32.44150
14.00000	-0.72172	-32.78010
14.10000	-0.72641	-33.09365
14.20000	-0.73156	-33.44392
14.30000	-0.73734	-33.82687
14.40000	-0.74469	-34.31789
14.50000	-0.74969	-34.73572
14.60000	-0.75375	-35.00677
14.70000	-0.75828	-35.33270
14.80000	-0.76313	-35.67080
14.90000	-0.76906	-36.06205
15.00000	-0.77437	-36.45966
15.10000	-0.77875	-36.76229
15.20000	-0.78297	-37.04126
15.30000	-0.78766	-37.37143
15.40000	-0.79297	-37.72935
15.50000	-0.79953	-38.15576
15.60000	-0.80500	-38.58203
15.70000	-0.80922	-38.86532
15.80000	-0.81391	-39.18149
15.90000	-0.81906	-39.52514
16.00000	-0.82625	-39.96824
16.10000	-0.83188	-40.41572
16.20000	-0.83594	-40.68117
16.30000	-0.84016	-40.98183
16.40000	-0.84500	-41.30337
16.50000	-0.85016	-41.65389
16.60000	-0.85688	-42.06231
16.70000	-0.86219	-42.47422
16.80000	-0.86609	-42.71954
16.90000	-0.87063	-43.00988
17.00000	-0.87594	-43.37605
17.10000	-0.88187	-43.76468
17.20000	-0.88859	-44.22561
17.30000	-0.89281	-44.53053
17.40000	-0.89703	-44.80375
17.50000	-0.90172	-45.12011
17.60000	-0.90688	-45.46403
17.70000	-0.91359	-45.87479
17.80000	-0.91906	-46.30367
17.90000	-0.92297	-46.55619
18.00000	-0.92766	-46.86577
18.10000	-0.93281	-47.21884
18.20000	-0.93969	-47.63945
18.30000	-0.94547	-48.09136
18.40000	-0.94906	-48.30309
18.50000	-0.95328	-48.58897
18.60000	-0.95797	-48.90214
18.70000	-0.96313	-49.24503
18.80000	-0.97000	-49.65184
18.90000	-0.97641	-50.13192
19.00000	-0.98047	-50.39388
19.10000	-0.98516	-50.68758
19.20000	-0.99000	-51.02937
19.30000	-0.99672	-51.45107
19.40000	-1.00219	-51.86627
19.50000	-1.00641	-52.13682
19.60000	-1.01078	-52.42473
19.70000	-1.01531	-52.74281
19.80000	-1.02031	-53.06318
19.90000	-1.02609	-53.41354
20.00000	-1.03141	-53.80120
20.10000	-1.03578	-54.07102
20.20000	-1.04031	-54.34853
20.30000	-1.04547	-54.69818
20.40000	-1.05203	-55.09558
20.49600	-1.05891	-55.59807
20.59600	-1.06297	-55.84884
20.69600	-1.06719	-56.10640
20.79600	-1.07203	-56.43068
20.89600	-1.07766	-56.80733
20.99600	-1.08516	-57.26501
21.09600	-1.09000	-57.67895
21.19600	-1.09359	-57.88262
21.29600	-1.09797	-58.16346
21.39600	-1.10297	-58.50426
21.49600	-1.10922	-58.89453
21.59600	-1.11563	-59.37026
21.69600	-1.12000	-59.65637
21.79600	-1.12406	-59.91618
21.89600	-1.12875	-60.24097
21.99600	-1.13406	-60.59926
22.09600	-1.14016	-60.97523
22.19600	-1.14547	-61.39266
22.29600	-1.14937	-61.62739
22.39600	-1.15406	-61.92372
22.49600	-1.15922	-62.27189
22.59600	-1.16578	-62.67993
22.69000	-1.17234	-63.18104
22.79000	-1.17625	-63.43461
22.89000	-1.18031	-63.69761
22.99000	-1.18516	-64.01318
23.09000	-1.19016	-64.36376
23.19000	-1.19625	-64.73588
23.29000	-1.20250	-65.20773
23.39000	-1.20625	-65.45408
23.49000	-1.21078	-65.73550
23.59000	-1.21578	-66.07509
23.69000	-1.22219	-66.48486
23.78400	-1.22922	-66.99113
23.88400	-1.23281	-67.22851
23.98400	-1.23656	-67.46228
24.08400	-1.24125	-67.77552
24.18400	-1.24672	-68.13691
24.28400	-1.25250	-68.52543
24.38400	-1.25953	-69.03160
24.48400	-1.26344	-69.28919
24.58400	-1.26781	-69.56325
24.68400	-1.27266	-69.89419
24.78400	-1.27812	-70.26250
24.88400	-1.28500	-70.73276
24.98400	-1.28953	-71.04871
25.08400	-1.29359	-71.30900
25.18400	-1.29813	-71.60720
25.28400	-1.30328	-71.95362
25.38400	-1.30938	-72.33480
25.48400	-1.31594	-72.83470
25.58400	-1.31984	-73.07181
25.68400	-1.32422	-73.35985
25.78400	-1.32922	-73.69751
25.88400	-1.33531	-74.08856
25.98400	-1.34172	-74.55740
26.08400	-1.34609	-74.84179
26.18400	-1.35031	-75.09677
26.28400	-1.35500	-75.42360
26.38400	-1.36000	-75.75671
26.48400	-1.36641	-76.15460
26.58000	-1.37281	-76.65859
26.68000	-1.37656	-76.88883
26.78000	-1.38094	-77.15672
26.88000	-1.38609	-77.51058
26.98000	-1.39187	-77.89648
27.08000	-1.39812	-78.36389
27.18000	-1.40219	-78.62142
27.28000	-1.40656	-78.88584
27.38000	-1.41125	-79.20975
27.48000	-1.41625	-79.55030
27.58000	-1.42250	-79.93440
27.66800	-1.42938	-80.43889
27.76800	-1.43344	-80.73141
27.86800	-1.43750	-80.97862
27.96800	-1.44188	-81.27932
28.06800	-1.44750	-81.64543
28.16400	-1.45453	-82.15179
28.26400	-1.45906	-82.48231
28.36400	-1.46297	-82.72316
28.46400	-1.46734	-82.99828
28.56400	-1.47219	-83.32578
28.66400	-1.47766	-83.68487
28.76400	-1.48437	-84.16279
28.86400	-1.48906	-84.49142
28.96400	-1.49359	-84.77153
29.06400	-1.49875	-85.11646
29.16400	-1.50453	-85.50679
29.26400	-1.51172	-85.99900
29.36400	-1.51625	-86.34271
29.46400	-1.52016	-86.56913
29.56400	-1.52453	-86.87056
29.66400	-1.52969	-87.21798
29.76400	-1.53562	-87.62774
29.85600	-1.54234	-88.13368
29.95600	-1.54609	-88.38256
30.05600	-1.55016	-88.64181
30.15600	-1.55516	-88.97648
30.25600	-1.56109	-89.36292
30.35600	-1.56734	-89.84676
30.45600	-1.57203	-90.17104
30.55600	-1.57641	-90.45479
30.65600	-1.58094	-90.76757
30.75600	-1.58609	-91.12696
30.85600	-1.59141	-91.49320
30.95600	-1.59797	-91.95705
31.05600	-1.60266	-92.30246
31.15600	-1.60672	-92.56043
31.25600	-1.61125	-92.86655
31.35600	-1.61672	-93.22315
31.45600	-1.62328	-93.68800
31.55600	-1.62812	-94.05630
31.65600	-1.63234	-94.31762
31.75600	-1.63672	-94.59791
31.85600	-1.64172	-94.93405
31.95600	-1.64703	-95.30163
32.05600	-1.65391	-95.76007
32.15600	-1.65906	-96.13450
32.25600	-1.66359	-96.41644
32.35600	-1.66844	-96.72838
32.45600	-1.67422	-97.11013
32.55600	-1.68141	-97.60760
32.65600	-1.68563	-97.93216
32.75600	-1.68938	-98.14874
32.85600	-1.69359	-98.42802
32.95600	-1.69875	-98.76840
33.05600	-1.70453	-99.16197
33.15600	-1.71125	-99.63632
33.25600	-1.71578	-99.93739
33.35600	-1.72000	-100.19693
33.45600	-1.72469	-100.47930
33.55600	-1.72969	-100.80437
33.65600	-1.73609	-101.21638
33.75600	-1.74172	-101.63019
33.85600	-1.74609	-101.90708
33.95600	-1.75031	-102.16280
34.05600	-1.75500	-102.47031
34.15600	-1.76031	-102.80785
34.25600	-1.76766	-103.27758
34.35600	-1.77234	-103.62560
34.45600	-1.77625	-103.83542
34.55600	-1.78109	-104.12960
34.65600	-1.78687	-104.49031
34.75600	-1.79391	-104.94225
34.85600	-1.79891	-105.32201
34.95600	-1.80281	-105.55293
35.05600	-1.80750	-105.81611
35.15600	-1.81250	-106.14395
35.25600	-1.81750	-106.47200
35.35600	-1.82453	-106.91426
35.45600	-1.82984	-107.29995
35.55600	-1.83375	-107.52667
35.65600	-1.83844	-107.80340
35.75600	-1.84359	-108.13262
35.85600	-1.85047	-108.54524
35.95600	-1.85500	-108.89291
36.05600	-1.85875	-109.09735
36.15600	-1.86297	-109.33969
36.25600	-1.86750	-109.61955
36.35600	-1.87297	-109.94834
36.45600	-1.88047	-110.36073
36.55400	-1.88672	-110.86431
36.65400	-1.89078	-111.08030
36.75400	-1.89563	-111.34847
36.85400	-1.90109	-111.68766
36.95400	-1.90859	-112.15525
37.05400	-1.91344	-112.53461
37.15400	-1.91719	-112.75959
37.25400	-1.92172	-113.03469
37.35400	-1.92687	-113.37410
37.45400	-1.93219	-113.72793
37.55400	-1.94000	-114.23742
37.65400	-1.94328	-114.49288
37.75400	-1.94688	-114.66623
37.85400	-1.95141	-114.95419
37.95400	-1.95703	-115.30705
38.05200	-1.96453	-115.80919
38.15200	-1.96953	-116.20379
38.25200	-1.97344	-116.42504
38.35200	-1.97797	-116.68891
38.45200	-1.98281	-117.00147
38.55200	-1.98797	-117.33183
38.65200	-1.99547	-117.83849
38.75200	-2.00000	-118.18839
38.85200	-2.00391	-118.41777
38.95200	-2.00875	-118.71301
39.05200	-2.01422	-119.05583
39.15200	-2.02141	-119.53206
39.25200	-2.02594	-119.87769
39.35200	-2.02969	-120.08249
39.45200	-2.03406	-120.35506
39.55200	-2.03875	-120.65899
39.65200	-2.04406	-121.01817
39.75200	-2.05094	-121.45986
39.85200	-2.05656	-121.88106
39.95200	-2.06078	-122.13279
40.05200	-2.06578	-122.42269
40.15200	-2.07109	-122.74855
40.25200	-2.07797	-123.20206
40.35200	-2.08266	-123.58557
40.45200	-2.08641	-123.79918
40.55200	-2.09094	-124.07736
40.65200	-2.09578	-124.38197
40.75200	-2.10156	-124.75509
40.85200	-2.10891	-125.25252
40.95200	-2.11328	-125.57279
41.05200	-2.11719	-125.77777
41.15200	-2.12188	-126.06724
41.25200	-2.12719	-126.40665
41.35200	-2.13438	-126.86467
41.45200	-2.13969	-127.31208
41.55200	-2.14344	-127.51935
41.65200	-2.14781	-127.77543
41.75200	-2.15266	-128.07621
41.85200	-2.15828	-128.43031
41.95000	-2.16578	-128.93380
42.05000	-2.17031	-129.29699
42.15000	-2.17406	-129.49561
42.25000	-2.17875	-129.78961
42.35000	-2.18406	-130.12785
42.45000	-2.19094	-130.55986
42.55000	-2.19625	-130.96578
42.65000	-2.20016	-131.19563
42.75000	-2.20438	-131.46123
42.85000	-2.20922	-131.76741
42.95000	-2.21437	-132.10087
43.05000	-2.22172	-132.54623
43.15000	-2.22703	-132.98360
43.25000	-2.23109	-133.20678
43.35000	-2.23578	-133.48906
43.45000	-2.24094	-133.79762
43.55000	-2.24734	-134.20494
43.65000	-2.25266	-134.60490
43.75000	-2.25672	-134.87576
43.85000	-2.26125	-135.15358
43.95000	-2.26641	-135.47201
44.05000	-2.27203	-135.85055
44.15000	-2.27922	-136.33178
44.25000	-2.28328	-136.61931
44.35000	-2.28719	-136.82140
44.45000	-2.29172	-137.10991
44.55000	-2.29703	-137.44907
44.65000	-2.30391	-137.87393
44.75000	-2.31000	-138.35846
44.85000	-2.31391	-138.59993
44.95000	-2.31828	-138.83877
45.05000	-2.32281	-139.12548
45.15000	-2.32781	-139.44513
45.25000	-2.33438	-139.84607
45.35000	-2.33984	-140.26831
45.45000	-2.34406	-140.53011
45.55000	-2.34875	-140.79897
45.65000	-2.35406	-141.13350
45.75000	-2.36219	-141.61089
45.85000	-2.36703	-142.04182
45.95000	-2.37078	-142.25915
46.05000	-2.37516	-142.51260
46.15000	-2.38016	-142.82891
46.25000	-2.38594	-143.21308
46.35000	-2.39297	-143.70689
46.45000	-2.39734	-144.03132
46.55000	-2.40156	-144.26291
46.65000	-2.40594	-144.55886
46.75000	-2.41078	-144.86502
46.85000	-2.41703	-145.27239
46.95000	-2.42219	-145.67216
47.05000	-2.42625	-145.92989
47.15000	-2.43047	-146.20136
47.25000	-2.43531	-146.49799
47.35000	-2.44109	-146.86583
47.45000	-2.44797	-147.29719
47.55000	-2.45328	-147.69892
47.65000	-2.45750	-147.96159
47.75000	-2.46203	-148.22577
47.85000	-2.46703	-148.54193
47.95000	-2.47406	-148.96765
48.05000	-2.47984	-149.41275
48.15000	-2.48391	-149.64801
48.25000	-2.48797	-149.87896
48.35000	-2.49234	-150.14727
48.45000	-2.49750	-150.47278
48.55000	-2.50406	-150.86079
48.65000	-2.51062	-151.36039
48.75000	-2.51453	-151.59640
48.85000	-2.51891	-151.84267
48.95000	-2.52453	-152.17426
49.05000	-2.53188	-152.60519
49.15000	-2.53687	-153.02028
49.25000	-2.54047	-153.22146
49.35000	-2.54484	-153.47441
49.45000	-2.55000	-153.79789
49.55000	-2.55547	-154.15341
49.65000	-2.56281	-154.60409
49.75000	-2.56750	-154.98404
49.85000	-2.57109	-155.16368
49.95000	-2.57562	-155.41521
50.05000	-2.58047	-155.71529
50.15000	-2.58688	-156.10597
50.25000	-2.59328	-156.58972
50.35000	-2.59734	-156.83769
50.45000	-2.60156	-157.07844
50.55000	-2.60594	-157.33147
50.65000	-2.61109	-157.63861
50.75000	-2.61766	-158.02637
50.85000	-2.62312	-158.44329
50.95000	-2.62719	-158.68448
51.05000	-2.63203	-158.95376
51.15000	-2.63766	-159.29167
51.25000	-2.64531	-159.71513
51.35000	-2.65078	-160.17374
51.45000	-2.65422	-160.36426
51.55000	-2.65859	-160.59932
51.65000	-2.66313	-160.87788
51.75000	-2.66828	-161.19818
51.85000	-2.67437	-161.55279
51.95000	-2.67969	-161.93232
52.05000	-2.68375	-162.16767
52.15000	-2.68828	-162.42555
52.25000	-2.69328	-162.70381
52.35000	-2.70062	-163.11249
52.43400	-2.70688	-163.61539
52.53400	-2.71047	-163.82574
52.63400	-2.71438	-164.02858
52.73400	-2.71906	-164.28420
52.83400	-2.72422	-164.58732
52.93400	-2.73094	-164.96369
53.03400	-2.73703	-165.40879
53.13400	-2.74125	-165.65928
53.23400	-2.74594	-165.94476
53.33400	-2.75141	-166.28040
53.43400	-2.75813	-166.68701
53.52200	-2.76453	-167.19002
53.62200	-2.76734	-167.36642
53.72200	-2.77094	-167.53930
53.82200	-2.77531	-167.79454
53.92200	-2.78078	-168.13360
54.02200	-2.78797	-168.57022
54.12200	-2.79359	-169.03757
54.22200	-2.79703	-169.24244
54.32200	-2.80125	-169.49378
54.42200	-2.80625	-169.78158
54.52200	-2.81219	-170.15782
54.62000	-2.81953	-170.66470
54.72000	-2.82375	-170.97463
54.82000	-2.82797	-171.22510
54.92000	-2.83281	-171.52512
55.02000	-2.83797	-171.85304
55.12000	-2.84375	-172.20767
55.22000	-2.85016	-172.68926
55.32000	-2.85375	-172.91015
55.42000	-2.85766	-173.14149
55.52000	-2.86250	-173.42184
55.62000	-2.86844	-173.78864
55.71800	-2.87547	-174.29285
55.81800	-2.88000	-174.61146
55.91800	-2.88422	-174.85908
56.01800	-2.88906	-175.15817
56.11800	-2.89469	-175.52517
56.21800	-2.90094	-175.89195
56.31800	-2.90719	-176.37625
56.41800	-2.91094	-176.62086
56.51800	-2.91500	-176.85294
56.61800	-2.91969	-177.14225
56.71800	-2.92547	-177.50552
56.81800	-2.93234	-177.98680
56.91800	-2.93656	-178.29469
57.01800	-2.94031	-178.50757
57.11800	-2.94484	-178.78993
57.21800	-2.95000	-179.11547
57.31800	-2.95609	-179.49547
57.41400	-2.96313	-179.99746
57.51400	-2.96687	-180.25552
57.61400	-2.97109	-180.48468
57.71400	-2.97594	-180.77791
57.81400	-2.98109	-181.10457
57.91400	-2.98812	-181.55321
58.01400	-2.99313	-181.92339
58.11400	-2.99734	-182.16591
58.21400	-3.00203	-182.44770
58.31400	-3.00703	-182.76700
58.41400	-3.01297	-183.12775
58.51000	-3.02000	-183.63005
58.61000	-3.02359	-183.87821
58.71000	-3.02766	-184.09798
58.81000	-3.03250	-184.39411
58.91000	-3.03813	-184.73466
59.01000	-3.04531	-185.23590
59.11000	-3.04984	-185.55553
59.21000	-3.05391	-185.78966
59.31000	-3.05844	-186.06164
59.41000	-3.06328	-186.35853
59.51000	-3.06859	-186.68589
59.61000	-3.07594	-187.16328
59.71000	-3.08063	-187.52243
59.81000	-3.08453	-187.74180
59.91000	-3.08938	-188.01683
60.01000	-3.09500	-188.35519
60.10800	-3.10266	-188.86346
60.20800	-3.10656	-189.15591
60.30800	-3.11063	-189.37853
60.40800	-3.11516	-189.64970
60.50800	-3.12047	-189.98146
60.60800	-3.12625	-190.35639
60.70800	-3.13344	-190.84463
60.80800	-3.13719	-191.10920
60.90800	-3.14141	-191.33385
61.00800	-3.14609	-191.61257
61.10800	-3.15109	-191.91810
61.20800	-3.15875	-192.37201
61.30800	-3.16391	-192.80283
61.40800	-3.16781	-193.02484
61.50800	-3.17234	-193.30002
61.60800	-3.17734	-193.61359
61.70800	-3.18297	-193.95551
61.80800	-3.19000	-194.45001
61.90800	-3.19406	-194.72685
62.00800	-3.19844	-194.97451
62.10800	-3.20375	-195.30647
62.20800	-3.21016	-195.73309
62.29800	-3.21688	-196.23722
62.39800	-3.22062	-196.52312
62.49800	-3.22453	-196.75812
62.59800	-3.22891	-197.04390
62.69800	-3.23328	-197.32210
62.79800	-3.23859	-197.65849
62.89800	-3.24562	-198.14883
62.99800	-3.25000	-198.46515
63.09800	-3.25437	-198.73112
63.19800	-3.25937	-199.03991
63.29800	-3.26469	-199.37819
63.39800	-3.27094	-199.80052
63.49800	-3.27547	-200.11997
63.59800	-3.27984	-200.38515
63.69800	-3.28437	-200.66600
63.79800	-3.28953	-200.99773
63.89800	-3.29547	-201.36681
63.99600	-3.30297	-201.87517
64.09600	-3.30719	-202.19515
64.19600	-3.31125	-202.41842
64.29600	-3.31547	-202.68385
64.39600	-3.32063	-202.99034
64.49600	-3.32750	-203.40329
64.59600	-3.33297	-203.83117
64.69600	-3.33688	-204.05641
64.79600	-3.34109	-204.30182
64.89600	-3.34594	-204.57983
64.99600	-3.35141	-204.91324
65.09600	-3.35828	-205.36216
65.19600	-3.36328	-205.72568
65.29600	-3.36781	-205.97339
65.39600	-3.37266	-206.27494
65.49600	-3.37828	-206.60946
65.59600	-3.38531	-207.04158
65.69600	-3.39031	-207.42092
65.79600	-3.39391	-207.61898
65.89600	-3.39813	-207.86028
65.99600	-3.40297	-208.13572
66.09600	-3.40875	-208.49037
66.19200	-3.41656	-208.99877
66.29200	-3.42078	-209.33795
66.39200	-3.42438	-209.51705
66.49200	-3.42891	-209.77654
66.59200	-3.43406	-210.07165
66.69200	-3.44047	-210.45022
66.79200	-3.44594	-210.85545
66.89200	-3.45016	-211.10754
66.99200	-3.45469	-211.36422
67.09200	-3.46000	-211.67107
67.19200	-3.46578	-212.01976
67.29200	-3.47297	-212.49034
67.39200	-3.47703	-212.77881
67.49200	-3.48078	-212.95910
67.59200	-3.48516	-213.20532
67.69200	-3.49000	-213.49148
67.79200	-3.49719	-213.89975
67.89200	-3.50281	-214.32148
67.99200	-3.50672	-214.52454
68.09200	-3.51094	-214.75117
68.19200	-3.51578	-215.01866
68.29200	-3.52078	-215.31369
68.39200	-3.52750	-215.67525
68.49200	-3.53359	-216.11850
68.59200	-3.53797	-216.36333
68.69200	-3.54281	-216.61663
68.79200	-3.54844	-216.95794
68.89200	-3.55641	-217.42110
68.99200	-3.56078	-217.77020
69.09200	-3.56422	-217.92133
69.19200	-3.56859	-218.15822
69.29200	-3.57344	-218.44247
69.39200	-3.57906	-218.76781
69.49200	-3.58688	-219.25628
69.59200	-3.59078	-219.54194
69.69200	-3.59453	-219.72747
69.79200	-3.59922	-219.97914
69.89200	-3.60438	-220.28011
69.99200	-3.61094	-220.65440
70.09200	-3.61672	-221.06725
70.19200	-3.62094	-221.31604
70.29200	-3.62547	-221.56920
70.39200	-3.63031	-221.84514
70.49200	-3.63563	-222.15079
70.59200	-3.64328	-222.63782
70.69200	-3.64734	-222.92747
70.79200	-3.65109	-223.12839
70.89200	-3.65578	-223.38587
70.99200	-3.66094	-223.68845
71.09200	-3.66797	-224.08400
71.19200	-3.67375	-224.51159
71.29200	-3.67750	-224.72078
71.39200	-3.68172	-224.94400
71.49200	-3.68641	-225.20250
71.59200	-3.69187	-225.52650
71.69200	-3.69891	-225.93637
71.79200	-3.70438	-226.36209
71.89200	-3.70828	-226.56827
71.99200	-3.71297	-226.81063
72.09200	-3.71844	-227.11195
72.19200	-3.72547	-227.52729
72.29200	-3.73031	-227.88349
72.39200	-3.73406	-228.07856
72.49200	-3.73844	-228.30649
72.59200	-3.74344	-228.59098
72.69200	-3.74937	-228.94089
72.79200	-3.75672	-229.37189
72.89200	-3.76156	-229.75141
72.99200	-3.76531	-229.92101
73.09200	-3.77000	-230.17697
73.19200	-3.77484	-230.46215
73.29200	-3.78156	-230.84559
73.39200	-3.78703	-231.25294
73.49200	-3.79109	-231.48328
73.59200	-3.79531	-231.72219
73.69200	-3.80016	-231.98782
73.79200	-3.80563	-232.31202
73.89200	-3.81328	-232.77132
73.99200	-3.81812	-233.14156
74.09200	-3.82187	-233.33056
74.19200	-3.82656	-233.58583
74.29200	-3.83188	-233.89882
74.39200	-3.83859	-234.29444
74.49200	-3.84359	-234.66207
74.59200	-3.84766	-234.87578
74.69200	-3.85203	-235.11532
74.79200	-3.85656	-235.37184
74.89200	-3.86156	-235.65541
74.99200	-3.86875	-236.04128
75.09200	-3.87453	-236.50678
75.19200	-3.87875	-236.72792
75.29200	-3.88344	-237.00105
75.39200	-3.88875	-237.30667
75.49200	-3.89563	-237.69423
75.59200	-3.90031	-238.04495
75.69200	-3.90406	-238.22674
75.79200	-3.90828	-238.45971
75.89200	-3.91313	-238.72848
75.99200	-3.91875	-239.05911
76.09200	-3.92656	-239.52310
76.19200	-3.93172	-239.92875
76.29200	-3.93547	-240.11421
76.39200	-3.93984	-240.34286
76.49200	-3.94484	-240.60899
76.59200	-3.95141	-240.97629
76.69200	-3.95734	-241.41701
76.79200	-3.96141	-241.64332
76.89200	-3.96578	-241.87903
76.99200	-3.97078	-242.16822
77.09200	-3.97609	-242.47068
77.19200	-3.98313	-242.90691
77.29200	-3.98781	-243.22070
77.39200	-3.99188	-243.42541
77.49200	-3.99656	-243.68599
77.59200	-4.00156	-243.97422
77.69200	-4.00813	-244.32315
77.79200	-4.01500	-244.82353
77.89200	-4.01875	-245.03827
77.99200	-4.02312	-245.26882
78.09200	-4.02797	-245.54113
78.19200	-4.03359	-245.88726
78.29200	-4.04141	-246.38318
78.39200	-4.04547	-246.68528
78.49200	-4.04906	-246.86398
78.59200	-4.05391	-247.12393
78.69200	-4.05906	-247.42109
78.79200	-4.06578	-247.80680
78.89200	-4.07109	-248.17964
78.99200	-4.07516	-248.38647
79.09200	-4.07953	-248.61114
79.19200	-4.08438	-248.89959
79.29200	-4.08953	-249.20551
79.39200	-4.09578	-249.55858
79.49200	-4.10125	-249.95288
79.59200	-4.10563	-250.19947
79.69200	-4.11000	-250.44754
79.79200	-4.11484	-250.72306
79.89200	-4.12141	-251.10918
79.99200	-4.12750	-251.54293
80.09200	-4.13172	-251.79574
80.19200	-4.13578	-252.02021
80.29200	-4.14047	-252.29058
80.39200	-4.14563	-252.59018
80.49200	-4.15172	-252.93157
80.59200	-4.15719	-253.31065
80.69200	-4.16141	-253.55610
80.79200	-4.16594	-253.79699
80.89200	-4.17125	-254.08748
80.99200	-4.17812	-254.47172
81.09200	-4.18422	-254.90445
81.19200	-4.18797	-255.10278
81.29200	-4.19219	-255.31948
81.39200	-4.19703	-255.58522
81.49200	-4.20219	-255.86423
81.59200	-4.20859	-256.20010
81.69200	-4.21438	-256.59278
81.79200	-4.21844	-256.80315
81.89200	-4.22344	-257.05579
81.99200	-4.22875	-257.35453
82.09200	-4.23500	-257.68411
82.19200	-4.24078	-258.06686
82.29200	-4.24484	-258.28356
82.39200	-4.24891	-258.48418
82.49200	-4.25359	-258.72418
82.59200	-4.25891	-259.00778
82.69200	-4.26656	-259.38570
82.79200	-4.27219	-259.83182
82.89200	-4.27563	-259.98303
82.99200	-4.28000	-260.19612
83.09200	-4.28516	-260.46243
83.19200	-4.29188	-260.81511
83.29200	-4.29797	-261.24474
83.39200	-4.30234	-261.45640
83.49200	-4.30641	-261.65977
83.59200	-4.31078	-261.89268
83.69200	-4.31562	-262.14126
83.79200	-4.32141	-262.44116
83.89200	-4.32781	-262.83035
83.99200	-4.33188	-263.07189
84.09200	-4.33625	-263.26343
84.19200	-4.34141	-263.52680
84.29200	-4.34766	-263.83188
84.39200	-4.35391	-264.25239
84.49200	-4.35781	-264.44122
84.59200	-4.36188	-264.62337
84.69200	-4.36641	-264.83861
84.79200	-4.37172	-265.10662
84.89200	-4.37813	-265.43063
84.98400	-4.38594	-265.93488
85.08400	-4.38984	-266.15199
85.18400	-4.39406	-266.33203
85.28400	-4.39891	-266.58857
85.38400	-4.40641	-266.94956
85.48400	-4.41250	-267.43022
85.58400	-4.41547	-267.54141
85.68400	-4.41953	-267.72860
85.78400	-4.42453	-267.97831
85.88400	-4.43000	-268.28784
85.98400	-4.43719	-268.65759
86.08400	-4.44188	-268.99943
86.18400	-4.44531	-269.14820
86.28400	-4.44969	-269.35670
86.38400	-4.45469	-269.60713
86.48400	-4.46156	-269.96335
86.57200	-4.46859	-270.46508
86.67200	-4.47188	-270.65134
86.77200	-4.47578	-270.82166
86.87200	-4.48031	-271.04157
86.97200	-4.48547	-271.31787
87.07200	-4.49219	-271.65252
87.17200	-4.49875	-272.14798
87.27200	-4.50219	-272.30170
87.37200	-4.50656	-272.51422
87.47200	-4.51172	-272.78858
87.57200	-4.51734	-273.10070
87.67200	-4.52344	-273.47708
87.77200	-4.52750	-273.69696
87.87200	-4.53188	-273.91270
87.97200	-4.53672	-274.16888
88.07200	-4.54219	-274.46046
88.17200	-4.54906	-274.81166
88.27200	-4.55547	-275.27413
88.37200	-4.55875	-275.44349
88.47200	-4.56281	-275.61316
88.57200	-4.56750	-275.86234
88.67200	-4.57359	-276.18825
88.77200	-4.58125	-276.67075
88.87200	-4.58516	-276.90226
88.97200	-4.58906	-277.07577
89.07200	-4.59375	-277.30486
89.17200	-4.59906	-277.58634
89.27200	-4.60500	-277.90019
89.37200	-4.61141	-278.30967
89.47200	-4.61578	-278.55939
89.57200	-4.62016	-278.77563
89.67200	-4.62500	-279.01950
89.77200	-4.63063	-279.32864
89.87200	-4.63828	-279.77994
89.97200	-4.64203	-280.03243
90.07200	-4.64578	-280.19378
90.17200	-4.65047	-280.43297
90.27200	-4.65578	-280.72065
90.37200	-4.66234	-281.04615
90.47200	-4.66859	-281.47799
90.57200	-4.67234	-281.67433
90.67200	-4.67672	-281.88235
90.77200	-4.68187	-282.15495
90.87200	-4.68750	-282.46221
90.97200	-4.69422	-282.87154
91.07200	-4.69828	-283.11402
91.17200	-4.70250	-283.31283
91.27200	-4.70734	-283.56048
91.37200	-4.71234	-283.82772
91.47200	-4.71859	-284.14381
91.57200	-4.72563	-284.61745
91.67200	-4.72891	-284.77302
91.77200	-4.73281	-284.94930
91.87200	-4.73750	-285.17279
91.97200	-4.74313	-285.46590
92.07200	-4.75047	-285.89585
92.17200	-4.75484	-286.16711
92.27200	-4.75922	-286.36599
92.37200	-4.76406	-286.61042
92.47200	-4.76922	-286.89027
92.57200	-4.77547	-287.17822
92.67200	-4.78234	-287.65744
92.77200	-4.78578	-287.81977
92.87200	-4.79000	-288.00932
92.97200	-4.79484	-288.25602
93.07200	-4.80047	-288.53947
93.17200	-4.80719	-288.93414
93.27200	-4.81141	-289.16195
93.37200	-4.81547	-289.35084
93.47200	-4.82047	-289.58166
93.57200	-4.82563	-289.85268
93.67200	-4.83219	-290.18259
93.77200	-4.83922	-290.65749
93.87200	-4.84266	-290.83353
93.97200	-4.84703	-291.01968
94.07200	-4.85203	-291.26063
94.17200	-4.85781	-291.56974
94.27200	-4.86516	-292.03889
94.37200	-4.86922	-292.26333
94.47200	-4.87312	-292.44047
94.57200	-4.87766	-292.66310
94.67200	-4.88250	-292.92500
94.77200	-4.88844	-293.19298
94.87200	-4.89547	-293.66556
94.97200	-4.89922	-293.85144
95.07200	-4.90359	-294.05507
95.17200	-4.90906	-294.36514
95.27200	-4.91531	-294.69395
95.37200	-4.92172	-295.12697
95.47200	-4.92547	-295.33321
95.57200	-4.92937	-295.49244
95.67200	-4.93391	-295.71772
95.77200	-4.93859	-295.93056
95.87200	-4.94406	-296.22200
95.97200	-4.95156	-296.66540
96.07200	-4.95609	-296.94557
96.17200	-4.96047	-297.14155
96.27200	-4.96547	-297.41365
96.37200	-4.97109	-297.70765
96.47200	-4.97750	-298.08339
96.57200	-4.98156	-298.29556
96.67200	-4.98547	-298.47217
96.77200	-4.99000	-298.67265
96.87200	-4.99531	-298.93991
96.97200	-5.00109	-299.26267
97.07200	-5.00891	-299.71066
97.17200	-5.01313	-299.95951
97.27200	-5.01719	-300.13448
97.37200	-5.02203	-300.36721
97.47200	-5.02781	-300.65426
97.57200	-5.03484	-301.07716
97.67200	-5.03875	-301.28670
97.77200	-5.04281	-301.45597
97.87200	-5.04734	-301.67338
97.97200	-5.05266	-301.93296
98.07200	-5.05813	-302.21304
98.17200	-5.06484	-302.59934
98.27200	-5.06875	-302.80808
98.37200	-5.07297	-302.96588
98.47200	-5.07766	-303.18415
98.57200	-5.08328	-303.46006
98.67200	-5.09172	-303.91586
98.77200	-5.09656	-304.23427
98.87200	-5.10031	-304.38954
98.97200	-5.10469	-304.57866
99.07200	-5.10953	-304.81198
99.17200	-5.11547	-305.09132
99.27200	-5.12234	-305.51839
99.37200	-5.12609	-305.69303
99.47200	-5.13047	-305.88120
99.57200	-5.13563	-306.12218
99.67200	-5.14109	-306.41639
99.77200	-5.14750	-306.75501
99.87200	-5.15172	-306.96359
99.97200	-5.15578	-307.13877
100.07200	-5.16031	-307.34763
100.17200	-5.16547	-307.58205
100.27200	-5.17094	-307.86315
100.37200	-5.17875	-308.28294
100.47200	-5.18250	-308.48661
100.57200	-5.18641	-308.62173
100.67200	-5.19109	-308.83268
100.77200	-5.19656	-309.08486
100.87200	-5.20453	-309.50633
100.97200	-5.20922	-309.78325
101.07200	-5.21313	-309.92693
101.17200	-5.21766	-310.11701
101.27200	-5.22266	-310.34061
101.37200	-5.22781	-310.58353
101.47200	-5.23562	-310.97928
101.57200	-5.24000	-311.23611
101.67200	-5.24422	-311.40104
101.77200	-5.24969	-311.64443
101.87200	-5.25703	-312.02671
101.95400	-5.26453	-312.53320
102.05400	-5.26656	-312.62472
102.15400	-5.26953	-312.66785
102.25400	-5.27406	-312.87870
102.35400	-5.27906	-313.11399
102.45400	-5.28453	-313.39404
102.55400	-5.29203	-313.82322
102.65400	-5.29594	-314.03312
102.75400	-5.29984	-314.17993
102.85400	-5.30453	-314.39003
102.95400	-5.30984	-314.64538
103.05400	-5.31719	-315.00319
103.15400	-5.32203	-315.35029
103.25400	-5.32625	-315.50771
103.35400	-5.33062	-315.71016
103.45400	-5.33594	-315.94840
103.55400	-5.34266	-316.30221
103.64800	-5.35016	-316.80909
103.74800	-5.35281	-316.91414
103.84800	-5.35672	-317.04578
103.94800	-5.36125	-317.26256
104.04800	-5.36641	-317.50318
104.14800	-5.37312	-317.84761
104.24800	-5.37828	-318.15904
104.34800	-5.38219	-318.33073
104.44800	-5.38672	-318.51843
104.54800	-5.39188	-318.76111
104.64800	-5.39703	-319.02674
104.74800	-5.40438	-319.41909
104.84800	-5.40922	-319.69538
104.94800	-5.41297	-319.83733
105.04800	-5.41766	-320.04100
105.14800	-5.42297	-320.29232
105.24800	-5.43063	-320.66640
105.34801	-5.43563	-320.99020
105.44801	-5.43922	-321.11910
105.54801	-5.44344	-321.29318
105.64801	-5.44828	-321.51693
105.74801	-5.45375	-321.77481
105.84801	-5.46125	-322.16895
105.94801	-5.46578	-322.45308
106.04801	-5.47000	-322.61175
106.14801	-5.47484	-322.82022
106.24801	-5.48000	-323.06802
106.34801	-5.48656	-323.37579
106.44801	-5.49172	-323.67864
106.54801	-5.49563	-323.83117
106.64801	-5.50000	-324.02116
106.74801	-5.50516	-324.24682
106.84801	-5.51094	-324.53033
106.94801	-5.51906	-324.96420
107.04801	-5.52281	-325.17684
107.14801	-5.52656	-325.29581
107.24801	-5.53109	-325.49194
107.34801	-5.53625	-325.71954
107.44801	-5.54359	-326.06232
107.54801	-5.54922	-326.42713
107.64801	-5.55297	-326.57450
107.74801	-5.55734	-326.74664
107.84801	-5.56219	-326.95502
107.94801	-5.56766	-327.21031
108.04801	-5.57469	-327.56892
108.14801	-5.57938	-327.83905
108.24801	-5.58328	-327.98544
108.34801	-5.58766	-328.16371
108.44801	-5.59281	-328.38547
108.54801	-5.60016	-328.71717
108.64801	-5.60531	-329.04562
108.74801	-5.60922	-329.18590
108.84801	-5.61375	-329.36862
108.94801	-5.61875	-329.59676
109.04801	-5.62422	-329.85729
109.14801	-5.63172	-330.20020
109.24801	-5.63672	-330.51631
109.34801	-5.64047	-330.65125
109.44801	-5.64500	-330.82294
109.54801	-5.65031	-331.06095
109.64801	-5.65797	-331.42307
109.74801	-5.66281	-331.75370
109.84801	-5.66656	-331.88745
109.94801	-5.67094	-332.05640
110.04801	-5.67609	-332.28114
110.14801	-5.68172	-332.55929
110.24801	-5.68906	-332.94937
110.34801	-5.69313	-333.17554
110.44801	-5.69703	-333.30542
110.54801	-5.70141	-333.48605
110.64801	-5.70688	-333.72456
110.74801	-5.71484	-334.12182
110.84801	-5.72031	-334.50392
110.94801	-5.72375	-334.61770
111.04801	-5.72813	-334.78868
111.14801	-5.73328	-335.04158
111.24801	-5.73891	-335.30939
111.34801	-5.74547	-335.67858
111.44801	-5.74938	-335.87071
111.54801	-5.75344	-336.02536
111.64801	-5.75797	-336.22819
111.74801	-5.76313	-336.47415
111.84801	-5.77000	-336.78970
111.94801	-5.77562	-337.13129
112.04801	-5.78016	-337.34214
112.14801	-5.78453	-337.52397
112.24801	-5.78922	-337.73366
112.34801	-5.79453	-337.97964
112.44801	-5.80172	-338.35846
112.54801	-5.80641	-338.63795
112.64801	-5.81016	-338.76416
112.74801	-5.81437	-338.92229
112.84801	-5.81953	-339.15105
112.94801	-5.82625	-339.45903
113.04801	-5.83234	-339.82816
113.14801	-5.83656	-340.01008
113.24801	-5.84094	-340.18746
113.34801	-5.84578	-340.38976
113.44801	-5.85109	-340.62347
113.54801	-5.85828	-340.97096
113.64801	-5.86344	-341.26806
113.74801	-5.86734	-341.39833
113.84801	-5.87172	-341.58134
113.94801	-5.87703	-341.80874
114.04801	-5.88313	-342.07416
114.14801	-5.88922	-342.42317
114.24801	-5.89313	-342.58163
114.34801	-5.89734	-342.72215
114.44801	-5.90219	-342.91330
114.54801	-5.90766	-343.15297
114.64801	-5.91469	-343.49549
114.74801	-5.91984	-343.78672
114.84801	-5.92359	-343.89797
114.94801	-5.92828	-344.07181
115.04801	-5.93328	-344.28725
115.14801	-5.94000	-344.57394
115.24801	-5.94688	-344.99493
115.34801	-5.95047	-345.12123
115.44801	-5.95469	-345.25955
115.54801	-5.95953	-345.46584
115.64801	-5.96469	-345.67499
115.74801	-5.97188	-345.98055
115.84801	-5.97656	-346.26564
115.94801	-5.98031	-346.38041
116.04801	-5.98484	-346.54084
116.14801	-5.99000	-346.74489
116.24801	-5.99672	-347.03019
116.34801	-6.00297	-347.40201
116.44801	-6.00672	-347.52852
116.54801	-6.01094	-347.66904
116.64801	-6.01578	-347.83915
116.74801	-6.02078	-348.04809
116.84801	-6.02797	-348.33854
116.94801	-6.03344	-348.66068
117.04801	-6.03719	-348.75917
117.14801	-6.04141	-348.90175
117.24801	-6.04641	-349.08932
117.34801	-6.05328	-349.35254
117.44801	-6.05906	-349.68415
117.54801	-6.06297	-349.80151
117.64801	-6.06734	-349.94236
117.74801	-6.07266	-350.13440
117.84801	-6.07859	-350.39932
117.94801	-6.08703	-350.78987
118.04801	-6.09109	-351.03527
118.14801	-6.09453	-351.09106
118.24801	-6.09891	-351.23989
118.34801	-6.10422	-351.43930
118.44801	-6.11281	-351.81293
118.54801	-6.11750	-352.13366
118.64801	-6.12062	-352.20277
118.74801	-6.12484	-352.32997
118.84801	-6.12953	-352.51689
118.94801	-6.13500	-352.74047
119.04801	-6.14219	-353.06495
119.14801	-6.14672	-353.30221
119.24801	-6.15063	-353.42196
119.34801	-6.15500	-353.56525
119.44801	-6.16000	-353.75786
119.54801	-6.16641	-353.99550
119.64801	-6.17328	-354.40105
119.74801	-6.17734	-354.54330
119.84801	-6.18156	-354.68337
119.94801	-6.18641	-354.85989
120.04801	-6.19203	-355.08826
120.14801	-6.19953	-355.42905
120.24801	-6.20453	-355.72556
120.34801	-6.20797	-355.80167
120.44801	-6.21250	-355.94878
120.54801	-6.21797	-356.17560
120.64801	-6.22531	-356.51952
120.74801	-6.23000	-356.78700
120.84801	-6.23359	-356.88522
120.94801	-6.23781	-357.01755
121.04801	-6.24266	-357.19472
121.14801	-6.24781	-357.41222
121.24801	-6.25516	-357.69278
121.34801	-6.26125	-358.10238
121.44801	-6.26469	-358.18613
121.54801	-6.26906	-358.32182
121.64801	-6.27438	-358.51610
121.74801	-6.28141	-358.82798
121.84801	-6.28687	-359.16793
121.94801	-6.29047	-359.26366
122.04801	-6.29469	-359.39384
122.14801	-6.29969	-359.58293
122.24801	-6.30500	-359.80293
122.34801	-6.31203	-360.09416
122.44801	-6.31750	-360.41430
122.54801	-6.32125	-360.51723
122.64801	-6.32578	-360.67274
122.74801	-6.33125	-360.88404
122.84801	-6.33859	-361.18981
122.94801	-6.34391	-361.52190
123.04801	-6.34734	-361.60392
123.14801	-6.35141	-361.72056
123.24801	-6.35625	-361.89860
123.34801	-6.36188	-362.13583
123.44801	-6.36922	-362.46982
123.54801	-6.37391	-362.72168
123.64801	-6.37781	-362.82361
123.74801	-6.38234	-362.98361
123.84801	-6.38750	-363.18576
123.94801	-6.39391	-363.42746
124.04801	-6.40016	-363.79054
124.14801	-6.40406	-363.91211
124.24801	-6.40828	-364.03623
124.34801	-6.41297	-364.21415
124.44801	-6.41828	-364.41264
124.54801	-6.42609	-364.76961
124.64801	-6.43141	-365.08867
124.74801	-6.43469	-365.15284
124.84801	-6.43906	-365.27127
124.94801	-6.44375	-365.43685
125.04801	-6.45078	-365.68838
125.14801	-6.45719	-366.09402
125.24801	-6.46078	-366.19616
125.34801	-6.46516	-366.31519
125.44801	-6.47000	-366.48649
125.54801	-6.47547	-366.70315
125.64801	-6.48281	-367.01864
125.74801	-6.48859	-367.36771
125.84801	-6.49219	-367.45182
125.94801	-6.49672	-367.59144
126.04801	-6.50203	-367.79860
126.14801	-6.50859	-368.06503
126.24801	-6.51422	-368.39414
126.34801	-6.51750	-368.46200
126.44801	-6.52172	-368.58463
126.54801	-6.52656	-368.76205
126.64801	-6.53250	-369.01924
126.74801	-6.54062	-369.42029
126.84801	-6.54547	-369.71459
126.94801	-6.54891	-369.77595
127.04801	-6.55344	-369.92133
127.14801	-6.55828	-370.11394
127.24801	-6.56453	-370.37235
127.34801	-6.57063	-370.71481
127.44801	-6.57438	-370.81957
127.54801	-6.57859	-370.94152
127.64801	-6.58328	-371.12448
127.74801	-6.58875	-371.33515
127.84801	-6.59656	-371.65913
127.94801	-6.60188	-372.02621
128.04801	-6.60500	-372.05869
128.14801	-6.60922	-372.18243
128.24801	-6.61437	-372.37015
128.34801	-6.62047	-372.62872
128.44801	-6.62656	-372.94173
128.54801	-6.63078	-373.07596
128.64801	-6.63516	-373.22050
128.74801	-6.64031	-373.41180
128.84801	-6.64547	-373.62370
128.94801	-6.65297	-373.93457
129.04801	-6.65797	-374.22943
129.14801	-6.66156	-374.30513
129.24801	-6.66578	-374.42869
129.34801	-6.67125	-374.62780
129.44801	-6.67844	-374.92424
129.54801	-6.68406	-375.25079
129.64801	-6.68750	-375.32628
129.74801	-6.69156	-375.42969
129.84801	-6.69625	-375.57977
129.94801	-6.70125	-375.76979
130.04801	-6.70734	-375.97811
130.14801	-6.71422	-376.33643
130.24801	-6.71828	-376.48106
130.34801	-6.72281	-376.60789
130.44801	-6.72750	-376.76680
130.54801	-6.73344	-376.97041
130.64801	-6.74047	-377.32860
130.74801	-6.74422	-377.43348
130.84801	-6.74844	-377.53028
130.94801	-6.75328	-377.68093
131.04801	-6.75859	-377.87640
131.14801	-6.76547	-378.11780
131.24801	-6.77109	-378.43424
131.34801	-6.77500	-378.51903
131.44801	-6.77938	-378.62566
131.54801	-6.78453	-378.79634
131.64801	-6.79109	-379.03643
131.74801	-6.79734	-379.36765
131.84801	-6.80125	-379.46102
131.94801	-6.80531	-379.56527
132.04801	-6.80984	-379.68859
132.14801	-6.81531	-379.88964
132.24801	-6.82234	-380.14689
132.34801	-6.82875	-380.50279
132.44801	-6.83203	-380.54180
132.54801	-6.83641	-380.65413
132.64801	-6.84156	-380.83211
132.74801	-6.84781	-381.04400
132.84801	-6.85406	-381.37433
132.94801	-6.85797	-381.46237
133.04801	-6.86219	-381.56772
133.14801	-6.86672	-381.69733
133.24801	-6.87187	-381.87405
133.34801	-6.87813	-382.10213
133.44801	-6.88609	-382.53969
133.54801	-6.88906	-382.57921
133.64801	-6.89297	-382.64403
133.74801	-6.89781	-382.79518
133.84801	-6.90375	-382.98970
133.94801	-6.91094	-383.36816
134.04801	-6.91453	-383.43999
134.14801	-6.91859	-383.52138
134.24801	-6.92344	-383.67149
134.34801	-6.92875	-383.84649
134.44801	-6.93562	-384.06616
134.54801	-6.94281	-384.50414
134.64801	-6.94609	-384.53725
134.74801	-6.95031	-384.63029
134.84801	-6.95547	-384.80151
134.94801	-6.96344	-385.07986
135.04801	-6.96969	-385.50192
135.14801	-6.97250	-385.50740
135.24801	-6.97641	-385.58316
135.34801	-6.98125	-385.73843
135.44801	-6.98656	-385.93629
135.54801	-6.99328	-386.19578
135.64801	-6.99844	-386.45712
135.74801	-7.00219	-386.54262
135.84801	-7.00656	-386.66672
135.94801	-7.01172	-386.85083
136.04801	-7.01781	-387.07116
136.14801	-7.02438	-387.40730
136.24801	-7.02828	-387.51265
136.34801	-7.03250	-387.60737
136.44801	-7.03703	-387.74836
136.54801	-7.04250	-387.93045
136.64801	-7.05047	-388.25035
136.74801	-7.05641	-388.64374
136.84801	-7.05937	-388.64562
136.94801	-7.06359	-388.74996
137.04801	-7.06844	-388.89793
137.14801	-7.07484	-389.13801
137.24801	-7.08141	-389.49132
137.34801	-7.08531	-389.59175
137.44801	-7.08938	-389.68864
137.54801	-7.09422	-389.83181
137.64801	-7.09953	-390.02407
137.74801	-7.10625	-390.27512
137.84801	-7.11234	-390.61117
137.94801	-7.11609	-390.68082
138.04801	-7.12031	-390.79067
138.14801	-7.12531	-390.96391
138.24801	-7.13125	-391.18969
138.34801	-7.13859	-391.55111
138.44801	-7.14203	-391.64823
138.54801	-7.14609	-391.72640
138.64801	-7.15094	-391.88522
138.74801	-7.15656	-392.10054
138.84801	-7.16359	-392.36036
138.94801	-7.16938	-392.68240
139.04801	-7.17266	-392.73956
139.14801	-7.17703	-392.83773
139.24801	-7.18187	-392.99926
139.34801	-7.18766	-393.20192
139.44801	-7.19516	-393.58276
139.54801	-7.19906	-393.72271
139.64801	-7.20328	-393.80896
139.74801	-7.20797	-393.95249
139.84801	-7.21297	-394.12695
139.94801	-7.21969	-394.38704
140.04801	-7.22547	-394.70553
140.14801	-7.22891	-394.73796
140.24801	-7.23313	-394.83023
140.34801	-7.23797	-394.97274
140.44801	-7.24375	-395.18166
140.54801	-7.25141	-395.54280
140.64801	-7.25578	-395.71548
140.74801	-7.26000	-395.80756
140.84801	-7.26469	-395.93890
140.94801	-7.26953	-396.09313
141.04801	-7.27578	-396.28741
141.14801	-7.28234	-396.63759
141.24801	-7.28625	-396.72861
141.34801	-7.29047	-396.82862
141.44801	-7.29547	-396.98619
141.54801	-7.30187	-397.21408
141.64801	-7.30859	-397.56978
141.74801	-7.31203	-397.62038
141.84801	-7.31594	-397.69503
141.94801	-7.32078	-397.82661
142.04801	-7.32609	-398.00608
142.14801	-7.33281	-398.24545
142.24801	-7.33953	-398.63420
142.34801	-7.34328	-398.70420
142.44801	-7.34766	-398.79915
142.54801	-7.35266	-398.95415
142.64801	-7.35922	-399.19075
142.74801	-7.36641	-399.60039
142.84801	-7.36953	-399.65627
142.94801	-7.37328	-399.71796
143.04801	-7.37781	-399.84944
143.14801	-7.38281	-400.01208
143.24801	-7.38875	-400.22597
143.34801	-7.39469	-400.50319
143.44801	-7.39875	-400.59263
143.54801	-7.40328	-400.71738
143.64801	-7.40844	-400.87825
143.74801	-7.41422	-401.09110
143.84801	-7.42266	-401.51188
143.94801	-7.42672	-401.65624
144.04801	-7.43063	-401.72637
144.14801	-7.43500	-401.84307
144.24801	-7.43984	-402.00031
144.34801	-7.44547	-402.18213
144.44801	-7.45203	-402.48767
144.54801	-7.45641	-402.62446
144.64801	-7.46078	-402.72796
144.74801	-7.46563	-402.87685
144.84801	-7.47219	-403.09900
144.94801	-7.47922	-403.49746
145.04801	-7.48266	-403.56055
145.14801	-7.48703	-403.64522
145.24801	-7.49187	-403.78886
145.34801	-7.49703	-403.97540
145.44801	-7.50266	-404.17585
145.54801	-7.50953	-404.50475
145.64801	-7.51328	-404.58018
145.74801	-7.51719	-404.66255
145.84801	-7.52188	-404.80375
145.94801	-7.52766	-404.99675
146.04801	-7.53516	-405.34437
146.14801	-7.53906	-405.47973
146.24801	-7.54313	-405.54968
146.34801	-7.54766	-405.66504
146.44801	-7.55266	-405.82675
146.54801	-7.55844	-406.01239
146.64801	-7.56547	-406.33529
146.74801	-7.56937	-406.44199
146.84801	-7.57359	-406.52072
146.94801	-7.57828	-406.62482
147.04801	-7.58391	-406.80814
147.14801	-7.59156	-407.15396
147.24801	-7.59594	-407.29716
147.34801	-7.60000	-407.37078
147.44801	-7.60484	-407.48614
147.54801	-7.61016	-407.65333
147.64801	-7.61734	-407.89494
147.74801	-7.62297	-408.20348
147.84801	-7.62656	-408.25084
147.94801	-7.63094	-408.32794
148.04801	-7.63594	-408.45525
148.14801	-7.64125	-408.62519
148.24801	-7.64812	-408.92923
148.34801	-7.65234	-409.03619
148.44801	-7.65672	-409.12396
148.54801	-7.66141	-409.23908
148.64801	-7.66656	-409.38061
148.74801	-7.67359	-409.60172
148.84801	-7.68016	-409.97675
148.94801	-7.68344	-410.00271
149.04801	-7.68750	-410.06392
149.14801	-7.69250	-410.19395
149.24801	-7.69828	-410.39479
149.34801	-7.70547	-410.71257
149.44801	-7.70938	-410.79873
149.54801	-7.71344	-410.85640
149.64801	-7.71844	-410.98610
149.74801	-7.72391	-411.17117
149.84801	-7.73031	-411.36235
149.94801	-7.73672	-411.69259
150.04801	-7.74031	-411.73247
150.14801	-7.74438	-411.79052
150.24801	-7.74906	-411.90764
150.34801	-7.75422	-412.04849
150.44801	-7.76250	-412.36469
150.54801	-7.76687	-412.56514
150.64801	-7.77031	-412.57578
150.74801	-7.77453	-412.63619
150.84801	-7.77938	-412.75144
150.94801	-7.78500	-412.92164
151.04801	-7.79297	-413.24791
151.14801	-7.79719	-413.38459
151.24801	-7.80156	-413.46213
151.34801	-7.80703	-413.62154
151.44801	-7.81375	-413.84429
151.54801	-7.82203	-414.34482
151.64801	-7.82438	-414.32962
151.74801	-7.82781	-414.33161
151.84801	-7.83234	-414.44063
151.94801	-7.83719	-414.57945
152.04801	-7.84266	-414.73031
152.14801	-7.85000	-415.06669
152.24801	-7.85391	-415.15705
152.34801	-7.85781	-415.19815
152.44801	-7.86250	-415.31119
152.54801	-7.86813	-415.48091
152.64801	-7.87531	-415.78642
152.74801	-7.87969	-415.92219
152.84801	-7.88375	-415.98371
152.94801	-7.88859	-416.08858
153.04801	-7.89406	-416.23840
153.14801	-7.90000	-416.40931
153.24801	-7.90703	-416.74984
153.34801	-7.91063	-416.80965
153.44801	-7.91484	-416.86955
153.54801	-7.91984	-417.00569
153.64801	-7.92562	-417.19294
153.74801	-7.93312	-417.52008
153.84801	-7.93672	-417.59601
153.94801	-7.94047	-417.60138
154.04801	-7.94500	-417.69168
154.14801	-7.94984	-417.81995
154.24801	-7.95531	-417.98466
154.34801	-7.96313	-418.31869
154.44801	-7.96703	-418.42312
154.54801	-7.97141	-418.47724
154.64801	-7.97656	-418.61093
154.74801	-7.98203	-418.77866
154.84801	-7.98906	-419.05007
154.94801	-7.99328	-419.15867
155.04801	-7.99734	-419.20474
155.14801	-8.00188	-419.28774
155.24801	-8.00734	-419.44534
155.34801	-8.01375	-419.64611
155.44801	-8.02078	-419.97802
155.54801	-8.02391	-419.97454
155.64801	-8.02766	-419.98896
155.74801	-8.03250	-420.09819
155.84801	-8.03828	-420.26678
155.94801	-8.04641	-420.63016
156.04801	-8.05031	-420.71763
156.14801	-8.05406	-420.73601
156.24801	-8.05875	-420.80733
156.34801	-8.06375	-420.91817
156.44801	-8.06906	-421.03758
156.54801	-8.07656	-421.33078
156.64801	-8.08078	-421.44588
156.74801	-8.08469	-421.44060
156.84801	-8.08953	-421.52929
156.94801	-8.09531	-421.66677
157.04801	-8.10344	-421.99811
157.14801	-8.10734	-422.06714
157.24801	-8.11094	-422.04255
157.34801	-8.11531	-422.10314
157.44801	-8.12063	-422.22172
157.54801	-8.12641	-422.39356
157.64801	-8.13438	-422.71811
157.74801	-8.13812	-422.77789
157.84801	-8.14203	-422.78320
157.94801	-8.14703	-422.88271
158.04801	-8.15219	-422.98877
158.14801	-8.15906	-423.24540
158.24801	-8.16359	-423.34831
158.34801	-8.16766	-423.39349
158.44801	-8.17250	-423.48629
158.54801	-8.17813	-423.64305
158.64801	-8.18547	-423.86821
158.74801	-8.19234	-424.27933
158.84801	-8.19484	-424.20259
158.94801	-8.19891	-424.22348
159.04801	-8.20359	-424.32427
159.14801	-8.20922	-424.47603
159.24801	-8.21656	-424.79134
159.34801	-8.22078	-424.89314
159.44801	-8.22484	-424.91519
159.54801	-8.22953	-424.99313
159.64801	-8.23453	-425.11362
159.74801	-8.24047	-425.24800
159.84801	-8.24734	-425.57257
159.94801	-8.25078	-425.59484
160.04801	-8.25484	-425.61829
160.14801	-8.25953	-425.70239
160.24801	-8.26516	-425.83126
160.34801	-8.27250	-426.11423
160.44801	-8.27688	-426.20429
160.54801	-8.28094	-426.23237
160.64801	-8.28547	-426.30300
160.74801	-8.29078	-426.42894
160.84801	-8.29781	-426.64716
160.94801	-8.30500	-426.99915
161.04801	-8.30813	-426.97343
161.14801	-8.31219	-426.98526
161.24801	-8.31656	-427.03494
161.34801	-8.32188	-427.13940
161.44801	-8.32938	-427.42550
161.54801	-8.33375	-427.53872
161.64801	-8.33766	-427.55303
161.74801	-8.34219	-427.61463
161.84801	-8.34734	-427.71402
161.94801	-8.35344	-427.86032
162.04801	-8.36063	-428.14061
162.14801	-8.36453	-428.18651
162.24801	-8.36859	-428.20370
162.34801	-8.37328	-428.26861
162.44801	-8.37875	-428.38147
162.54801	-8.38625	-428.64412
162.64801	-8.39094	-428.79954
162.74801	-8.39453	-428.76318
162.84801	-8.39875	-428.78029
162.94801	-8.40359	-428.85861
163.04801	-8.40922	-428.99054
163.14801	-8.41734	-429.29128
163.24801	-8.42172	-429.40795
163.34801	-8.42594	-429.41219
163.44801	-8.43094	-429.48788
163.54801	-8.43609	-429.59234
163.64801	-8.44266	-429.76645
163.74801	-8.44688	-429.84909
163.84801	-8.45109	-429.85222
163.94801	-8.45578	-429.90661
164.04801	-8.46109	-430.00802
164.14801	-8.46734	-430.16154
164.24801	-8.47500	-430.48695
164.34801	-8.47828	-430.45223
164.44801	-8.48203	-430.42210
164.54801	-8.48656	-430.44513
164.64801	-8.49188	-430.52176
164.74801	-8.49922	-430.77034
164.84801	-8.50391	-430.90132
164.94801	-8.50797	-430.88150
165.04801	-8.51250	-430.90659
165.14801	-8.51766	-430.98757
165.24801	-8.52313	-431.10287
165.34801	-8.53141	-431.41419
165.44801	-8.53516	-431.45698
165.54801	-8.53906	-431.41690
165.64801	-8.54375	-431.44813
165.74801	-8.54922	-431.55062
165.84801	-8.55672	-431.79521
165.94801	-8.56094	-431.86462
166.04801	-8.56453	-431.81843
166.14801	-8.56891	-431.83479
166.24801	-8.57406	-431.90399
166.34801	-8.57969	-432.02579
166.44801	-8.58688	-432.24451
166.54801	-8.59141	-432.31305
166.64801	-8.59531	-432.29067
166.74801	-8.60000	-432.30495
166.84801	-8.60516	-432.38360
166.94801	-8.61266	-432.57141
167.04801	-8.61766	-432.72552
167.14801	-8.62188	-432.70972
167.24801	-8.62641	-432.72081
167.34801	-8.63172	-432.80637
167.44801	-8.63750	-432.92114
167.54801	-8.64547	-433.23350
167.64801	-8.64828	-433.14931
167.74801	-8.65219	-433.09417
167.84801	-8.65719	-433.13733
167.94801	-8.66297	-433.24408
168.04801	-8.67109	-433.53164
168.14801	-8.67516	-433.57769
168.24801	-8.67891	-433.52285
168.34801	-8.68328	-433.52157
168.44801	-8.68812	-433.56103
168.54801	-8.69391	-433.66826
168.64801	-8.70094	-433.91684
168.74801	-8.70516	-433.94348
168.84801	-8.70891	-433.87911
168.94801	-8.71359	-433.89738
169.04801	-8.71922	-433.97444
169.14801	-8.72781	-434.25331
169.24801	-8.73188	-434.33136
169.34801	-8.73531	-434.24302
169.44801	-8.73969	-434.24189
169.54801	-8.74453	-434.26377
169.64801	-8.75016	-434.35243
169.74801	-8.75812	-434.58730
169.84801	-8.76281	-434.70719
169.94801	-8.76656	-434.60920
170.04801	-8.77125	-434.61418
170.14801	-8.77625	-434.65483
170.24801	-8.78359	-434.84065
170.34801	-8.78813	-434.90657
170.44801	-8.79188	-434.81931
170.54801	-8.79641	-434.80375
170.64801	-8.80156	-434.81740
170.74801	-8.80734	-434.84446
170.84801	-8.81516	-434.97872
170.93201	-8.81844	-433.75927
170.93401	-8.81938	-430.48385
170.93601	-8.82094	-422.49644
170.93801	-8.82250	-409.22824
170.94001	-8.82453	-391.94545
170.94201	-8.82656	-372.00865
170.94401	-8.82844	-350.01355
170.94601	-8.83016	-326.40803
170.94801	-8.83188	-301.88221
170.95001	-8.83313	-277.04674
170.95201	-8.83406	-252.25863
170.95401	-8.83484	-227.81943
170.95601	-8.83531	-204.06462
170.95801	-8.83547	-181.25398
170.96001	-8.83547	-159.54126
170.96201	-8.83547	-139.05118
170.96401	-8.83547	-119.90084
170.96601	-8.83547	-102.15925
170.96801	-8.83562	-85.84379
170.97001	-8.83562	-70.95552
170.97201	-8.83578	-57.48136
170.97401	-8.83578	-45.37439
170.97601	-8.83594	-34.57587
170.97801	-8.83594	-25.04026
170.98001	-8.83594	-16.70898
170.98201	-8.83594	-9.49560
170.98401	-8.83609	-3.31782
170.98601	-8.83609	1.89438
170.98801	-8.83609	6.22462
170.99001	-8.83609	9.76170
170.99201	-8.83609	12.57321
170.99401	-8.83609	14.72077
170.99601	-8.83609	16.28462
170.99801	-8.83609	17.34856
171.00001	-8.83609	17.98020
171.00801	-8.83609	17.34867
171.01001	-8.83609	16.64780
171.01201	-8.83609	15.81622
171.01401	-8.83609	14.88435
171.01601	-8.83609	13.87813
171.01801	-8.83609	12.82713
171.02001	-8.83609	11.75704
171.02201	-8.83609	10.68376
171.02401	-8.83609	9.62178
171.02601	-8.83609	8.58773
171.02801	-8.83609	7.59238
171.03001	-8.83609	6.64132
171.03201	-8.83609	5.74348
171.03401	-8.83609	4.90695
171.03601	-8.83609	4.13121
171.03801	-8.83609	3.41442
171.04001	-8.83609	2.75983
171.04201	-8.83609	2.16807
171.04401	-8.83609	1.63415
171.04801	-8.83609	0.73249
171.05201	-8.83609	0.03916
171.05601	-8.83609	-0.46911
171.06401	-8.83609	-1.04290
171.10601	-8.83562	-0.53792
171.20601	-8.83531	-0.26881
171.30601	-8.83531	-0.33004
171.40601	-8.83609	-0.19384
171.50601	-8.84422	-0.17753
171.60601	-8.85109	-0.17047
171.70601	-8.85625	-0.16527
171.80601	-8.86125	-0.15496
171.90601	-8.86719	-0.15170
172.00601	-8.87328	-0.14659
172.10601	-8.87766	-0.14474
172.20601	-8.88219	-0.14022
172.30601	-8.88719	-0.13352
172.40601	-8.89344	-0.13256
172.50601	-8.89937	-0.13322
172.60601	-8.90391	-0.12940
172.70601	-8.90813	-0.11520
172.80601	-8.91297	-0.12133
172.90601	-8.91844	-0.11924
173.00601	-8.92484	-0.11711
173.10601	-8.93047	-0.10922
173.20601	-8.93453	-0.11319
173.30601	-8.93906	-0.11134
173.40601	-8.94375	-0.11013
173.50601	-8.94969	-0.10453
173.60601	-8.95656	-0.10592
173.70601	-8.96078	-0.10234
173.80601	-8.96484	-0.09562
173.90601	-8.96969	-0.09625
174.00601	-8.97531	-0.09322
174.10601	-8.98281	-0.10059
174.20601	-8.98766	-0.09226
174.30601	-8.99156	-0.09100
174.40601	-8.99609	-0.09498
174.50601	-9.00109	-0.09405
174.56401	-9.00453	-0.08236
