# Supplementary material for: Strengthening of 3D Printed Fused Deposition Manufactured Parts Using the Fill Compositing Technique
Source: PLoS One. 2015 Apr 16;10(4):e0122915. doi: 10.1371/journal.pone.0122915 (PMC4400136; doi:10.1371/journal.pone.0122915)
Supplement: S1 File — This is the raw data and information on all the samples presented in this manuscript. (ZIP) [file pone.0122915.s001.zip › Specimen_RawData_190.csv]

Time	Extension	Load
(sec)	(mm)	(N)
0.00000	-0.00016	-0.00309
0.10000	-0.00047	0.00092
0.20000	-0.00469	0.00456
0.30000	-0.01297	0.00451
0.40000	-0.01859	-0.00080
0.50000	-0.02438	0.00153
0.60000	-0.03156	-0.00263
0.70000	-0.03734	-0.00189
0.80000	-0.04141	0.00171
0.90000	-0.04578	0.00484
1.00000	-0.05047	0.00146
1.10000	-0.05563	-0.00168
1.20000	-0.06281	0.00476
1.30000	-0.06766	0.00264
1.40000	-0.07172	0.00153
1.50000	-0.07641	0.00275
1.60000	-0.08172	-0.00026
1.70000	-0.08859	0.00071
1.80000	-0.09328	-0.00513
1.90000	-0.09750	0.00696
2.00000	-0.10188	0.00303
2.10000	-0.10672	0.00509
2.20000	-0.11266	0.00475
2.30000	-0.12078	0.00752
2.40000	-0.12500	0.00819
2.50000	-0.12891	0.00380
2.60000	-0.13375	0.00150
2.70000	-0.13891	0.00088
2.80000	-0.14594	-0.00032
2.90000	-0.15094	0.00645
3.00000	-0.15469	0.00479
3.10000	-0.15906	0.00105
3.20000	-0.16406	0.00521
3.30000	-0.16938	-0.00173
3.40000	-0.17641	0.00565
3.50000	-0.18094	0.00645
3.60000	-0.18500	0.01068
3.70000	-0.18969	0.01122
3.80000	-0.19500	0.00153
3.90000	-0.20156	0.00559
4.00000	-0.20688	0.00612
4.10000	-0.21094	-0.00540
4.20000	-0.21531	-0.13395
4.30000	-0.22047	-0.35852
4.40000	-0.22625	-0.60153
4.50000	-0.23391	-0.96288
4.60000	-0.23875	-1.24275
4.70000	-0.24266	-1.42306
4.80000	-0.24750	-1.61940
4.90000	-0.25297	-1.83749
5.00000	-0.26016	-2.10648
5.10000	-0.26547	-2.25232
5.20000	-0.26891	-2.41501
5.30000	-0.27313	-2.63410
5.40000	-0.27766	-2.89466
5.50000	-0.28297	-3.17738
5.60000	-0.29031	-3.58574
5.70000	-0.29500	-3.90749
5.80000	-0.29891	-4.11962
5.90000	-0.30375	-4.37139
6.00000	-0.30891	-4.66065
6.10000	-0.31516	-5.00215
6.20000	-0.32062	-5.35747
6.30000	-0.32484	-5.60127
6.40000	-0.32953	-5.85972
6.50000	-0.33469	-6.15688
6.60000	-0.34000	-6.46634
6.70000	-0.34672	-6.82244
6.80000	-0.35172	-7.15432
6.90000	-0.35578	-7.37191
7.00000	-0.36031	-7.62438
7.10000	-0.36578	-7.93300
7.20000	-0.37344	-8.37332
7.30000	-0.37844	-8.71694
7.40000	-0.38203	-8.91053
7.50000	-0.38641	-9.14803
7.60000	-0.39109	-9.40857
7.70000	-0.39672	-9.72010
7.80000	-0.40406	-10.13591
7.90000	-0.40844	-10.41775
8.00000	-0.41266	-10.65022
8.10000	-0.41734	-10.92993
8.20000	-0.42281	-11.25602
8.30000	-0.42938	-11.64335
8.40000	-0.43437	-11.98801
8.50000	-0.43844	-12.23776
8.60000	-0.44266	-12.50390
8.70000	-0.44750	-12.78409
8.80000	-0.45313	-13.12504
8.90000	-0.46031	-13.54280
9.00000	-0.46531	-13.91234
9.10000	-0.46922	-14.14786
9.20000	-0.47359	-14.42176
9.30000	-0.47891	-14.72367
9.40000	-0.48609	-15.14485
9.50000	-0.49172	-15.54345
9.60000	-0.49547	-15.78197
9.70000	-0.49953	-16.02881
9.80000	-0.50422	-16.32412
9.90000	-0.50969	-16.65835
10.00000	-0.51672	-17.05595
10.10000	-0.52172	-17.43753
10.20000	-0.52563	-17.66194
10.30000	-0.53016	-17.92552
10.40000	-0.53500	-18.21959
10.50000	-0.54109	-18.57205
10.60000	-0.54750	-18.99533
10.70000	-0.55203	-19.30727
10.80000	-0.55625	-19.56084
10.90000	-0.56109	-19.86610
11.00000	-0.56641	-20.18785
11.10000	-0.57313	-20.59337
11.20000	-0.57859	-21.00500
11.30000	-0.58266	-21.25416
11.40000	-0.58734	-21.55825
11.50000	-0.59313	-21.91057
11.60000	-0.60031	-22.36774
11.70000	-0.60531	-22.76386
11.80000	-0.60906	-22.97710
11.90000	-0.61328	-23.26456
12.00000	-0.61797	-23.56812
12.10000	-0.62344	-23.90599
12.20000	-0.63000	-24.30781
12.30000	-0.63516	-24.72007
12.40000	-0.63938	-24.99012
12.50000	-0.64406	-25.29469
12.60000	-0.64938	-25.62232
12.70000	-0.65641	-26.06012
12.80000	-0.66188	-26.47436
12.90000	-0.66578	-26.75089
13.00000	-0.67016	-27.04616
13.10000	-0.67547	-27.38469
13.20000	-0.68109	-27.76549
13.30000	-0.68828	-28.24734
13.40000	-0.69266	-28.60464
13.50000	-0.69656	-28.83969
13.60000	-0.70078	-29.13269
13.70000	-0.70547	-29.43779
13.80000	-0.71109	-29.81022
13.90000	-0.71703	-30.22232
14.00000	-0.72203	-30.57835
14.10000	-0.72641	-30.86727
14.20000	-0.73156	-31.20586
14.30000	-0.73766	-31.59810
14.40000	-0.74484	-32.07435
14.50000	-0.74969	-32.45921
14.60000	-0.75359	-32.72995
14.70000	-0.75812	-33.03488
14.80000	-0.76281	-33.36188
14.90000	-0.76875	-33.74180
15.00000	-0.77422	-34.13377
15.10000	-0.77875	-34.44697
15.20000	-0.78297	-34.73172
15.30000	-0.78781	-35.05312
15.40000	-0.79281	-35.38672
15.50000	-0.79938	-35.79803
15.60000	-0.80516	-36.23687
15.70000	-0.80938	-36.51627
15.80000	-0.81406	-36.81254
15.90000	-0.81937	-37.15575
16.00000	-0.82609	-37.58562
16.10000	-0.83172	-37.98728
16.20000	-0.83578	-38.25675
16.30000	-0.84016	-38.54725
16.40000	-0.84484	-38.86464
16.50000	-0.85000	-39.18874
16.60000	-0.85672	-39.59221
16.70000	-0.86234	-40.00945
16.80000	-0.86625	-40.24340
16.90000	-0.87094	-40.54793
17.00000	-0.87609	-40.88990
17.10000	-0.88187	-41.25656
17.20000	-0.88844	-41.70114
17.30000	-0.89266	-41.99142
17.40000	-0.89703	-42.26308
17.50000	-0.90172	-42.57749
17.60000	-0.90688	-42.91004
17.70000	-0.91375	-43.31433
17.80000	-0.91922	-43.73008
17.90000	-0.92313	-43.98062
18.00000	-0.92766	-44.27968
18.10000	-0.93266	-44.61493
18.20000	-0.93969	-45.02882
18.30000	-0.94516	-45.44860
18.40000	-0.94906	-45.68902
18.50000	-0.95328	-45.96385
18.60000	-0.95797	-46.27194
18.70000	-0.96328	-46.61546
18.80000	-0.97031	-47.02374
18.90000	-0.97672	-47.50355
19.00000	-0.98047	-47.73637
19.10000	-0.98500	-48.01628
19.20000	-0.99000	-48.34563
19.30000	-0.99625	-48.74040
19.40000	-1.00219	-49.16399
19.50000	-1.00625	-49.42941
19.60000	-1.01047	-49.70820
19.70000	-1.01516	-50.00139
19.80000	-1.02016	-50.32802
19.90000	-1.02609	-50.67220
20.00000	-1.03172	-51.08705
20.10000	-1.03594	-51.32801
20.20000	-1.04031	-51.60777
20.30000	-1.04547	-51.95118
20.40000	-1.05234	-52.34117
20.49600	-1.05938	-52.84289
20.59600	-1.06312	-53.08091
20.69600	-1.06719	-53.32701
20.79600	-1.07250	-53.67257
20.89600	-1.07828	-54.06435
20.99600	-1.08516	-54.48929
21.09600	-1.08969	-54.84083
21.19600	-1.09313	-55.05043
21.29600	-1.09766	-55.33412
21.39600	-1.10281	-55.67404
21.49600	-1.10938	-56.07779
21.59600	-1.11578	-56.53463
21.69600	-1.11984	-56.81226
21.79600	-1.12406	-57.06811
21.89600	-1.12891	-57.40333
21.99600	-1.13391	-57.73877
22.09600	-1.14000	-58.09376
22.19600	-1.14563	-58.52180
22.29600	-1.14937	-58.74809
22.39600	-1.15391	-59.03224
22.49600	-1.15922	-59.38748
22.59600	-1.16594	-59.80688
22.69600	-1.17250	-60.28962
22.79600	-1.17641	-60.52247
22.89600	-1.18063	-60.79358
22.99600	-1.18531	-61.10795
23.09600	-1.19047	-61.44410
23.19600	-1.19625	-61.81682
23.29600	-1.20266	-62.26234
23.39600	-1.20672	-62.51664
23.49600	-1.21109	-62.79552
23.59600	-1.21641	-63.14386
23.69600	-1.22313	-63.56867
23.79600	-1.22953	-64.05266
23.89600	-1.23297	-64.25367
23.99600	-1.23703	-64.50235
24.09600	-1.24172	-64.80886
24.19600	-1.24703	-65.17089
24.29600	-1.25313	-65.55964
24.39400	-1.26000	-66.06076
24.49400	-1.26391	-66.11712
24.59400	-1.26828	-66.38876
24.69400	-1.27344	-66.73756
24.79400	-1.27922	-67.12987
24.89400	-1.28531	-67.61306
24.99400	-1.28969	-67.90741
25.09400	-1.29406	-68.17192
25.19400	-1.29859	-68.47022
25.29400	-1.30375	-68.79447
25.39400	-1.31016	-69.17947
25.49400	-1.31625	-69.65456
25.59400	-1.32016	-69.88196
25.69400	-1.32469	-70.16310
25.79400	-1.32984	-70.51181
25.89400	-1.33609	-70.90948
25.99400	-1.34219	-71.36549
26.09400	-1.34656	-71.64277
26.19400	-1.35078	-71.90444
26.29400	-1.35547	-72.20356
26.39400	-1.36047	-72.52855
26.49400	-1.36703	-72.92852
26.59400	-1.37328	-73.43038
26.69400	-1.37703	-73.63857
26.79400	-1.38156	-73.92603
26.89400	-1.38688	-74.28098
26.99400	-1.39344	-74.69518
27.09400	-1.39906	-75.14933
27.19400	-1.40281	-75.36645
27.29400	-1.40719	-75.62865
27.39400	-1.41188	-75.94568
27.49400	-1.41703	-76.28735
27.59400	-1.42375	-76.70449
27.68600	-1.43016	-77.20768
27.78600	-1.43391	-77.43058
27.88600	-1.43828	-77.69087
27.98600	-1.44281	-77.99312
28.08600	-1.44891	-78.40668
28.18200	-1.45563	-78.91300
28.28200	-1.45969	-79.17152
28.38200	-1.46359	-79.41028
28.48200	-1.46797	-79.69053
28.58200	-1.47281	-80.02573
28.68200	-1.47891	-80.38796
28.78200	-1.48578	-80.89016
28.88200	-1.49000	-81.18153
28.98200	-1.49453	-81.45100
29.08200	-1.49969	-81.79326
29.18200	-1.50578	-82.20100
29.28200	-1.51266	-82.70998
29.38200	-1.51703	-83.00896
29.48200	-1.52109	-83.25048
29.58200	-1.52547	-83.53240
29.68200	-1.53063	-83.89004
29.78200	-1.53703	-84.30331
29.88200	-1.54313	-84.80487
29.98200	-1.54687	-85.03022
30.08200	-1.55125	-85.30102
30.18200	-1.55656	-85.66307
30.28200	-1.56281	-86.08501
30.38200	-1.56875	-86.53098
30.48200	-1.57328	-86.83072
30.58200	-1.57750	-87.10352
30.68200	-1.58219	-87.42084
30.78200	-1.58734	-87.76774
30.88200	-1.59297	-88.15920
30.98200	-1.59938	-88.64658
31.08200	-1.60359	-88.92003
31.18200	-1.60781	-89.18778
31.28200	-1.61250	-89.49346
31.38200	-1.61828	-89.86428
31.48200	-1.62484	-90.35131
31.58200	-1.62938	-90.67113
31.68200	-1.63344	-90.91909
31.78200	-1.63797	-91.21440
31.88200	-1.64312	-91.54478
31.98200	-1.64844	-91.90295
32.08200	-1.65578	-92.39783
32.18200	-1.66047	-92.73541
32.28200	-1.66484	-92.99342
32.38200	-1.66984	-93.31500
32.48200	-1.67609	-93.72302
32.58200	-1.68250	-94.21534
32.68200	-1.68625	-94.45386
32.78200	-1.69031	-94.69491
32.88200	-1.69500	-94.99132
32.98200	-1.70016	-95.33704
33.08200	-1.70578	-95.71327
33.18200	-1.71281	-96.21684
33.28200	-1.71688	-96.48220
33.38200	-1.72109	-96.71643
33.48200	-1.72594	-97.02310
33.58200	-1.73125	-97.35380
33.68200	-1.73781	-97.80083
33.78200	-1.74297	-98.17088
33.88200	-1.74703	-98.43102
33.98200	-1.75141	-98.68602
34.08200	-1.75625	-98.98660
34.18200	-1.76187	-99.34629
34.28000	-1.76938	-99.85166
34.38000	-1.77328	-100.11261
34.48000	-1.77734	-100.33969
34.58000	-1.78250	-100.64577
34.68000	-1.78828	-101.03299
34.78000	-1.79500	-101.47723
34.88000	-1.79969	-101.78684
34.98000	-1.80406	-102.05562
35.08000	-1.80891	-102.33136
35.18000	-1.81359	-102.64378
35.28000	-1.81906	-102.96965
35.38000	-1.82656	-103.47123
35.48000	-1.83078	-103.78513
35.58000	-1.83484	-103.99660
35.68000	-1.83953	-104.26991
35.78000	-1.84500	-104.61491
35.88000	-1.85141	-105.04197
35.98000	-1.85578	-105.34136
36.08000	-1.85969	-105.54616
36.18000	-1.86391	-105.78188
36.28000	-1.86875	-106.07770
36.38000	-1.87438	-106.42042
36.48000	-1.88234	-106.88419
36.58000	-1.88812	-107.33843
36.68000	-1.89219	-107.53917
36.78000	-1.89734	-107.83093
36.88000	-1.90344	-108.20098
36.97200	-1.91047	-108.70784
37.07200	-1.91406	-108.95079
37.17200	-1.91781	-109.16585
37.27200	-1.92250	-109.44899
37.37200	-1.92750	-109.78062
37.47200	-1.93312	-110.14953
37.57000	-1.94031	-110.65154
37.67000	-1.94359	-110.86293
37.77000	-1.94750	-111.06624
37.87000	-1.95219	-111.34981
37.97000	-1.95781	-111.71182
38.06600	-1.96547	-112.22144
38.16600	-1.97000	-112.58821
38.26600	-1.97406	-112.80368
38.36600	-1.97875	-113.09084
38.46600	-1.98375	-113.41376
38.56600	-1.98906	-113.76035
38.66600	-1.99625	-114.24915
38.76600	-2.00047	-114.56598
38.86600	-2.00469	-114.81156
38.96600	-2.00953	-115.12702
39.06600	-2.01484	-115.48198
39.16600	-2.02203	-115.95967
39.26600	-2.02656	-116.29657
39.36600	-2.03031	-116.50676
39.46600	-2.03453	-116.78785
39.56600	-2.03938	-117.08545
39.66600	-2.04469	-117.44414
39.76600	-2.05219	-117.95407
39.86600	-2.05719	-118.34650
39.96600	-2.06156	-118.59711
40.06600	-2.06641	-118.89929
40.16600	-2.07172	-119.23312
40.26600	-2.07844	-119.69204
40.36600	-2.08313	-120.05516
40.46600	-2.08719	-120.29937
40.56600	-2.09156	-120.57523
40.66600	-2.09672	-120.92044
40.76600	-2.10234	-121.30715
40.86400	-2.10953	-121.81288
40.96400	-2.11359	-122.10754
41.06400	-2.11766	-122.33672
41.16400	-2.12234	-122.63968
41.26400	-2.12797	-123.01845
41.36400	-2.13500	-123.47990
41.46400	-2.14016	-123.91406
41.56400	-2.14391	-124.13582
41.66400	-2.14859	-124.41300
41.76400	-2.15344	-124.72742
41.86400	-2.15922	-125.11535
41.95600	-2.16609	-125.61737
42.05600	-2.17031	-125.95198
42.15600	-2.17422	-126.17485
42.25600	-2.17891	-126.48174
42.35600	-2.18422	-126.82548
42.45600	-2.19188	-127.31953
42.55600	-2.19672	-127.72530
42.65600	-2.20031	-127.95280
42.75600	-2.20453	-128.21445
42.85600	-2.20938	-128.53388
42.95600	-2.21484	-128.90512
43.05600	-2.22234	-129.39127
43.15600	-2.22734	-129.81714
43.25600	-2.23141	-130.06352
43.35600	-2.23594	-130.34400
43.45600	-2.24109	-130.66861
43.55600	-2.24766	-131.09611
43.65600	-2.25281	-131.52604
43.75600	-2.25703	-131.79375
43.85600	-2.26156	-132.10331
43.95600	-2.26672	-132.43823
44.05600	-2.27250	-132.82661
44.15200	-2.27953	-133.32924
44.25200	-2.28344	-133.61605
44.35200	-2.28734	-133.85074
44.45200	-2.29219	-134.16564
44.55200	-2.29750	-134.52543
44.65200	-2.30453	-134.99695
44.75200	-2.30969	-135.41850
44.85200	-2.31359	-135.66722
44.95200	-2.31797	-135.94161
45.05200	-2.32266	-136.25185
45.15200	-2.32781	-136.59503
45.25200	-2.33453	-137.03246
45.35200	-2.34016	-137.49313
45.45200	-2.34438	-137.76188
45.55200	-2.34906	-138.06346
45.65200	-2.35453	-138.41473
45.75200	-2.36234	-138.90922
45.85200	-2.36719	-139.34161
45.95200	-2.37078	-139.54072
46.05200	-2.37516	-139.83192
46.15200	-2.38016	-140.17417
46.25200	-2.38563	-140.55720
46.35000	-2.39297	-141.06469
46.45000	-2.39750	-141.45324
46.55000	-2.40141	-141.67851
46.65000	-2.40578	-141.97928
46.75000	-2.41063	-142.30648
46.85000	-2.41672	-142.73401
46.95000	-2.42203	-143.16402
47.05000	-2.42625	-143.43913
47.15000	-2.43063	-143.73343
47.25000	-2.43563	-144.06133
47.35000	-2.44125	-144.44041
47.45000	-2.44813	-144.88657
47.55000	-2.45328	-145.30739
47.65000	-2.45734	-145.56041
47.75000	-2.46188	-145.84288
47.85000	-2.46703	-146.19374
47.95000	-2.47391	-146.62787
48.05000	-2.47969	-147.10146
48.15000	-2.48375	-147.34264
48.25000	-2.48797	-147.59687
48.35000	-2.49250	-147.89084
48.45000	-2.49781	-148.24158
48.55000	-2.50422	-148.63852
48.64800	-2.51031	-149.14061
48.74800	-2.51422	-149.37524
48.84800	-2.51891	-149.66287
48.94800	-2.52469	-150.02896
49.04800	-2.53172	-150.47444
49.14800	-2.53672	-150.89567
49.24800	-2.54047	-151.10987
49.34800	-2.54469	-151.36889
49.44800	-2.54953	-151.68829
49.54800	-2.55516	-152.06245
49.64800	-2.56266	-152.54399
49.74800	-2.56750	-152.95532
49.84800	-2.57125	-153.16303
49.94800	-2.57547	-153.42578
50.04800	-2.58047	-153.74799
50.14800	-2.58719	-154.16379
50.24800	-2.59312	-154.65772
50.34800	-2.59703	-154.89458
50.44800	-2.60125	-155.14511
50.54800	-2.60609	-155.44628
50.64800	-2.61109	-155.75621
50.74800	-2.61750	-156.15311
50.84800	-2.62297	-156.58665
50.94800	-2.62719	-156.83758
51.04800	-2.63219	-157.13894
51.14800	-2.63750	-157.50587
51.24800	-2.64500	-157.91734
51.34800	-2.65063	-158.40572
51.44800	-2.65438	-158.60946
51.54800	-2.65859	-158.86141
51.64800	-2.66313	-159.15571
51.74800	-2.66797	-159.46612
51.84800	-2.67391	-159.81121
51.94800	-2.67953	-160.22873
52.04800	-2.68375	-160.50488
52.14800	-2.68844	-160.78787
52.24800	-2.69359	-161.09519
52.34800	-2.70125	-161.51929
52.43200	-2.70688	-162.02053
52.53200	-2.71031	-162.22312
52.63200	-2.71422	-162.45332
52.73200	-2.71891	-162.71654
52.83200	-2.72406	-163.02714
52.93200	-2.73094	-163.43091
53.03200	-2.73719	-163.92180
53.13200	-2.74125	-164.18517
53.23200	-2.74594	-164.46388
53.33200	-2.75125	-164.80204
53.43200	-2.75797	-165.21324
53.52400	-2.76422	-165.71788
53.62400	-2.76734	-165.90677
53.72400	-2.77094	-166.10616
53.82400	-2.77547	-166.37924
53.92400	-2.78078	-166.71768
54.02400	-2.78781	-167.13957
54.12400	-2.79359	-167.62258
54.22400	-2.79703	-167.84982
54.32400	-2.80125	-168.09081
54.42400	-2.80625	-168.40082
54.52400	-2.81266	-168.80661
54.62200	-2.81953	-169.31479
54.72200	-2.82375	-169.60022
54.82200	-2.82813	-169.86044
54.92200	-2.83281	-170.17324
55.02200	-2.83797	-170.50926
55.12200	-2.84422	-170.87594
55.21400	-2.85031	-171.37803
55.31400	-2.85359	-171.57733
55.41400	-2.85750	-171.80207
55.51400	-2.86219	-172.09765
55.61400	-2.86766	-172.41740
55.71400	-2.87484	-172.91507
55.81400	-2.87984	-173.30074
55.91400	-2.88406	-173.54754
56.01400	-2.88906	-173.85913
56.11400	-2.89453	-174.21840
56.21400	-2.90047	-174.57592
56.31200	-2.90687	-175.08109
56.41200	-2.91062	-175.32676
56.51200	-2.91469	-175.56341
56.61200	-2.91937	-175.86793
56.71200	-2.92516	-176.22018
56.81000	-2.93219	-176.72777
56.91000	-2.93641	-177.02928
57.01000	-2.94016	-177.26134
57.11000	-2.94469	-177.53395
57.21000	-2.94953	-177.84192
57.31000	-2.95531	-178.22282
57.40400	-2.96250	-178.72901
57.50400	-2.96656	-179.01318
57.60400	-2.97062	-179.24763
57.70400	-2.97547	-179.53636
57.80400	-2.98063	-179.87001
57.90400	-2.98766	-180.30021
58.00400	-2.99281	-180.70304
58.10400	-2.99672	-180.94714
58.20400	-3.00125	-181.21435
58.30400	-3.00641	-181.53915
58.40400	-3.01203	-181.90724
58.50200	-3.01969	-182.41055
58.60200	-3.02328	-182.68974
58.70200	-3.02734	-182.90745
58.80200	-3.03219	-183.19717
58.90200	-3.03781	-183.55650
59.00200	-3.04500	-184.04859
59.10200	-3.04953	-184.37529
59.20200	-3.05359	-184.61260
59.30200	-3.05797	-184.86564
59.40200	-3.06281	-185.17096
59.50200	-3.06813	-185.49941
59.60200	-3.07547	-185.97630
59.70200	-3.08031	-186.33766
59.80200	-3.08422	-186.55784
59.90200	-3.08891	-186.85056
60.00200	-3.09453	-187.18676
60.10000	-3.10234	-187.69051
60.20000	-3.10641	-188.02521
60.30000	-3.11016	-188.21682
60.40000	-3.11469	-188.48492
60.50000	-3.12000	-188.82242
60.60000	-3.12562	-189.18213
60.70000	-3.13266	-189.65842
60.80000	-3.13688	-189.96446
60.90000	-3.14109	-190.18830
61.00000	-3.14563	-190.46487
61.10000	-3.15078	-190.77681
61.20000	-3.15844	-191.26734
61.30000	-3.16359	-191.68600
61.40000	-3.16734	-191.89806
61.50000	-3.17172	-192.15938
61.60000	-3.17656	-192.46320
61.70000	-3.18203	-192.81010
61.79800	-3.18953	-193.31038
61.89800	-3.19391	-193.64674
61.99800	-3.19828	-193.89217
62.09800	-3.20344	-194.22454
62.19800	-3.20953	-194.62009
62.28800	-3.21641	-195.12533
62.38800	-3.22031	-195.46139
62.48800	-3.22406	-195.67116
62.58800	-3.22828	-195.93588
62.68800	-3.23266	-196.19927
62.78800	-3.23781	-196.53253
62.88800	-3.24469	-196.99998
62.98800	-3.24953	-197.37191
63.08800	-3.25375	-197.62303
63.18800	-3.25875	-197.92534
63.28800	-3.26391	-198.26122
63.38800	-3.27047	-198.67980
63.48800	-3.27531	-199.03827
63.58800	-3.27953	-199.30919
63.68800	-3.28406	-199.58930
63.78800	-3.28922	-199.90860
63.88800	-3.29500	-200.27417
63.98800	-3.30250	-200.76774
64.08800	-3.30688	-201.12568
64.18800	-3.31078	-201.33860
64.28800	-3.31500	-201.60288
64.38800	-3.32000	-201.88262
64.48800	-3.32703	-202.30855
64.58800	-3.33266	-202.76441
64.68800	-3.33641	-202.99070
64.78800	-3.34062	-203.21897
64.88800	-3.34547	-203.50979
64.98800	-3.35109	-203.84286
65.08800	-3.35797	-204.30763
65.18800	-3.36313	-204.67235
65.28800	-3.36734	-204.91391
65.38800	-3.37234	-205.20855
65.48800	-3.37766	-205.53012
65.58800	-3.38453	-205.93569
65.68800	-3.39000	-206.37168
65.78800	-3.39375	-206.57338
65.88800	-3.39781	-206.79934
65.98800	-3.40281	-207.09395
66.08800	-3.40844	-207.44589
66.18600	-3.41625	-207.95029
66.28600	-3.42031	-208.28126
66.38600	-3.42406	-208.46859
66.48600	-3.42859	-208.71469
66.58600	-3.43391	-209.03254
66.68600	-3.44031	-209.41779
66.78600	-3.44578	-209.83116
66.88600	-3.44984	-210.05771
66.98600	-3.45438	-210.32025
67.08600	-3.45969	-210.63773
67.18600	-3.46547	-211.00031
67.28600	-3.47250	-211.43396
67.38600	-3.47688	-211.74295
67.48600	-3.48047	-211.94281
67.58600	-3.48484	-212.18096
67.68600	-3.48984	-212.47502
67.78600	-3.49641	-212.84871
67.88600	-3.50250	-213.27463
67.98600	-3.50641	-213.49816
68.08600	-3.51078	-213.73211
68.18600	-3.51563	-214.01289
68.28600	-3.52062	-214.30884
68.38600	-3.52750	-214.68142
68.48600	-3.53328	-215.09480
68.58600	-3.53766	-215.33081
68.68600	-3.54266	-215.60997
68.78600	-3.54813	-215.92969
68.88600	-3.55609	-216.39095
68.98600	-3.56078	-216.77220
69.08600	-3.56391	-216.92343
69.18600	-3.56828	-217.14553
69.28600	-3.57312	-217.43062
69.38600	-3.57875	-217.76156
69.48600	-3.58656	-218.24619
69.58600	-3.59063	-218.56377
69.68600	-3.59422	-218.72836
69.78600	-3.59891	-218.98295
69.88600	-3.60438	-219.30200
69.98600	-3.61078	-219.66472
70.08600	-3.61641	-220.09146
70.18600	-3.62063	-220.32748
70.28600	-3.62500	-220.57238
70.38600	-3.62984	-220.84126
70.48600	-3.63531	-221.16719
70.58600	-3.64297	-221.62606
70.68600	-3.64703	-221.94922
70.78600	-3.65094	-222.14569
70.88600	-3.65563	-222.42558
70.98600	-3.66078	-222.72226
71.08600	-3.66750	-223.10561
71.18600	-3.67344	-223.53838
71.28600	-3.67734	-223.75058
71.38600	-3.68141	-223.96658
71.48600	-3.68594	-224.22428
71.58600	-3.69125	-224.54080
71.68600	-3.69813	-224.92057
71.78600	-3.70438	-225.40802
71.88600	-3.70828	-225.62210
71.98600	-3.71297	-225.87463
72.08600	-3.71828	-226.17237
72.18600	-3.72516	-226.56375
72.28600	-3.72984	-226.92555
72.38600	-3.73359	-227.10714
72.48600	-3.73797	-227.33557
72.58600	-3.74281	-227.60557
72.68600	-3.74859	-227.94589
72.78600	-3.75656	-228.38962
72.88600	-3.76141	-228.81338
72.98600	-3.76516	-228.98622
73.08600	-3.76969	-229.23975
73.18600	-3.77453	-229.51099
73.28600	-3.78125	-229.88167
73.38600	-3.78672	-230.30168
73.48600	-3.79078	-230.52429
73.58600	-3.79500	-230.74958
73.68600	-3.79969	-231.03143
73.78600	-3.80516	-231.34322
73.88600	-3.81281	-231.77962
73.98600	-3.81766	-232.17462
74.08600	-3.82141	-232.36090
74.18600	-3.82625	-232.63451
74.28600	-3.83172	-232.94805
74.38600	-3.83828	-233.33754
74.48600	-3.84359	-233.73014
74.58600	-3.84766	-233.95319
74.68600	-3.85187	-234.17883
74.78600	-3.85625	-234.43362
74.88600	-3.86125	-234.71636
74.98600	-3.86844	-235.11985
75.08600	-3.87422	-235.56922
75.18600	-3.87828	-235.78978
75.28600	-3.88313	-236.04742
75.38600	-3.88828	-236.35301
75.48600	-3.89500	-236.72736
75.58600	-3.90000	-237.10823
75.68600	-3.90375	-237.28874
75.78600	-3.90813	-237.53026
75.88600	-3.91313	-237.81762
75.98600	-3.91859	-238.15516
76.08600	-3.92625	-238.59663
76.18600	-3.93125	-238.99081
76.28600	-3.93500	-239.16329
76.38600	-3.93953	-239.41047
76.48600	-3.94438	-239.68694
76.58600	-3.95109	-240.03534
76.68600	-3.95734	-240.51720
76.78600	-3.96125	-240.74189
76.88600	-3.96547	-240.97431
76.98600	-3.97031	-241.24150
77.08600	-3.97578	-241.55590
77.18600	-3.98266	-241.96267
77.28600	-3.98766	-242.30583
77.38600	-3.99156	-242.51586
77.48600	-3.99625	-242.77376
77.58600	-4.00125	-243.06333
77.68600	-4.00781	-243.43337
77.78600	-4.01484	-243.93749
77.88600	-4.01875	-244.17116
77.98600	-4.02281	-244.38679
78.08600	-4.02750	-244.64430
78.18600	-4.03313	-244.98719
78.28600	-4.04062	-245.45726
78.38600	-4.04516	-245.81476
78.48600	-4.04891	-246.00814
78.58600	-4.05359	-246.27988
78.68600	-4.05891	-246.59245
78.78600	-4.06562	-247.00725
78.88600	-4.07094	-247.39376
78.98600	-4.07469	-247.60930
79.08600	-4.07922	-247.86346
79.18600	-4.08406	-248.15144
79.28600	-4.08891	-248.42840
79.38600	-4.09500	-248.77289
79.48600	-4.10109	-249.21717
79.58600	-4.10531	-249.45793
79.68600	-4.10969	-249.70183
79.78600	-4.11469	-249.98705
79.88600	-4.12125	-250.36505
79.98600	-4.12719	-250.79653
80.08600	-4.13125	-251.03661
80.18600	-4.13547	-251.26106
80.28600	-4.14016	-251.52028
80.38600	-4.14516	-251.81016
80.48600	-4.15156	-252.14881
80.58600	-4.15734	-252.58222
80.68600	-4.16141	-252.79471
80.78600	-4.16594	-253.04583
80.88600	-4.17109	-253.34072
80.98600	-4.17766	-253.68297
81.08600	-4.18406	-254.14199
81.18600	-4.18781	-254.34861
81.28600	-4.19187	-254.54715
81.38600	-4.19656	-254.80554
81.48600	-4.20156	-255.07727
81.58600	-4.20781	-255.39422
81.68600	-4.21406	-255.82442
81.78600	-4.21844	-256.05288
81.88600	-4.22328	-256.29646
81.98600	-4.22859	-256.58074
82.08600	-4.23453	-256.90264
82.18600	-4.24031	-257.28518
82.28600	-4.24453	-257.51269
82.38600	-4.24859	-257.71332
82.48600	-4.25328	-257.95600
82.58600	-4.25859	-258.22714
82.68600	-4.26641	-258.61159
82.78600	-4.27219	-259.08628
82.88600	-4.27531	-259.21157
82.98600	-4.27969	-259.43252
83.08600	-4.28469	-259.69899
83.18600	-4.29125	-260.04183
83.28600	-4.29797	-260.49605
83.38600	-4.30187	-260.70487
83.48600	-4.30609	-260.90488
83.58600	-4.31063	-261.13644
83.68600	-4.31531	-261.38821
83.78600	-4.32063	-261.67732
83.88600	-4.32719	-262.05668
83.98600	-4.33172	-262.31116
84.08600	-4.33594	-262.51948
84.18600	-4.34094	-262.77047
84.28600	-4.34719	-263.07932
84.38600	-4.35391	-263.53338
84.48600	-4.35750	-263.69518
84.58600	-4.36172	-263.88285
84.68600	-4.36641	-264.11682
84.78600	-4.37172	-264.38385
84.88600	-4.37781	-264.70852
84.97600	-4.38578	-265.21078
85.07600	-4.38937	-265.40008
85.17600	-4.39344	-265.58468
85.27600	-4.39844	-265.83403
85.37600	-4.40500	-266.16302
85.47600	-4.41172	-266.65166
85.57600	-4.41500	-266.80064
85.67600	-4.41938	-266.98893
85.77600	-4.42438	-267.25885
85.87600	-4.42969	-267.56313
85.97600	-4.43656	-267.89153
86.07600	-4.44156	-268.26954
86.17600	-4.44516	-268.42272
86.27600	-4.44937	-268.62478
86.37600	-4.45453	-268.88585
86.47600	-4.46141	-269.25725
86.57600	-4.46844	-269.76225
86.67600	-4.47172	-269.93129
86.77600	-4.47578	-270.09848
86.87600	-4.48031	-270.33207
86.97600	-4.48547	-270.61179
87.07600	-4.49234	-270.95595
87.17600	-4.49875	-271.42876
87.27600	-4.50234	-271.60680
87.37600	-4.50672	-271.80794
87.47600	-4.51188	-272.08975
87.57600	-4.51750	-272.39689
87.67600	-4.52359	-272.77493
87.77600	-4.52781	-273.00647
87.87600	-4.53219	-273.20701
87.97600	-4.53719	-273.47285
88.07600	-4.54250	-273.76488
88.17600	-4.54953	-274.13651
88.27600	-4.55547	-274.56221
88.37600	-4.55875	-274.72216
88.47600	-4.56297	-274.91266
88.57600	-4.56781	-275.15948
88.67600	-4.57375	-275.48057
88.77600	-4.58141	-275.97988
88.87600	-4.58516	-276.19770
88.97600	-4.58922	-276.38206
89.07600	-4.59406	-276.63237
89.17600	-4.59953	-276.91352
89.27600	-4.60563	-277.23181
89.37600	-4.61172	-277.64124
89.47600	-4.61562	-277.85829
89.57600	-4.62000	-278.06810
89.67600	-4.62500	-278.33128
89.77600	-4.63078	-278.63359
89.87600	-4.63844	-279.10948
89.97600	-4.64234	-279.34760
90.07600	-4.64594	-279.50278
90.17600	-4.65062	-279.72481
90.27600	-4.65578	-280.01916
90.37600	-4.66266	-280.34616
90.47600	-4.66891	-280.81524
90.57600	-4.67266	-280.99802
90.67600	-4.67703	-281.19996
90.77600	-4.68219	-281.47763
90.87600	-4.68797	-281.79517
90.97600	-4.69438	-282.19345
91.07600	-4.69844	-282.41563
91.17600	-4.70266	-282.62150
91.27600	-4.70734	-282.86514
91.37600	-4.71250	-283.12907
91.47600	-4.71891	-283.47030
91.57600	-4.72578	-283.93716
91.67600	-4.72922	-284.09660
91.77600	-4.73313	-284.28209
91.87600	-4.73797	-284.52158
91.97600	-4.74359	-284.81704
92.07600	-4.75047	-285.21755
92.17600	-4.75484	-285.47782
92.27600	-4.75922	-285.67991
92.37600	-4.76422	-285.93504
92.47600	-4.76938	-286.20937
92.57600	-4.77609	-286.52105
92.67600	-4.78250	-286.99750
92.77600	-4.78594	-287.15482
92.87600	-4.79016	-287.34061
92.97600	-4.79500	-287.60177
93.07600	-4.80078	-287.89458
93.17600	-4.80750	-288.29911
93.27600	-4.81156	-288.51154
93.37600	-4.81578	-288.71381
93.47600	-4.82063	-288.94281
93.57600	-4.82594	-289.21175
93.67600	-4.83250	-289.55731
93.77600	-4.83906	-290.01677
93.87600	-4.84281	-290.19070
93.97600	-4.84734	-290.39481
94.07600	-4.85219	-290.64631
94.17600	-4.85844	-290.97161
94.27600	-4.86562	-291.43348
94.37600	-4.86937	-291.65044
94.47600	-4.87312	-291.80634
94.57600	-4.87766	-292.02807
94.67600	-4.88266	-292.29698
94.77600	-4.88891	-292.61702
94.87600	-4.89547	-293.06358
94.97600	-4.89922	-293.24633
95.07600	-4.90375	-293.45289
95.17600	-4.90906	-293.72719
95.27600	-4.91516	-294.06288
95.37600	-4.92187	-294.49308
95.47600	-4.92562	-294.70420
95.57600	-4.92953	-294.86278
95.67600	-4.93406	-295.08740
95.77600	-4.93906	-295.34659
95.87600	-4.94469	-295.65242
95.97600	-4.95172	-296.06166
96.07600	-4.95609	-296.31516
96.17600	-4.96031	-296.51302
96.27600	-4.96516	-296.76509
96.37600	-4.97078	-297.04118
96.47600	-4.97750	-297.44118
96.57600	-4.98156	-297.65803
96.67600	-4.98578	-297.84104
96.77600	-4.99047	-298.07672
96.87600	-4.99578	-298.35394
96.97600	-5.00156	-298.66016
97.07600	-5.00953	-299.13369
97.17600	-5.01344	-299.36084
97.27600	-5.01734	-299.51152
97.37600	-5.02219	-299.74988
97.47600	-5.02797	-300.03789
97.57600	-5.03500	-300.47789
97.67600	-5.03875	-300.65408
97.77600	-5.04297	-300.83844
97.87600	-5.04766	-301.04983
97.97600	-5.05281	-301.31933
98.07600	-5.05844	-301.59765
98.17600	-5.06500	-301.98461
98.27600	-5.06875	-302.17528
98.37600	-5.07313	-302.34191
98.47600	-5.07797	-302.57931
98.57600	-5.08391	-302.86357
98.67600	-5.09250	-303.36305
98.77600	-5.09672	-303.62803
98.87600	-5.10031	-303.75654
98.97600	-5.10484	-303.95752
99.07600	-5.10984	-304.20148
99.17600	-5.11562	-304.46345
99.27600	-5.12250	-304.90312
99.37600	-5.12625	-305.07120
99.47600	-5.13063	-305.26647
99.57600	-5.13563	-305.50587
99.67600	-5.14109	-305.78324
99.77600	-5.14781	-306.16865
99.87600	-5.15203	-306.37509
99.97600	-5.15609	-306.54594
100.07600	-5.16063	-306.74848
100.17600	-5.16547	-306.97647
100.27600	-5.17094	-307.23962
100.37600	-5.17891	-307.66326
100.47600	-5.18266	-307.87584
100.57600	-5.18672	-308.03347
100.67600	-5.19141	-308.22995
100.77600	-5.19703	-308.49770
100.87600	-5.20516	-308.94181
100.97600	-5.20938	-309.19620
101.07600	-5.21328	-309.32572
101.17600	-5.21766	-309.49694
101.27600	-5.22266	-309.71643
101.37600	-5.22813	-309.96916
101.47600	-5.23656	-310.42409
101.57600	-5.24047	-310.65720
101.67600	-5.24469	-310.80046
101.77600	-5.25031	-311.07670
101.87600	-5.25703	-311.43793
101.96800	-5.26484	-311.94478
102.06800	-5.26672	-312.00877
102.16800	-5.27000	-312.08888
102.26800	-5.27453	-312.29588
102.36800	-5.27969	-312.54432
102.46800	-5.28594	-312.85205
102.56800	-5.29297	-313.28073
102.66800	-5.29641	-313.44482
102.76800	-5.30047	-313.61768
102.86800	-5.30516	-313.83157
102.96800	-5.31047	-314.07192
103.06800	-5.31828	-314.48138
103.16800	-5.32297	-314.79344
103.26800	-5.32656	-314.92943
103.36800	-5.33125	-315.12398
103.46800	-5.33703	-315.40415
103.56800	-5.34375	-315.74959
103.66800	-5.35078	-316.24329
103.76800	-5.35344	-316.32271
103.86800	-5.35750	-316.46353
103.96800	-5.36203	-316.70290
104.06800	-5.36781	-316.96284
104.16800	-5.37469	-317.35450
104.26800	-5.37906	-317.58878
104.36800	-5.38297	-317.75513
104.46800	-5.38766	-317.96154
104.56800	-5.39281	-318.20351
104.66800	-5.39812	-318.46750
104.76800	-5.40594	-318.88914
104.86800	-5.40984	-319.10744
104.96800	-5.41391	-319.27294
105.06800	-5.41859	-319.48587
105.16800	-5.42422	-319.75028
105.26800	-5.43188	-320.15583
105.36801	-5.43625	-320.40682
105.46801	-5.44000	-320.53888
105.56801	-5.44453	-320.72577
105.66801	-5.44938	-320.96204
105.76801	-5.45484	-321.21974
105.86801	-5.46250	-321.63864
105.96801	-5.46672	-321.87510
106.06801	-5.47078	-322.03159
106.16801	-5.47578	-322.26419
106.26801	-5.48109	-322.49799
106.36801	-5.48797	-322.85306
106.46801	-5.49250	-323.10167
106.56801	-5.49641	-323.25497
106.66801	-5.50109	-323.46320
106.76801	-5.50625	-323.69804
106.86801	-5.51219	-323.97431
106.96801	-5.51984	-324.41434
107.06801	-5.52344	-324.57829
107.16801	-5.52750	-324.72759
107.26801	-5.53203	-324.92781
107.36801	-5.53750	-325.17263
107.46801	-5.54500	-325.55997
107.56801	-5.54969	-325.83472
107.66801	-5.55375	-325.99050
107.76801	-5.55844	-326.18243
107.86801	-5.56328	-326.39495
107.96801	-5.56891	-326.65792
108.06801	-5.57594	-327.03364
108.16801	-5.58016	-327.27006
108.26801	-5.58391	-327.39741
108.36801	-5.58859	-327.58367
108.46801	-5.59406	-327.82406
108.56801	-5.60172	-328.21232
108.66801	-5.60625	-328.48114
108.76801	-5.61016	-328.61853
108.86801	-5.61453	-328.78485
108.96801	-5.61953	-328.99749
109.06801	-5.62516	-329.26759
109.16801	-5.63281	-329.67362
109.26801	-5.63766	-329.95260
109.36801	-5.64141	-330.07130
109.46801	-5.64609	-330.27321
109.56801	-5.65172	-330.51467
109.66801	-5.65937	-330.93327
109.76801	-5.66328	-331.13989
109.86801	-5.66719	-331.27871
109.96801	-5.67188	-331.47830
110.06801	-5.67734	-331.73138
110.16801	-5.68297	-332.00508
110.26801	-5.69000	-332.39287
110.36801	-5.69375	-332.57312
110.46801	-5.69766	-332.71345
110.56801	-5.70250	-332.90747
110.66801	-5.70859	-333.19727
110.76801	-5.71719	-333.69994
110.86801	-5.72109	-333.93133
110.96801	-5.72469	-334.03873
111.06801	-5.72906	-334.22095
111.16801	-5.73391	-334.44121
111.26801	-5.73938	-334.71054
111.36801	-5.74625	-335.07839
111.46801	-5.75016	-335.27833
111.56801	-5.75437	-335.43468
111.66801	-5.75906	-335.65220
111.76801	-5.76453	-335.90275
111.86801	-5.77156	-336.27334
111.96801	-5.77688	-336.57429
112.06801	-5.78094	-336.73769
112.16801	-5.78516	-336.91058
112.26801	-5.79000	-337.12637
112.36801	-5.79563	-337.38917
112.46801	-5.80281	-337.80709
112.56801	-5.80703	-338.01323
112.66801	-5.81094	-338.13661
112.76801	-5.81547	-338.32988
112.86801	-5.82078	-338.56609
112.96801	-5.82781	-338.90194
113.06801	-5.83328	-339.23095
113.16801	-5.83734	-339.39448
113.26801	-5.84172	-339.55422
113.36801	-5.84672	-339.76454
113.46801	-5.85219	-340.01437
113.56801	-5.85953	-340.40186
113.66801	-5.86422	-340.64999
113.76801	-5.86813	-340.77203
113.86801	-5.87281	-340.96590
113.96801	-5.87781	-341.19931
114.06801	-5.88453	-341.47733
114.16801	-5.89016	-341.82310
114.26801	-5.89391	-341.93468
114.36801	-5.89813	-342.09591
114.46801	-5.90328	-342.29693
114.56801	-5.90875	-342.55391
114.66801	-5.91563	-342.90701
114.76801	-5.92031	-343.13491
114.86801	-5.92469	-343.27471
114.96801	-5.92938	-343.46128
115.06801	-5.93453	-343.67847
115.16801	-5.94281	-344.03241
115.26801	-5.94797	-344.38723
115.36801	-5.95141	-344.47521
115.46801	-5.95562	-344.62333
115.56801	-5.96031	-344.82390
115.66801	-5.96562	-345.04646
115.76801	-5.97297	-345.40334
115.86801	-5.97734	-345.62391
115.96801	-5.98109	-345.72628
116.06801	-5.98578	-345.89836
116.16801	-5.99125	-346.13001
116.26801	-5.99859	-346.44738
116.36801	-6.00359	-346.76892
116.46801	-6.00766	-346.88640
116.56801	-6.01187	-347.03785
116.66801	-6.01656	-347.20775
116.76801	-6.02172	-347.40740
116.86801	-6.02937	-347.75972
116.96801	-6.03406	-347.99489
117.06801	-6.03781	-348.10147
117.16801	-6.04234	-348.26148
117.26801	-6.04781	-348.46750
117.36801	-6.05516	-348.77867
117.46801	-6.05969	-349.02188
117.56801	-6.06375	-349.13078
117.66801	-6.06859	-349.30885
117.76801	-6.07406	-349.53237
117.86801	-6.08000	-349.78497
117.96801	-6.08813	-350.20080
118.06801	-6.09156	-350.34731
118.16801	-6.09531	-350.42673
118.26801	-6.10016	-350.59553
118.36801	-6.10578	-350.83923
118.46801	-6.11437	-351.27732
118.56801	-6.11797	-351.47160
118.66801	-6.12141	-351.52647
118.76801	-6.12578	-351.68082
118.86801	-6.13063	-351.86562
118.96801	-6.13609	-352.09835
119.06801	-6.14328	-352.46262
119.16801	-6.14750	-352.66212
119.26801	-6.15125	-352.76887
119.36801	-6.15578	-352.91579
119.46801	-6.16078	-353.09917
119.56801	-6.16781	-353.37430
119.66801	-6.17438	-353.77559
119.76801	-6.17844	-353.90273
119.86801	-6.18250	-354.04462
119.96801	-6.18734	-354.22161
120.06801	-6.19297	-354.46075
120.16801	-6.20047	-354.81566
120.26801	-6.20500	-355.05256
120.36801	-6.20875	-355.14486
120.46801	-6.21359	-355.31408
120.56801	-6.21937	-355.56290
120.66801	-6.22672	-355.93829
120.76801	-6.23078	-356.13382
120.86801	-6.23453	-356.22790
120.96801	-6.23891	-356.37817
121.06801	-6.24359	-356.54318
121.16801	-6.24891	-356.77278
121.26801	-6.25688	-357.10287
121.36801	-6.26203	-357.44393
121.46801	-6.26547	-357.52147
121.56801	-6.27016	-357.67516
121.66801	-6.27562	-357.89576
121.76801	-6.28328	-358.24573
121.86801	-6.28766	-358.50343
121.96801	-6.29125	-358.59856
122.06801	-6.29563	-358.73708
122.16801	-6.30062	-358.92645
122.26801	-6.30625	-359.16036
122.36801	-6.31359	-359.50357
122.46801	-6.31828	-359.75778
122.56801	-6.32219	-359.85667
122.66801	-6.32672	-360.01045
122.76801	-6.33219	-360.22207
122.86801	-6.34000	-360.59290
122.96801	-6.34453	-360.84619
123.06801	-6.34813	-360.93360
123.16801	-6.35234	-361.06545
123.26801	-6.35734	-361.25845
123.36801	-6.36313	-361.50259
123.46801	-6.37062	-361.87115
123.56801	-6.37469	-362.05778
123.66801	-6.37859	-362.16843
123.76801	-6.38344	-362.33792
123.86801	-6.38859	-362.55610
123.96801	-6.39562	-362.83880
124.06801	-6.40078	-363.13125
124.16801	-6.40469	-363.23678
124.26801	-6.40906	-363.37873
124.36801	-6.41406	-363.55546
124.46801	-6.41969	-363.78711
124.56801	-6.42797	-364.17413
124.66801	-6.43203	-364.40644
124.76801	-6.43547	-364.46127
124.86801	-6.43984	-364.61157
124.96801	-6.44516	-364.79935
125.06801	-6.45266	-365.10155
125.16801	-6.45797	-365.42332
125.26801	-6.46172	-365.52858
125.36801	-6.46609	-365.66231
125.46801	-6.47109	-365.84365
125.56801	-6.47656	-366.05653
125.66801	-6.48453	-366.44298
125.76801	-6.48922	-366.69078
125.86801	-6.49313	-366.78842
125.96801	-6.49781	-366.95805
126.06801	-6.50328	-367.16798
126.16801	-6.51016	-367.47250
126.26801	-6.51484	-367.73875
126.36801	-6.51828	-367.80456
126.46801	-6.52266	-367.95026
126.56801	-6.52797	-368.14699
126.66801	-6.53406	-368.41440
126.76801	-6.54156	-368.81331
126.86801	-6.54578	-369.00872
126.96801	-6.54953	-369.09145
127.06801	-6.55437	-369.26791
127.16801	-6.55922	-369.46008
127.26801	-6.56562	-369.71498
127.36801	-6.57141	-370.04307
127.46801	-6.57516	-370.16284
127.56801	-6.57953	-370.29296
127.66801	-6.58469	-370.49028
127.76801	-6.59016	-370.72238
127.86801	-6.59844	-371.12585
127.96801	-6.60234	-371.34483
128.06801	-6.60578	-371.40563
128.16801	-6.61031	-371.56102
128.26801	-6.61516	-371.73104
128.36801	-6.62156	-371.99742
128.46801	-6.62750	-372.31708
128.56801	-6.63187	-372.45867
128.66801	-6.63656	-372.61179
128.76801	-6.64125	-372.79505
128.86801	-6.64656	-373.00715
128.96801	-6.65406	-373.35968
129.06801	-6.65859	-373.58275
129.16801	-6.66234	-373.66372
129.26801	-6.66703	-373.80645
129.36801	-6.67234	-374.02108
129.46801	-6.67984	-374.33317
129.56801	-6.68453	-374.61314
129.66801	-6.68828	-374.68347
129.76801	-6.69234	-374.80900
129.86801	-6.69719	-374.95536
129.96801	-6.70250	-375.16132
130.06801	-6.70953	-375.42444
130.16801	-6.71516	-375.73710
130.26801	-6.71906	-375.83071
130.36801	-6.72359	-375.96324
130.46801	-6.72859	-376.14185
130.56801	-6.73531	-376.37600
130.66801	-6.74125	-376.68589
130.76801	-6.74516	-376.78614
130.86801	-6.74938	-376.90708
130.96801	-6.75422	-377.05708
131.06801	-6.75969	-377.25142
131.16801	-6.76672	-377.53749
131.26801	-6.77188	-377.79596
131.36801	-6.77578	-377.87414
131.46801	-6.78047	-378.02285
131.56801	-6.78547	-378.18119
131.66801	-6.79234	-378.42363
131.76801	-6.79844	-378.75003
131.86801	-6.80234	-378.83818
131.96801	-6.80625	-378.93724
132.06801	-6.81109	-379.08164
132.16801	-6.81656	-379.27869
132.26801	-6.82422	-379.56399
132.36801	-6.82937	-379.85855
132.46801	-6.83297	-379.92239
132.56801	-6.83734	-380.04398
132.66801	-6.84234	-380.19574
132.76801	-6.84969	-380.45818
132.86801	-6.85500	-380.75852
132.96801	-6.85859	-380.81986
133.06801	-6.86297	-380.93182
133.16801	-6.86781	-381.09973
133.26801	-6.87313	-381.27327
133.36801	-6.88094	-381.54730
133.46801	-6.88672	-381.92075
133.56801	-6.88969	-381.92311
133.66801	-6.89391	-382.01907
133.76801	-6.89891	-382.18200
133.86801	-6.90578	-382.41339
133.96801	-6.91141	-382.72423
134.06801	-6.91516	-382.79587
134.16801	-6.91969	-382.91517
134.26801	-6.92453	-383.05578
134.36801	-6.93000	-383.25149
134.46801	-6.93797	-383.55163
134.56801	-6.94344	-383.87567
134.66801	-6.94688	-383.91370
134.76801	-6.95156	-384.04018
134.86801	-6.95703	-384.22230
134.96801	-6.96609	-384.62472
135.06801	-6.97016	-384.87843
135.16801	-6.97297	-384.87574
135.26801	-6.97719	-384.97207
135.36801	-6.98203	-385.14116
135.46801	-6.98734	-385.32531
135.56801	-6.99438	-385.62837
135.66801	-6.99906	-385.85320
135.76801	-7.00297	-385.92550
135.86801	-7.00750	-386.06751
135.96801	-7.01281	-386.25529
136.06801	-7.01969	-386.50647
136.16801	-7.02516	-386.81316
136.26801	-7.02906	-386.89643
136.36801	-7.03344	-387.01382
136.46801	-7.03812	-387.16930
136.56801	-7.04391	-387.37637
136.66801	-7.05250	-387.76591
136.76801	-7.05688	-388.01312
136.86801	-7.06000	-388.03554
136.96801	-7.06438	-388.14500
137.06801	-7.06953	-388.31681
137.16801	-7.07672	-388.58792
137.26801	-7.08234	-388.91068
137.36801	-7.08594	-388.98504
137.46801	-7.09031	-389.09188
137.56801	-7.09531	-389.25818
137.66801	-7.10062	-389.45043
137.76801	-7.10797	-389.75769
137.86801	-7.11328	-390.04025
137.96801	-7.11672	-390.09485
138.06801	-7.12125	-390.20640
138.16801	-7.12641	-390.38381
138.26801	-7.13281	-390.62607
138.36801	-7.13953	-390.98507
138.46801	-7.14297	-391.05594
138.56801	-7.14703	-391.13843
138.66801	-7.15188	-391.30104
138.76801	-7.15719	-391.49237
138.86801	-7.16469	-391.79569
138.96801	-7.17000	-392.08066
139.06801	-7.17359	-392.14915
139.16801	-7.17828	-392.26598
139.26801	-7.18328	-392.44047
139.36801	-7.18953	-392.66899
139.46801	-7.19609	-393.02409
139.56801	-7.19984	-393.11644
139.66801	-7.20391	-393.20850
139.76801	-7.20875	-393.35123
139.86801	-7.21391	-393.53856
139.96801	-7.22141	-393.81707
140.06801	-7.22656	-394.11864
140.16801	-7.23000	-394.15088
140.26801	-7.23422	-394.26497
140.36801	-7.23906	-394.40814
140.46801	-7.24500	-394.62492
140.56801	-7.25250	-394.99119
140.66801	-7.25641	-395.11204
140.76801	-7.26063	-395.19924
140.86801	-7.26531	-395.33523
140.96801	-7.27047	-395.51705
141.06801	-7.27734	-395.74510
141.16801	-7.28328	-396.07412
141.26801	-7.28703	-396.14949
141.36801	-7.29141	-396.24774
141.46801	-7.29656	-396.41374
141.56801	-7.30359	-396.67103
141.66801	-7.30922	-396.97465
141.76801	-7.31297	-397.03065
141.86801	-7.31719	-397.13320
141.96801	-7.32203	-397.26907
142.06801	-7.32734	-397.44940
142.16801	-7.33484	-397.72090
142.26801	-7.34062	-398.07257
142.36801	-7.34422	-398.11987
142.46801	-7.34859	-398.23678
142.56801	-7.35359	-398.38240
142.66801	-7.36125	-398.68367
142.76801	-7.36703	-399.03161
142.86801	-7.37031	-399.07065
142.96801	-7.37422	-399.14995
143.06801	-7.37859	-399.28219
143.16801	-7.38359	-399.44783
143.26801	-7.39016	-399.67254
143.36801	-7.39547	-399.94368
143.46801	-7.39953	-400.03809
143.56801	-7.40406	-400.15364
143.66801	-7.40922	-400.32005
143.76801	-7.41609	-400.55141
143.86801	-7.42391	-401.01007
143.96801	-7.42734	-401.07834
144.06801	-7.43141	-401.15300
144.16801	-7.43578	-401.26923
144.26801	-7.44078	-401.42915
144.36801	-7.44687	-401.62820
144.46801	-7.45344	-401.96815
144.56801	-7.45719	-402.04832
144.66801	-7.46156	-402.14267
144.76801	-7.46688	-402.32119
144.86801	-7.47453	-402.61012
144.96801	-7.48000	-402.92317
145.06801	-7.48344	-402.96382
145.16801	-7.48781	-403.07471
145.26801	-7.49281	-403.23094
145.36801	-7.49797	-403.40021
145.46801	-7.50406	-403.61157
145.56801	-7.51031	-403.94798
145.66801	-7.51391	-404.00702
145.76801	-7.51813	-404.08733
145.86801	-7.52313	-404.24311
145.96801	-7.52922	-404.45751
146.06801	-7.53594	-404.80399
146.16801	-7.53984	-404.88425
146.26801	-7.54391	-404.96743
146.36801	-7.54875	-405.10902
146.46801	-7.55391	-405.26500
146.56801	-7.56047	-405.48158
146.66801	-7.56641	-405.76994
146.76801	-7.57031	-405.84943
146.86801	-7.57453	-405.93335
146.96801	-7.57938	-406.04717
147.06801	-7.58516	-406.24413
147.16801	-7.59250	-406.58462
147.26801	-7.59672	-406.68806
147.36801	-7.60094	-406.76454
147.46801	-7.60594	-406.90970
147.56801	-7.61141	-407.08470
147.66801	-7.61859	-407.34166
147.76801	-7.62375	-407.59751
147.86801	-7.62734	-407.63322
147.96801	-7.63172	-407.72292
148.06801	-7.63672	-407.86812
148.16801	-7.64219	-408.04157
148.26801	-7.64922	-408.35527
148.36801	-7.65359	-408.45898
148.46801	-7.65812	-408.56308
148.56801	-7.66250	-408.66068
148.66801	-7.66766	-408.81199
148.76801	-7.67516	-409.07070
148.86801	-7.68078	-409.37111
148.96801	-7.68422	-409.39090
149.06801	-7.68844	-409.46832
149.16801	-7.69328	-409.59278
149.26801	-7.69938	-409.78700
149.36801	-7.70641	-410.13715
149.46801	-7.71031	-410.20131
149.56801	-7.71453	-410.27713
149.66801	-7.71953	-410.40686
149.76801	-7.72500	-410.58365
149.86801	-7.73172	-410.80219
149.96801	-7.73750	-411.08263
150.06801	-7.74094	-411.11010
150.16801	-7.74516	-411.17695
150.26801	-7.74984	-411.29225
150.36801	-7.75563	-411.45349
150.46801	-7.76359	-411.80974
150.56801	-7.76750	-411.90273
150.66801	-7.77094	-411.91438
150.76801	-7.77531	-412.00110
150.86801	-7.78063	-412.13945
150.96801	-7.78703	-412.32857
151.06801	-7.79469	-412.73299
151.16801	-7.79844	-412.79504
151.26801	-7.80297	-412.87228
151.36801	-7.80859	-413.03793
151.46801	-7.81578	-413.27682
151.56801	-7.82172	-413.62628
151.66801	-7.82469	-413.62974
151.76801	-7.82859	-413.67978
151.86801	-7.83328	-413.79800
151.96801	-7.83828	-413.94299
152.06801	-7.84469	-414.12139
152.16801	-7.85109	-414.45130
152.26801	-7.85453	-414.48033
152.36801	-7.85859	-414.54041
152.46801	-7.86328	-414.64585
152.56801	-7.86906	-414.82508
152.66801	-7.87625	-415.14322
152.76801	-7.88047	-415.25173
152.86801	-7.88469	-415.32254
152.96801	-7.88969	-415.44703
153.06801	-7.89516	-415.60149
153.16801	-7.90234	-415.81479
153.26801	-7.90781	-416.11844
153.36801	-7.91141	-416.12619
153.46801	-7.91563	-416.20135
153.56801	-7.92078	-416.33853
153.66801	-7.92703	-416.53997
153.76801	-7.93406	-416.87825
153.86801	-7.93750	-416.91312
153.96801	-7.94141	-416.93357
154.06801	-7.94594	-417.02655
154.16801	-7.95094	-417.16501
154.26801	-7.95703	-417.33271
154.36801	-7.96375	-417.65931
154.46801	-7.96781	-417.72678
154.56801	-7.97250	-417.81065
154.66801	-7.97766	-417.93847
154.76801	-7.98328	-418.11198
154.86801	-7.99016	-418.39808
154.96801	-7.99406	-418.46702
155.06801	-7.99828	-418.52865
155.16801	-8.00297	-418.63436
155.26801	-8.00828	-418.77085
155.36801	-8.01531	-418.98155
155.46801	-8.02141	-419.30425
155.56801	-8.02453	-419.27633
155.66801	-8.02875	-419.32079
155.76801	-8.03375	-419.45007
155.86801	-8.03984	-419.64069
155.96801	-8.04734	-419.98148
156.06801	-8.05094	-420.03465
156.16801	-8.05500	-420.06254
156.26801	-8.05953	-420.14286
156.36801	-8.06469	-420.26669
156.46801	-8.07031	-420.39466
156.56801	-8.07781	-420.71280
156.66801	-8.08156	-420.77893
156.76801	-8.08563	-420.79341
156.86801	-8.09047	-420.88041
156.96801	-8.09656	-421.02402
157.06801	-8.10453	-421.37194
157.16801	-8.10781	-421.37405
157.26801	-8.11156	-421.36005
157.36801	-8.11625	-421.41727
157.46801	-8.12156	-421.54205
157.56801	-8.12781	-421.72062
157.66801	-8.13563	-422.07775
157.76801	-8.13906	-422.08511
157.86801	-8.14313	-422.10203
157.96801	-8.14797	-422.18569
158.06801	-8.15313	-422.30919
158.16801	-8.16016	-422.58725
158.26801	-8.16453	-422.67326
158.36801	-8.16859	-422.71242
158.46801	-8.17359	-422.82695
158.56801	-8.17953	-422.99432
158.66801	-8.18781	-423.27872
158.76801	-8.19250	-423.54381
158.86801	-8.19547	-423.48218
158.96801	-8.19969	-423.52962
159.06801	-8.20469	-423.65709
159.16801	-8.21078	-423.83561
159.26801	-8.21766	-424.15375
159.36801	-8.22156	-424.20524
159.46801	-8.22578	-424.25826
159.56801	-8.23063	-424.34421
159.66801	-8.23562	-424.45153
159.76801	-8.24219	-424.63514
159.86801	-8.24766	-424.89156
159.96801	-8.25156	-424.90429
160.06801	-8.25578	-424.94774
160.16801	-8.26063	-425.04576
160.26801	-8.26641	-425.19560
160.36801	-8.27359	-425.49363
160.46801	-8.27766	-425.53338
160.56801	-8.28188	-425.56897
160.66801	-8.28688	-425.66416
160.76801	-8.29234	-425.80342
160.86801	-8.29969	-426.04268
160.96801	-8.30547	-426.32180
161.06801	-8.30891	-426.28345
161.16801	-8.31297	-426.29805
161.26801	-8.31734	-426.36621
161.36801	-8.32313	-426.48801
161.46801	-8.33031	-426.79974
161.56801	-8.33437	-426.85536
161.66801	-8.33859	-426.88325
161.76801	-8.34328	-426.95037
161.86801	-8.34844	-427.06469
161.96801	-8.35531	-427.22851
162.06801	-8.36172	-427.51759
162.16801	-8.36516	-427.50403
162.26801	-8.36938	-427.51324
162.36801	-8.37438	-427.60557
162.46801	-8.38000	-427.73959
162.56801	-8.38703	-427.99503
162.66801	-8.39141	-428.08056
162.76801	-8.39516	-428.06697
162.86801	-8.39969	-428.10020
162.96801	-8.40469	-428.18683
163.06801	-8.41078	-428.33164
163.16801	-8.41859	-428.66895
163.26801	-8.42250	-428.70325
163.36801	-8.42687	-428.72074
163.46801	-8.43188	-428.81128
163.56801	-8.43734	-428.91350
163.66801	-8.44359	-429.11842
163.76801	-8.44781	-429.15550
163.86801	-8.45219	-429.17919
163.96801	-8.45703	-429.25298
164.06801	-8.46234	-429.36066
164.16801	-8.46859	-429.49387
164.26801	-8.47562	-429.79154
164.36801	-8.47891	-429.73676
164.46801	-8.48281	-429.71331
164.56801	-8.48734	-429.74922
164.66801	-8.49313	-429.86175
164.76801	-8.50047	-430.12550
164.86801	-8.50500	-430.19795
164.96801	-8.50906	-430.19617
165.06801	-8.51359	-430.22856
165.16801	-8.51875	-430.29666
165.26801	-8.52469	-430.39846
165.36801	-8.53234	-430.73326
165.46801	-8.53594	-430.70644
165.56801	-8.53984	-430.67765
165.66801	-8.54453	-430.71455
165.76801	-8.55031	-430.81707
165.86801	-8.55766	-431.06890
165.96801	-8.56141	-431.06276
166.06801	-8.56531	-431.02631
166.16801	-8.56984	-431.04216
166.26801	-8.57500	-431.10004
166.36801	-8.58063	-431.20492
166.46801	-8.58812	-431.44888
166.56801	-8.59203	-431.43713
166.66801	-8.59625	-431.38874
166.76801	-8.60109	-431.39860
166.86801	-8.60641	-431.44721
166.96801	-8.61422	-431.67681
167.06801	-8.61859	-431.70151
167.16801	-8.62266	-431.64316
167.26801	-8.62734	-431.61136
167.36801	-8.63297	-431.63106
167.46801	-8.64000	-431.71638
167.56801	-8.64609	-431.86730
167.66801	-8.64922	-431.54776
167.76801	-8.65328	-431.05590
167.78601	-8.65453	-429.93763
167.78801	-8.65547	-426.48038
167.79001	-8.65703	-418.26257
167.79201	-8.65859	-404.84267
167.79401	-8.66063	-387.53378
167.79601	-8.66250	-367.64407
167.79801	-8.66453	-345.73218
167.80001	-8.66641	-322.25746
167.80201	-8.66813	-297.91293
167.80401	-8.66969	-273.28625
167.80601	-8.67094	-248.71886
167.80801	-8.67203	-224.51554
167.81001	-8.67281	-201.01263
167.81201	-8.67328	-178.45877
167.81401	-8.67359	-156.99765
167.81601	-8.67359	-136.74928
167.81801	-8.67375	-117.82329
167.82001	-8.67375	-100.28114
167.82201	-8.67375	-84.14567
167.82401	-8.67375	-69.43386
167.82601	-8.67375	-56.14223
167.82801	-8.67391	-44.22156
167.83001	-8.67391	-33.60531
167.83201	-8.67406	-24.23959
167.83401	-8.67422	-16.06137
167.83601	-8.67422	-8.98650
167.83801	-8.67437	-2.93694
167.84001	-8.67437	2.15758
167.84201	-8.67453	6.38306
167.84401	-8.67453	9.82811
167.84601	-8.67453	12.56170
167.84801	-8.67453	14.65329
167.85001	-8.67453	16.18735
167.85201	-8.67453	17.23710
167.85401	-8.67453	17.85578
167.86201	-8.67453	17.18608
167.86401	-8.67453	16.48743
167.86601	-8.67453	15.66541
167.86801	-8.67453	14.74371
167.87001	-8.67453	13.74561
167.87201	-8.67453	12.70391
167.87401	-8.67453	11.64420
167.87601	-8.67453	10.57904
167.87801	-8.67453	9.52395
167.88001	-8.67453	8.49920
167.88201	-8.67453	7.51479
167.88401	-8.67453	6.57315
167.88601	-8.67453	5.68305
167.88801	-8.67453	4.85357
167.89001	-8.67453	4.08335
167.89201	-8.67453	3.37030
167.89401	-8.67453	2.71976
167.89601	-8.67453	2.13371
167.89801	-8.67453	1.60594
167.90201	-8.67453	0.71435
167.90601	-8.67453	0.02622
167.91001	-8.67453	-0.48156
167.91801	-8.67422	-1.05231
167.96201	-8.67406	-0.53014
168.06201	-8.67375	-0.27155
168.16201	-8.67375	-0.23733
168.26201	-8.67437	-0.20770
168.36201	-8.67922	-0.19455
168.46201	-8.68750	-0.18127
168.56201	-8.69406	-0.17870
168.66201	-8.70047	-0.17231
168.76201	-8.70516	-0.16398
168.86201	-8.70953	-0.15831
168.96201	-8.71453	-0.15450
169.06201	-8.72063	-0.15098
169.16201	-8.72797	-0.15639
169.26201	-8.73219	-0.14735
169.36201	-8.73578	-0.14038
169.46201	-8.74016	-0.14016
169.56201	-8.74531	-0.13719
169.66201	-8.75125	-0.13242
169.76201	-8.75906	-0.13166
169.86201	-8.76313	-0.13122
169.96201	-8.76719	-0.12259
170.06201	-8.77219	-0.12357
170.16201	-8.77750	-0.12032
170.26201	-8.78359	-0.11925
170.34801	-8.78797	-0.11631
