# Supplementary material for: Strengthening of 3D Printed Fused Deposition Manufactured Parts Using the Fill Compositing Technique
Source: PLoS One. 2015 Apr 16;10(4):e0122915. doi: 10.1371/journal.pone.0122915 (PMC4400136; doi:10.1371/journal.pone.0122915)
Supplement: S1 File — This is the raw data and information on all the samples presented in this manuscript. (ZIP) [file pone.0122915.s001.zip › Specimen_RawData_191.csv]

Time	Extension	Load
(sec)	(mm)	(N)
0.00000	-0.00047	0.01467
0.10000	-0.00078	0.00658
0.20000	-0.00266	-0.00764
0.30000	-0.00859	0.00243
0.39200	-0.01859	0.01363
0.49200	-0.02422	-0.00465
0.59200	-0.02969	0.00384
0.69200	-0.03563	-0.00026
0.79200	-0.04266	-0.00958
0.89200	-0.04672	-0.03178
0.99200	-0.05094	-0.04354
1.09200	-0.05563	-0.05271
1.19200	-0.06125	-0.05639
1.29200	-0.06813	-0.08307
1.39200	-0.07281	-0.09369
1.49200	-0.07703	-0.10186
1.59200	-0.08172	-0.11233
1.69200	-0.08719	-0.12043
1.79200	-0.09391	-0.13244
1.89200	-0.10031	-0.15845
1.99200	-0.10359	-0.17018
2.09200	-0.10781	-0.19890
2.19200	-0.11266	-0.22499
2.29200	-0.11844	-0.27244
2.39200	-0.12563	-0.31653
2.49200	-0.13016	-0.35593
2.59200	-0.13422	-0.38635
2.69200	-0.13891	-0.42615
2.79200	-0.14391	-0.46777
2.89200	-0.14953	-0.50938
2.99200	-0.15656	-0.57157
3.09200	-0.16047	-0.59631
3.19200	-0.16500	-0.63182
3.29200	-0.16984	-0.68995
3.39200	-0.17578	-0.75428
3.49200	-0.18281	-0.84978
3.59200	-0.18641	-0.89182
3.69200	-0.19062	-0.93731
3.79200	-0.19516	-1.00328
3.89200	-0.20047	-1.06642
3.99200	-0.20625	-1.14629
4.09200	-0.21328	-1.24443
4.19200	-0.21734	-1.30604
4.29200	-0.22172	-1.36669
4.39200	-0.22656	-1.43835
4.49200	-0.23234	-1.50782
4.59200	-0.23906	-1.62896
4.69200	-0.24344	-1.68396
4.79200	-0.24750	-1.74543
4.89200	-0.25219	-1.81112
4.99200	-0.25750	-1.89740
5.09200	-0.26375	-1.98133
5.19200	-0.27016	-2.10652
5.29200	-0.27359	-2.15656
5.39200	-0.27797	-2.21467
5.49200	-0.28266	-2.28969
5.59200	-0.28828	-2.38109
5.69200	-0.29516	-2.50640
5.79200	-0.29984	-2.58113
5.89200	-0.30406	-2.64230
5.99200	-0.30922	-2.70697
6.09200	-0.31406	-2.79392
6.19200	-0.31953	-2.87808
6.29200	-0.32641	-3.00965
6.39200	-0.33047	-3.07464
6.49200	-0.33500	-3.14122
6.59200	-0.34000	-3.21451
6.69200	-0.34594	-3.30945
6.79200	-0.35281	-3.44681
6.89200	-0.35672	-3.50819
6.99200	-0.36063	-3.56426
7.09200	-0.36563	-3.64406
7.19200	-0.37094	-3.74125
7.29200	-0.37719	-3.85823
7.39200	-0.38438	-4.01044
7.49200	-0.38797	-4.06281
7.59200	-0.39234	-4.12238
7.69200	-0.39703	-4.20652
7.79200	-0.40281	-4.31627
7.89200	-0.40984	-4.47364
7.99200	-0.41406	-4.55428
8.09200	-0.41813	-4.61703
8.19200	-0.42297	-4.72106
8.29200	-0.42844	-4.82859
8.39200	-0.43484	-4.96748
8.49200	-0.44063	-5.09606
8.59200	-0.44438	-5.17552
8.69200	-0.44875	-5.25772
8.79200	-0.45344	-5.35698
8.89200	-0.45891	-5.47863
8.99200	-0.46578	-5.64320
9.09200	-0.47047	-5.75529
9.19200	-0.47484	-5.83327
9.29200	-0.47938	-5.93970
9.39200	-0.48453	-6.05019
9.49200	-0.49000	-6.18198
9.59200	-0.49625	-6.33467
9.69200	-0.50047	-6.43053
9.79200	-0.50453	-6.51141
9.89200	-0.50922	-6.59955
9.99200	-0.51469	-6.72948
10.09200	-0.52078	-6.86182
10.19200	-0.52594	-6.99169
10.29200	-0.53047	-7.08506
10.39200	-0.53531	-7.18521
10.49200	-0.54063	-7.31138
10.59200	-0.54672	-7.44334
10.69200	-0.55391	-7.62605
10.79200	-0.55766	-7.71130
10.89200	-0.56188	-7.78152
10.99200	-0.56656	-7.87174
11.09200	-0.57188	-7.98833
11.19200	-0.57844	-8.14490
11.29200	-0.58344	-8.28339
11.39200	-0.58781	-8.38101
11.49200	-0.59234	-8.47949
11.59200	-0.59719	-8.59677
11.69200	-0.60266	-8.71511
11.79200	-0.61000	-8.90537
11.89200	-0.61391	-9.01124
11.99200	-0.61813	-9.08955
12.09200	-0.62313	-9.21141
12.19200	-0.62875	-9.33767
12.29200	-0.63641	-9.54122
12.39200	-0.64078	-9.65014
12.49200	-0.64500	-9.73881
12.59200	-0.64953	-9.84110
12.69200	-0.65438	-9.95415
12.79200	-0.66016	-10.08585
12.89200	-0.66672	-10.26268
12.99200	-0.67094	-10.37620
13.09200	-0.67531	-10.46350
13.19200	-0.67969	-10.56317
13.29200	-0.68531	-10.69263
13.39200	-0.69250	-10.87906
13.49200	-0.69688	-10.99492
13.59200	-0.70109	-11.08214
13.69200	-0.70562	-11.19073
13.79200	-0.71094	-11.30913
13.89200	-0.71641	-11.44759
13.99200	-0.72250	-11.60760
14.09200	-0.72719	-11.72097
14.19200	-0.73141	-11.81245
14.29200	-0.73594	-11.91434
14.39200	-0.74125	-12.03667
14.49200	-0.74813	-12.20121
14.59200	-0.75422	-12.38403
14.69200	-0.75797	-12.45741
14.79200	-0.76219	-12.55300
14.89200	-0.76734	-12.67004
14.99200	-0.77313	-12.81703
15.09200	-0.78172	-13.02179
15.19200	-0.78594	-13.16920
15.29200	-0.79000	-13.24186
15.39200	-0.79547	-13.37930
15.49200	-0.80141	-13.53647
15.59200	-0.80828	-13.73611
15.69200	-0.81156	-13.82542
15.79200	-0.81563	-13.90814
15.89200	-0.82016	-14.02980
15.99200	-0.82516	-14.15780
16.09200	-0.83063	-14.30569
16.19200	-0.83797	-14.51935
16.29200	-0.84188	-14.63302
16.39200	-0.84563	-14.71532
16.49200	-0.85016	-14.82422
16.59200	-0.85563	-14.96228
16.69200	-0.86234	-15.14546
16.79200	-0.86719	-15.30491
16.89200	-0.87156	-15.40431
16.99200	-0.87641	-15.53532
17.09200	-0.88203	-15.67953
17.19200	-0.88781	-15.83302
17.29200	-0.89438	-16.02925
17.39200	-0.89828	-16.14372
17.49200	-0.90250	-16.24443
17.59200	-0.90734	-16.36971
17.69200	-0.91297	-16.53002
17.79200	-0.92000	-16.74385
17.89200	-0.92453	-16.88027
17.99200	-0.92859	-16.97400
18.09200	-0.93281	-17.07660
18.19200	-0.93781	-17.21062
18.29200	-0.94359	-17.38068
18.39200	-0.95078	-17.59116
18.49200	-0.95516	-17.73628
18.59200	-0.95953	-17.84627
18.69200	-0.96422	-17.97353
18.79200	-0.96938	-18.11511
18.89200	-0.97594	-18.30186
18.99200	-0.98109	-18.47348
19.09200	-0.98547	-18.58709
19.19200	-0.98984	-18.69934
19.29200	-0.99469	-18.84474
19.39200	-1.00047	-19.00600
19.49200	-1.00813	-19.25069
19.59200	-1.01172	-19.36396
19.69200	-1.01594	-19.46755
19.79200	-1.02078	-19.61350
19.89200	-1.02656	-19.77546
19.99200	-1.03375	-20.01174
20.09200	-1.03844	-20.17117
20.19200	-1.04234	-20.27407
20.29200	-1.04688	-20.38797
20.39200	-1.05156	-20.53375
20.49200	-1.05734	-20.75168
20.59200	-1.06359	-20.94242
20.69200	-1.06859	-21.11132
20.79200	-1.07250	-21.21000
20.89200	-1.07734	-21.33413
20.99200	-1.08328	-21.50580
21.09200	-1.09031	-21.73473
21.19200	-1.09500	-21.90138
21.29200	-1.09875	-22.00274
21.39200	-1.10344	-22.13713
21.49200	-1.10828	-22.27799
21.59200	-1.11359	-22.44472
21.69200	-1.12031	-22.64675
21.79200	-1.12500	-22.82099
21.89200	-1.12938	-22.92378
21.99200	-1.13422	-23.05778
22.09200	-1.13922	-23.22074
22.19200	-1.14563	-23.40068
22.29200	-1.15063	-23.58458
22.39200	-1.15484	-23.70086
22.49200	-1.15938	-23.82317
22.59200	-1.16453	-23.96789
22.69200	-1.17047	-24.14016
22.79200	-1.17781	-24.37583
22.89200	-1.18219	-24.53349
22.99200	-1.18625	-24.63967
23.09200	-1.19125	-24.78479
23.19200	-1.19719	-24.96902
23.29200	-1.20484	-25.22519
23.39200	-1.20891	-25.36758
23.49200	-1.21281	-25.46653
23.59200	-1.21734	-25.59674
23.69200	-1.22203	-25.73926
23.79200	-1.22719	-25.88891
23.89200	-1.23406	-26.11960
23.99200	-1.23844	-26.27777
24.09200	-1.24281	-26.38634
24.19200	-1.24766	-26.53389
24.29200	-1.25359	-26.71091
24.39200	-1.26125	-26.98549
24.49200	-1.26531	-27.12355
24.59200	-1.26922	-27.22599
24.69200	-1.27391	-27.36146
24.79200	-1.27906	-27.52251
24.89200	-1.28453	-27.69675
24.99200	-1.29063	-27.90660
25.09200	-1.29516	-28.05914
25.19200	-1.29969	-28.18071
25.29200	-1.30438	-28.32891
25.39200	-1.31031	-28.51782
25.49200	-1.31734	-28.76417
25.59200	-1.32203	-28.93814
25.69200	-1.32594	-29.03451
25.79200	-1.33016	-29.16560
25.89200	-1.33484	-29.30188
25.99200	-1.34016	-29.47030
26.09200	-1.34641	-29.67430
26.19200	-1.35156	-29.85526
26.29200	-1.35594	-29.99537
26.39200	-1.36094	-30.13764
26.49200	-1.36625	-30.29721
26.59200	-1.37281	-30.50985
26.69200	-1.37859	-30.71924
26.79200	-1.38266	-30.83427
26.89200	-1.38688	-30.95451
26.99200	-1.39172	-31.09876
27.09200	-1.39719	-31.26525
27.19200	-1.40406	-31.49633
27.29200	-1.40906	-31.67281
27.39200	-1.41328	-31.79138
27.49200	-1.41797	-31.92301
27.59200	-1.42328	-32.08149
27.69200	-1.42938	-32.26947
27.79200	-1.43453	-32.45572
27.89200	-1.43891	-32.58177
27.99200	-1.44359	-32.72497
28.09200	-1.44859	-32.87528
28.19200	-1.45406	-33.03997
28.29200	-1.46094	-33.25026
28.39200	-1.46563	-33.43921
28.49200	-1.46937	-33.52751
28.59200	-1.47422	-33.65300
28.69200	-1.47969	-33.82309
28.79200	-1.48766	-34.07425
28.89200	-1.49266	-34.28340
28.99200	-1.49656	-34.38542
29.09200	-1.50094	-34.50746
29.19200	-1.50578	-34.65919
29.29200	-1.51063	-34.80097
29.39200	-1.51734	-35.01939
29.49200	-1.52250	-35.20355
29.59200	-1.52672	-35.31812
29.69200	-1.53141	-35.45539
29.79200	-1.53656	-35.60225
29.89200	-1.54375	-35.82684
29.99200	-1.54828	-36.00028
30.09200	-1.55219	-36.10569
30.19200	-1.55656	-36.23383
30.29200	-1.56125	-36.37284
30.39200	-1.56672	-36.52319
30.49200	-1.57422	-36.74392
30.59200	-1.57969	-36.97424
30.69200	-1.58344	-37.04277
30.79200	-1.58781	-37.17192
30.89200	-1.59281	-37.30898
30.99200	-1.59875	-37.47446
31.09200	-1.60453	-37.67659
31.19200	-1.60875	-37.78749
31.29200	-1.61328	-37.90769
31.39200	-1.61844	-38.04524
31.49200	-1.62453	-38.22830
31.59200	-1.63422	-38.53644
31.69200	-1.63734	-38.68580
31.79200	-1.64125	-38.77790
31.89200	-1.64641	-38.93872
31.99200	-1.65219	-39.12699
32.09200	-1.65922	-39.37393
32.19200	-1.66297	-39.51169
32.29200	-1.66656	-39.59739
32.39200	-1.67094	-39.72022
32.49200	-1.67578	-39.86857
32.59200	-1.68109	-40.03710
32.69200	-1.68766	-40.24764
32.79200	-1.69328	-40.47636
32.89200	-1.69734	-40.58932
32.99200	-1.70219	-40.73360
33.09200	-1.70750	-40.89319
33.19200	-1.71422	-41.11724
33.29200	-1.71906	-41.30382
33.39200	-1.72281	-41.40696
33.49200	-1.72703	-41.52255
33.59200	-1.73234	-41.68774
33.69200	-1.73828	-41.89368
33.79200	-1.74516	-42.11376
33.89200	-1.75000	-42.32121
33.99200	-1.75391	-42.42064
34.09200	-1.75875	-42.55725
34.19200	-1.76406	-42.72589
34.29200	-1.77047	-42.92674
34.39200	-1.77547	-43.12867
34.49200	-1.77969	-43.25232
34.59200	-1.78406	-43.38002
34.69200	-1.78891	-43.53154
34.79200	-1.79422	-43.70148
34.89200	-1.80109	-43.90932
34.99200	-1.80656	-44.13068
35.09200	-1.81031	-44.22339
35.19200	-1.81500	-44.36128
35.29200	-1.82016	-44.52357
35.39200	-1.82734	-44.74875
35.49200	-1.83297	-44.98767
35.59200	-1.83687	-45.09233
35.69200	-1.84141	-45.22380
35.79200	-1.84609	-45.37350
35.89200	-1.85109	-45.52220
35.99200	-1.85750	-45.72667
36.09200	-1.86297	-45.93299
36.19200	-1.86719	-46.05255
36.29200	-1.87203	-46.19733
36.39200	-1.87766	-46.37994
36.49200	-1.88484	-46.61348
36.59200	-1.88938	-46.78776
36.69200	-1.89313	-46.88771
36.79200	-1.89766	-47.01639
36.89200	-1.90250	-47.16691
36.99200	-1.90797	-47.34736
37.09200	-1.91469	-47.56888
37.19200	-1.91984	-47.76524
37.29200	-1.92391	-47.87564
37.39200	-1.92828	-47.99329
37.49200	-1.93328	-48.14506
37.59200	-1.94031	-48.36095
37.69200	-1.94609	-48.59625
37.79200	-1.94984	-48.70069
37.89200	-1.95422	-48.82721
37.99200	-1.95922	-48.97133
38.09200	-1.96516	-49.15808
38.19200	-1.97250	-49.40510
38.29200	-1.97750	-49.61195
38.39200	-1.98125	-49.70567
38.49200	-1.98594	-49.84850
38.59200	-1.99078	-49.99692
38.69200	-1.99656	-50.17239
38.79200	-2.00234	-50.38097
38.89200	-2.00656	-50.51161
38.99200	-2.01078	-50.63493
39.09200	-2.01547	-50.77613
39.19200	-2.02125	-50.95833
39.29200	-2.02938	-51.22608
39.39200	-2.03484	-51.47803
39.49200	-2.03844	-51.56627
39.59200	-2.04328	-51.71107
39.69200	-2.04875	-51.89841
39.79200	-2.05500	-52.10374
39.89200	-2.05969	-52.27677
39.99200	-2.06344	-52.38837
40.09200	-2.06828	-52.52387
40.19200	-2.07344	-52.70269
40.29200	-2.07906	-52.89712
40.39200	-2.08672	-53.16913
40.49200	-2.09125	-53.36697
40.59200	-2.09484	-53.44821
40.69200	-2.09922	-53.58283
40.79200	-2.10438	-53.75250
40.89200	-2.11094	-53.99293
40.99200	-2.11578	-54.16845
41.09200	-2.11984	-54.29003
41.19200	-2.12453	-54.43162
41.29200	-2.12969	-54.59170
41.39200	-2.13563	-54.80991
41.49200	-2.14250	-55.04436
41.59200	-2.14703	-55.23142
41.69200	-2.15094	-55.32996
41.79200	-2.15547	-55.47443
41.89200	-2.16063	-55.64312
41.99200	-2.16703	-55.85202
42.09200	-2.17234	-56.05498
42.19200	-2.17672	-56.20508
42.29200	-2.18109	-56.32650
42.39200	-2.18594	-56.48030
42.49200	-2.19172	-56.66840
42.59200	-2.19938	-56.93272
42.69200	-2.20406	-57.13907
42.79200	-2.20797	-57.24379
42.89200	-2.21281	-57.38792
42.99200	-2.21813	-57.56305
43.09200	-2.22375	-57.74762
43.19200	-2.22922	-57.94136
43.29200	-2.23344	-58.07732
43.39200	-2.23781	-58.20719
43.49200	-2.24250	-58.35370
43.59200	-2.24797	-58.52920
43.69200	-2.25484	-58.75484
43.79200	-2.26031	-58.97492
43.89200	-2.26406	-59.07300
43.99200	-2.26844	-59.20920
44.09200	-2.27375	-59.36306
44.19200	-2.28000	-59.55984
44.29200	-2.28594	-59.78809
44.39200	-2.29031	-59.92916
44.49200	-2.29484	-60.07329
44.59200	-2.30016	-60.23822
44.69200	-2.30594	-60.41783
44.79200	-2.31281	-60.66685
44.89200	-2.31797	-60.86230
44.99200	-2.32141	-60.95467
45.09200	-2.32578	-61.08174
45.19200	-2.33094	-61.25609
45.29200	-2.33703	-61.44483
45.39200	-2.34297	-61.66543
45.49200	-2.34703	-61.79351
45.59200	-2.35125	-61.91441
45.69200	-2.35609	-62.05530
45.79200	-2.36141	-62.23527
45.89200	-2.36813	-62.44166
45.99200	-2.37469	-62.71169
46.09200	-2.37844	-62.81772
46.19200	-2.38281	-62.93982
46.29200	-2.38734	-63.06970
46.39200	-2.39313	-63.24726
46.49200	-2.39937	-63.48005
46.59200	-2.40375	-63.61636
46.69200	-2.40812	-63.74791
46.79200	-2.41281	-63.88196
46.89200	-2.41828	-64.04565
46.99200	-2.42484	-64.25937
47.09200	-2.43047	-64.47385
47.19200	-2.43437	-64.58107
47.29200	-2.43906	-64.70490
47.39200	-2.44422	-64.86383
47.49200	-2.45109	-65.06842
47.59200	-2.45688	-65.30009
47.69200	-2.46094	-65.41874
47.79200	-2.46500	-65.52616
47.89200	-2.46953	-65.65718
47.99200	-2.47453	-65.80911
48.09200	-2.48109	-66.00435
48.19200	-2.48781	-66.27979
48.29200	-2.49188	-66.39509
48.39200	-2.49672	-66.53059
48.49200	-2.50281	-66.72237
48.59200	-2.50984	-66.97419
48.69200	-2.51406	-67.12967
48.79200	-2.51766	-67.21628
48.89200	-2.52219	-67.34296
48.99200	-2.52719	-67.49809
49.09200	-2.53219	-67.65598
49.19200	-2.53828	-67.84730
49.29200	-2.54391	-68.05816
49.39200	-2.54797	-68.16750
49.49200	-2.55234	-68.29183
49.59200	-2.55750	-68.45042
49.69200	-2.56500	-68.68023
49.79200	-2.57125	-68.96679
49.89200	-2.57469	-69.04759
49.99200	-2.57875	-69.16137
50.09200	-2.58344	-69.28902
50.19200	-2.58891	-69.45826
50.29200	-2.59516	-69.65452
50.39200	-2.60109	-69.89101
50.49200	-2.60516	-70.00842
50.59200	-2.60984	-70.14646
50.69200	-2.61500	-70.30533
50.79200	-2.62109	-70.49193
50.89200	-2.62781	-70.75258
50.99200	-2.63125	-70.85652
51.09200	-2.63531	-70.95914
51.19200	-2.64000	-71.10083
51.29200	-2.64547	-71.26553
51.39200	-2.65219	-71.49588
51.49200	-2.65828	-71.74277
51.59200	-2.66203	-71.84549
51.69200	-2.66672	-71.98396
51.79200	-2.67172	-72.14584
51.89200	-2.67812	-72.34092
51.99200	-2.68422	-72.58864
52.09200	-2.68797	-72.69254
52.19200	-2.69234	-72.81128
52.29200	-2.69734	-72.96598
52.39200	-2.70266	-73.14382
52.49200	-2.70937	-73.35941
52.59200	-2.71484	-73.59877
52.69200	-2.71844	-73.68071
52.79200	-2.72281	-73.81224
52.89200	-2.72797	-73.96394
52.99200	-2.73469	-74.18601
53.09200	-2.74125	-74.45940
53.19200	-2.74500	-74.57757
53.29200	-2.74922	-74.68317
53.39200	-2.75406	-74.83534
53.49200	-2.75922	-75.00049
53.59200	-2.76531	-75.18204
53.69200	-2.77094	-75.41718
53.79200	-2.77516	-75.54030
53.89200	-2.77953	-75.66655
53.99200	-2.78469	-75.82573
54.09200	-2.79172	-76.05192
54.19200	-2.79781	-76.30578
54.29200	-2.80141	-76.40631
54.39200	-2.80563	-76.51753
54.49200	-2.81031	-76.66647
54.59200	-2.81562	-76.83984
54.69200	-2.82219	-77.03577
54.79200	-2.82813	-77.29140
54.89200	-2.83203	-77.39560
54.99200	-2.83656	-77.53182
55.09200	-2.84172	-77.68257
55.19200	-2.84750	-77.86326
55.29200	-2.85375	-78.10040
55.39200	-2.85797	-78.23367
55.49200	-2.86219	-78.35039
55.59200	-2.86719	-78.50315
55.69200	-2.87281	-78.69570
55.79200	-2.88031	-78.94424
55.89200	-2.88516	-79.14188
55.99200	-2.88891	-79.22646
56.09200	-2.89375	-79.37841
56.19200	-2.89922	-79.56501
56.29200	-2.90719	-79.82773
56.39200	-2.91281	-80.12962
56.49200	-2.91656	-80.26557
56.59200	-2.92047	-80.37287
56.69200	-2.92531	-80.52941
56.79200	-2.93016	-80.69416
56.89200	-2.93516	-80.86162
56.99200	-2.94078	-81.06840
57.09200	-2.94500	-81.20758
57.19200	-2.94953	-81.33741
57.29200	-2.95469	-81.50223
57.39200	-2.96063	-81.70533
57.49200	-2.96797	-81.98258
57.59200	-2.97219	-82.12993
57.69200	-2.97641	-82.25154
57.79200	-2.98141	-82.41069
57.89200	-2.98641	-82.58101
57.99200	-2.99187	-82.75250
58.09200	-2.99781	-82.96493
58.19200	-3.00188	-83.08469
58.29200	-3.00672	-83.22101
58.39200	-3.01156	-83.37416
58.49200	-3.01750	-83.54568
58.59200	-3.02422	-83.80505
58.69200	-3.02844	-83.95001
58.79200	-3.03250	-84.06070
58.89200	-3.03734	-84.20531
58.99200	-3.04281	-84.38461
59.09200	-3.04938	-84.59778
59.19200	-3.05516	-84.83897
59.29200	-3.05891	-84.94371
59.39200	-3.06328	-85.06007
59.49200	-3.06828	-85.21754
59.59200	-3.07406	-85.40690
59.69200	-3.08031	-85.62723
59.79200	-3.08484	-85.77479
59.89200	-3.08906	-85.89508
59.99200	-3.09359	-86.02264
60.09200	-3.09875	-86.17343
60.19200	-3.10500	-86.35741
60.29200	-3.11156	-86.63396
60.39200	-3.11547	-86.73869
60.49200	-3.12000	-86.86884
60.59200	-3.12500	-87.00760
60.69200	-3.13094	-87.19602
60.79200	-3.13719	-87.42106
60.89200	-3.14156	-87.55638
60.99200	-3.14594	-87.68000
61.09200	-3.15094	-87.83090
61.19200	-3.15625	-88.00146
61.29200	-3.16313	-88.21884
61.39200	-3.16891	-88.46506
61.49200	-3.17250	-88.53679
61.59200	-3.17672	-88.65586
61.69200	-3.18156	-88.79080
61.79200	-3.18734	-88.96900
61.89200	-3.19437	-89.21701
61.99200	-3.19859	-89.35113
62.09200	-3.20297	-89.46519
62.19200	-3.20797	-89.60441
62.29200	-3.21328	-89.76623
62.39200	-3.21922	-89.95251
62.49200	-3.22484	-90.14928
62.59200	-3.22906	-90.26786
62.69200	-3.23359	-90.39029
62.79200	-3.23859	-90.54105
62.89200	-3.24438	-90.72561
62.99200	-3.25141	-90.96617
63.09200	-3.25547	-91.09851
63.19200	-3.25953	-91.19739
63.29200	-3.26438	-91.32890
63.39200	-3.27000	-91.49920
63.49200	-3.27672	-91.71160
63.59200	-3.28281	-91.96211
63.69200	-3.28609	-92.04395
63.79200	-3.29031	-92.14107
63.89200	-3.29516	-92.29057
63.99200	-3.30078	-92.45579
64.09200	-3.30797	-92.72139
64.19200	-3.31203	-92.85651
64.29200	-3.31641	-92.97557
64.39200	-3.32109	-93.11448
64.49200	-3.32625	-93.27540
64.59200	-3.33313	-93.48421
64.69200	-3.34062	-93.79794
64.79200	-3.34375	-93.88646
64.89200	-3.34813	-93.99682
64.99200	-3.35375	-94.18040
65.09200	-3.36063	-94.40636
65.19200	-3.36562	-94.61234
65.29200	-3.36906	-94.68815
65.39200	-3.37313	-94.79595
65.49200	-3.37797	-94.93867
65.59200	-3.38312	-95.10178
65.69200	-3.38891	-95.27040
65.79200	-3.39547	-95.51192
65.89200	-3.39969	-95.65452
65.99200	-3.40406	-95.78362
66.09200	-3.40891	-95.93302
66.19200	-3.41500	-96.12218
66.29200	-3.42187	-96.39642
66.39200	-3.42578	-96.50780
66.49200	-3.42969	-96.60684
66.59200	-3.43453	-96.73574
66.69200	-3.43984	-96.91314
66.79200	-3.44641	-97.12373
66.89200	-3.45313	-97.41072
66.99200	-3.45672	-97.50768
67.09200	-3.46109	-97.61716
67.19200	-3.46609	-97.76794
67.29200	-3.47156	-97.94512
67.39200	-3.47812	-98.17362
67.49200	-3.48250	-98.32869
67.59200	-3.48672	-98.43593
67.69200	-3.49141	-98.58106
67.79200	-3.49672	-98.75658
67.89200	-3.50328	-98.96085
67.99200	-3.50969	-99.22901
68.09200	-3.51328	-99.32495
68.19200	-3.51750	-99.43334
68.29200	-3.52234	-99.58667
68.39200	-3.52844	-99.77483
68.49200	-3.53516	-100.02773
68.59200	-3.53953	-100.18060
68.69200	-3.54375	-100.29081
68.79200	-3.54859	-100.43648
68.89200	-3.55406	-100.60651
68.99200	-3.55984	-100.80040
69.09200	-3.56641	-101.05277
69.19200	-3.57000	-101.17080
69.29200	-3.57422	-101.27787
69.39200	-3.57938	-101.44322
69.49200	-3.58516	-101.61998
69.59200	-3.59172	-101.87244
69.69200	-3.59563	-101.99630
69.79200	-3.59969	-102.11606
69.89200	-3.60453	-102.24486
69.99200	-3.60984	-102.41704
70.09200	-3.61578	-102.62509
70.19200	-3.62328	-102.90278
70.29200	-3.62750	-103.05732
70.39200	-3.63172	-103.16141
70.49200	-3.63625	-103.29892
70.59200	-3.64156	-103.46302
70.69200	-3.64813	-103.69527
70.79200	-3.65266	-103.84533
70.89200	-3.65672	-103.96061
70.99200	-3.66125	-104.09503
71.09200	-3.66656	-104.25764
71.19200	-3.67250	-104.44439
71.29200	-3.67922	-104.70352
71.39200	-3.68328	-104.83208
71.49200	-3.68766	-104.94438
71.59200	-3.69250	-105.09817
71.69200	-3.69813	-105.28641
71.79200	-3.70484	-105.51311
71.89200	-3.70937	-105.66845
71.99200	-3.71375	-105.78808
72.09200	-3.71875	-105.92713
72.19200	-3.72453	-106.12296
72.29200	-3.73172	-106.36471
72.39200	-3.73750	-106.61718
72.49200	-3.74094	-106.70545
72.59200	-3.74531	-106.82160
72.69200	-3.75047	-106.99706
72.79200	-3.75625	-107.20046
72.89200	-3.76203	-107.42712
72.99200	-3.76609	-107.55064
73.09200	-3.77031	-107.67253
73.19200	-3.77469	-107.80332
73.29200	-3.77984	-107.95916
73.39200	-3.78594	-108.15655
73.49200	-3.79297	-108.42121
73.59200	-3.79719	-108.57613
73.69200	-3.80141	-108.69212
73.79200	-3.80625	-108.83848
73.89200	-3.81188	-109.02443
73.99200	-3.81859	-109.27003
74.09200	-3.82266	-109.40743
74.19200	-3.82672	-109.50656
74.29200	-3.83172	-109.65485
74.39200	-3.83734	-109.83143
74.49200	-3.84359	-110.02690
74.59200	-3.85031	-110.30119
74.69200	-3.85422	-110.41308
74.79200	-3.85844	-110.52705
74.89200	-3.86313	-110.67273
74.99200	-3.86844	-110.83576
75.09200	-3.87484	-111.05735
75.19200	-3.87984	-111.24182
75.29200	-3.88406	-111.35000
75.39200	-3.88844	-111.47321
75.49200	-3.89344	-111.62740
75.59200	-3.89937	-111.80881
75.69200	-3.90625	-112.04594
75.79200	-3.91047	-112.20156
75.89200	-3.91484	-112.31306
75.99200	-3.91984	-112.45953
76.09200	-3.92516	-112.62396
76.19200	-3.93188	-112.84181
76.29200	-3.93656	-113.00867
76.39200	-3.94063	-113.12026
76.49200	-3.94516	-113.23743
76.59200	-3.95000	-113.38253
76.69200	-3.95562	-113.54841
76.79200	-3.96297	-113.79713
76.89200	-3.96719	-113.94903
76.99200	-3.97156	-114.05765
77.09200	-3.97656	-114.19889
77.19200	-3.98250	-114.38462
77.29200	-3.98906	-114.62397
77.39200	-3.99297	-114.74185
77.49200	-3.99719	-114.84875
77.59200	-4.00203	-114.97954
77.69200	-4.00734	-115.14948
77.79200	-4.01328	-115.32339
77.89200	-4.02016	-115.60265
77.99200	-4.02375	-115.69136
78.09200	-4.02781	-115.79160
78.19200	-4.03297	-115.94248
78.29200	-4.03906	-116.13443
78.39200	-4.04625	-116.39731
78.49200	-4.05000	-116.51928
78.59200	-4.05422	-116.61201
78.69200	-4.05875	-116.74114
78.79200	-4.06406	-116.90141
78.89200	-4.06984	-117.08473
78.99200	-4.07719	-117.35313
79.09200	-4.08125	-117.48699
79.19200	-4.08547	-117.58918
79.29200	-4.09016	-117.72832
79.39200	-4.09563	-117.88705
79.49200	-4.10219	-118.11104
79.59200	-4.10641	-118.24836
79.69200	-4.11047	-118.34862
79.79200	-4.11500	-118.48523
79.89200	-4.12000	-118.63507
79.99200	-4.12609	-118.82267
80.09200	-4.13391	-119.11099
80.19200	-4.13766	-119.23758
80.29200	-4.14172	-119.33897
80.39200	-4.14641	-119.46176
80.49200	-4.15188	-119.62927
80.59200	-4.15859	-119.84260
80.69200	-4.16313	-120.01202
80.79200	-4.16734	-120.12334
80.89200	-4.17203	-120.24840
80.99200	-4.17750	-120.41573
81.09200	-4.18453	-120.63453
81.19200	-4.19234	-120.96562
81.29200	-4.19516	-121.04121
81.39200	-4.19922	-121.12753
81.49200	-4.20422	-121.29045
81.59200	-4.21016	-121.48147
81.69200	-4.21656	-121.72200
81.79200	-4.22047	-121.83211
81.89200	-4.22453	-121.93459
81.99200	-4.22891	-122.05867
82.09200	-4.23391	-122.20906
82.19200	-4.23922	-122.37408
82.29200	-4.24609	-122.60093
82.39200	-4.25094	-122.78961
82.49200	-4.25516	-122.89000
82.59200	-4.25984	-123.02095
82.69200	-4.26531	-123.18092
82.79200	-4.27266	-123.43655
82.89200	-4.27750	-123.61446
82.99200	-4.28156	-123.72035
83.09200	-4.28625	-123.84596
83.19200	-4.29141	-124.01224
83.29200	-4.29719	-124.19076
83.39200	-4.30359	-124.41409
83.49200	-4.30750	-124.54132
83.59200	-4.31172	-124.63865
83.69200	-4.31656	-124.77507
83.79200	-4.32234	-124.95104
83.89200	-4.32953	-125.20009
83.99200	-4.33422	-125.36711
84.09200	-4.33813	-125.45878
84.19200	-4.34266	-125.57741
84.29200	-4.34766	-125.72087
84.39200	-4.35359	-125.91796
84.49200	-4.36078	-126.17430
84.59200	-4.36453	-126.28900
84.69200	-4.36875	-126.38696
84.79200	-4.37391	-126.53835
84.89200	-4.37937	-126.71439
84.99200	-4.38656	-126.96801
85.09200	-4.39094	-127.11981
85.19200	-4.39484	-127.21469
85.29200	-4.39938	-127.34190
85.39200	-4.40438	-127.48425
85.49200	-4.41000	-127.66279
85.59200	-4.41734	-127.91212
85.69200	-4.42156	-128.06432
85.79200	-4.42563	-128.16674
85.89200	-4.43031	-128.29636
85.99200	-4.43594	-128.47005
86.09200	-4.44250	-128.68272
86.19200	-4.44703	-128.83431
86.29200	-4.45109	-128.93906
86.39200	-4.45563	-129.06298
86.49200	-4.46094	-129.21707
86.59200	-4.46672	-129.40122
86.69200	-4.47406	-129.65102
86.79200	-4.47844	-129.80781
86.89200	-4.48266	-129.91112
86.99200	-4.48766	-130.05465
87.09200	-4.49328	-130.22462
87.19200	-4.49969	-130.45105
87.29200	-4.50438	-130.61579
87.39200	-4.50797	-130.69098
87.49200	-4.51234	-130.80938
87.59200	-4.51734	-130.94875
87.69200	-4.52328	-131.12839
87.79200	-4.53125	-131.40371
87.89200	-4.53563	-131.58219
87.99200	-4.53969	-131.67429
88.09200	-4.54469	-131.81867
88.19200	-4.55000	-131.99034
88.29200	-4.55625	-132.19903
88.39200	-4.56094	-132.36742
88.49200	-4.56484	-132.47275
88.59200	-4.56937	-132.58882
88.69200	-4.57453	-132.74598
88.79200	-4.58078	-132.95263
88.89200	-4.58906	-133.26757
88.99200	-4.59219	-133.36892
89.09200	-4.59625	-133.46387
89.19200	-4.60141	-133.61076
89.29200	-4.60734	-133.79233
89.39200	-4.61375	-134.02635
89.49200	-4.61797	-134.16074
89.59200	-4.62172	-134.26128
89.69200	-4.62625	-134.37349
89.79200	-4.63094	-134.51608
89.89200	-4.63625	-134.68203
89.99200	-4.64328	-134.91914
90.09200	-4.64813	-135.08673
90.19200	-4.65234	-135.18791
90.29200	-4.65703	-135.31740
90.39200	-4.66266	-135.48169
90.49200	-4.67031	-135.73951
90.59200	-4.67531	-135.91439
90.69200	-4.67906	-136.00582
90.79200	-4.68375	-136.13018
90.89200	-4.68891	-136.26301
90.99200	-4.69438	-136.43958
91.09200	-4.70094	-136.66521
91.19200	-4.70484	-136.79388
91.29200	-4.70906	-136.89032
91.39200	-4.71375	-137.02510
91.49200	-4.71906	-137.18109
91.59200	-4.72531	-137.38438
91.69200	-4.73063	-137.57008
91.79200	-4.73484	-137.68511
91.89200	-4.73969	-137.80785
91.99200	-4.74484	-137.96990
92.09200	-4.75109	-138.16895
92.19200	-4.75828	-138.43152
92.29200	-4.76172	-138.53060
92.39200	-4.76578	-138.58686
92.49200	-4.77062	-138.71758
92.59200	-4.77625	-138.87988
92.69200	-4.78328	-139.10055
92.79200	-4.78812	-139.29300
92.89200	-4.79203	-139.38637
92.99200	-4.79625	-139.48835
93.09200	-4.80109	-139.62302
93.19200	-4.80672	-139.78213
93.29200	-4.81406	-140.02950
93.39200	-4.81891	-140.23028
93.49200	-4.82281	-140.30065
93.59200	-4.82766	-140.42777
93.69200	-4.83344	-140.58612
93.79200	-4.84062	-140.83222
93.89200	-4.84469	-140.97174
93.99200	-4.84859	-141.06087
94.09200	-4.85297	-141.14425
94.19200	-4.85797	-141.28551
94.29200	-4.86328	-141.45067
94.39200	-4.87016	-141.66522
94.49200	-4.87547	-141.86512
94.59200	-4.87953	-141.94323
94.69200	-4.88422	-142.06296
94.79200	-4.88953	-142.21807
94.89200	-4.89563	-142.39131
94.99200	-4.90047	-142.54478
95.09200	-4.90484	-142.64713
95.19200	-4.90953	-142.76841
95.29200	-4.91484	-142.91461
95.39200	-4.92094	-143.08886
95.49200	-4.92797	-143.32511
95.59200	-4.93219	-143.46106
95.69200	-4.93609	-143.53898
95.79200	-4.94094	-143.65415
95.89200	-4.94641	-143.79956
95.99200	-4.95344	-144.03039
96.09200	-4.95797	-144.17779
96.19200	-4.96203	-144.26081
96.29200	-4.96625	-144.35269
96.39200	-4.97078	-144.47229
96.49200	-4.97594	-144.60115
96.59200	-4.98297	-144.79025
96.69200	-4.98859	-144.98776
96.79200	-4.99281	-145.07417
96.89200	-4.99781	-145.19893
96.99200	-5.00359	-145.34284
97.09200	-5.01172	-145.59166
97.19200	-5.01641	-145.76653
97.29200	-5.02000	-145.82160
97.39200	-5.02437	-145.93329
97.49200	-5.02938	-146.06152
97.59200	-5.03531	-146.23354
97.69200	-5.04203	-146.45250
97.79200	-5.04594	-146.57487
97.89200	-5.04984	-146.65323
97.99200	-5.05438	-146.77680
98.09200	-5.06000	-146.92053
98.19200	-5.06734	-147.15429
98.29200	-5.07203	-147.32413
98.39200	-5.07578	-147.39513
98.49200	-5.08016	-147.49357
98.59200	-5.08516	-147.61622
98.69200	-5.09031	-147.75923
98.79200	-5.09719	-147.97446
98.89200	-5.10281	-148.16424
98.99200	-5.10688	-148.25870
99.09200	-5.11172	-148.38125
99.19200	-5.11734	-148.54175
99.29200	-5.12438	-148.76288
99.39200	-5.12938	-148.93730
99.49200	-5.13266	-148.98404
99.59200	-5.13672	-149.05757
99.69200	-5.14156	-149.19016
99.79200	-5.14719	-149.34599
99.89200	-5.15453	-149.57848
99.99200	-5.16000	-149.78141
100.09200	-5.16375	-149.84581
100.19200	-5.16859	-149.95867
100.29200	-5.17391	-150.10737
100.39200	-5.18047	-150.29414
100.49200	-5.18547	-150.46881
100.59200	-5.18922	-150.54438
100.69200	-5.19375	-150.63372
100.79200	-5.19875	-150.76905
100.89200	-5.20453	-150.93251
100.99200	-5.21219	-151.16446
101.09200	-5.21641	-151.31305
101.19200	-5.22016	-151.37689
101.29200	-5.22484	-151.48868
101.39200	-5.23031	-151.63760
101.49200	-5.23703	-151.83806
101.59200	-5.24188	-152.01204
101.69200	-5.24594	-152.10165
101.79200	-5.25063	-152.20004
101.89200	-5.25578	-152.34312
101.99200	-5.26125	-152.49518
102.09200	-5.26828	-152.71778
102.19200	-5.27281	-152.87006
102.29200	-5.27656	-152.93235
102.39200	-5.28125	-153.04044
102.49200	-5.28672	-153.18425
102.59200	-5.29422	-153.41008
102.69200	-5.29891	-153.57476
102.79200	-5.30281	-153.65170
102.89200	-5.30719	-153.75520
102.99200	-5.31219	-153.84492
103.09200	-5.31781	-153.98128
103.19200	-5.32516	-154.20243
103.29200	-5.32969	-154.36807
103.39200	-5.33391	-154.43622
103.49200	-5.33875	-154.56164
103.59200	-5.34391	-154.68952
103.69200	-5.35063	-154.86214
103.79200	-5.35578	-155.04457
103.89200	-5.35969	-155.12703
103.99200	-5.36406	-155.22367
104.09200	-5.36906	-155.34841
104.19200	-5.37469	-155.49691
104.29200	-5.38172	-155.72026
104.39200	-5.38656	-155.88278
104.49200	-5.39062	-155.94167
104.59200	-5.39516	-156.05018
104.69200	-5.40031	-156.18877
104.79200	-5.40656	-156.35411
104.89200	-5.41203	-156.52969
104.99200	-5.41641	-156.62445
105.09200	-5.42109	-156.73642
105.19200	-5.42609	-156.86408
105.29201	-5.43188	-157.01517
105.39201	-5.43875	-157.23105
105.49201	-5.44328	-157.35975
105.59201	-5.44688	-157.40110
105.69201	-5.45141	-157.50442
105.79201	-5.45734	-157.64986
105.89201	-5.46500	-157.90190
105.99201	-5.46984	-158.05148
106.09201	-5.47359	-158.12249
106.19201	-5.47828	-158.22220
106.29201	-5.48297	-158.35020
106.39201	-5.48828	-158.48732
106.49201	-5.49469	-158.67296
106.59201	-5.49969	-158.82982
106.69201	-5.50375	-158.92026
106.79201	-5.50828	-159.02160
106.89201	-5.51375	-159.15979
106.99201	-5.52016	-159.34408
107.09201	-5.52594	-159.52811
107.19201	-5.53000	-159.62741
107.29201	-5.53422	-159.70865
107.39201	-5.53891	-159.82041
107.49201	-5.54406	-159.95207
107.59201	-5.55078	-160.13640
107.69201	-5.55625	-160.31238
107.79201	-5.56047	-160.40471
107.89201	-5.56516	-160.50552
107.99201	-5.57016	-160.61106
108.09201	-5.57641	-160.76665
108.19201	-5.58219	-160.92888
108.29201	-5.58641	-161.01393
108.39201	-5.59078	-161.10018
108.49201	-5.59562	-161.20854
108.59201	-5.60125	-161.35414
108.69201	-5.60828	-161.54818
108.79201	-5.61375	-161.72485
108.89201	-5.61750	-161.78529
108.99201	-5.62219	-161.86258
109.09201	-5.62734	-161.97826
109.19201	-5.63422	-162.15743
109.29201	-5.63891	-162.30164
109.39201	-5.64297	-162.35128
109.49201	-5.64719	-162.42297
109.59201	-5.65187	-162.51223
109.69201	-5.65750	-162.63932
109.79201	-5.66484	-162.83701
109.89201	-5.67047	-163.01832
109.99201	-5.67422	-163.07428
110.09201	-5.67859	-163.14693
110.19201	-5.68359	-163.24437
110.29201	-5.69078	-163.41951
110.39201	-5.69609	-163.59867
110.49201	-5.70016	-163.67207
110.59201	-5.70453	-163.75266
110.69201	-5.70969	-163.85733
110.79201	-5.71516	-163.97636
110.89201	-5.72141	-164.13397
110.99201	-5.72641	-164.26799
111.09201	-5.73047	-164.31548
111.19201	-5.73500	-164.39967
111.29201	-5.74031	-164.51077
111.39201	-5.74719	-164.68191
111.49201	-5.75344	-164.88482
111.59201	-5.75719	-164.93559
111.69201	-5.76109	-164.99978
111.79201	-5.76563	-165.06961
111.89201	-5.77094	-165.18928
111.99201	-5.77828	-165.37857
112.09201	-5.78391	-165.55074
112.19201	-5.78734	-165.59203
112.29201	-5.79172	-165.65923
112.39201	-5.79672	-165.75721
112.49201	-5.80312	-165.89580
112.59201	-5.80891	-166.06572
112.69201	-5.81328	-166.12655
112.79201	-5.81781	-166.19633
112.89201	-5.82313	-166.30648
112.99201	-5.82891	-166.44612
113.09201	-5.83703	-166.67056
113.19201	-5.84156	-166.80814
113.29201	-5.84484	-166.81327
113.39201	-5.84937	-166.89213
113.49201	-5.85484	-167.00308
113.59201	-5.86234	-167.21097
113.69201	-5.86703	-167.37047
113.79201	-5.87062	-167.39500
113.89201	-5.87500	-167.46591
113.99201	-5.87984	-167.56912
114.09201	-5.88547	-167.66199
114.19201	-5.89234	-167.85352
114.29201	-5.89719	-167.98575
114.39201	-5.90094	-168.03715
114.49201	-5.90547	-168.10516
114.59201	-5.91063	-168.20629
114.69201	-5.91781	-168.37260
114.79201	-5.92359	-168.56968
114.89201	-5.92766	-168.63061
114.99201	-5.93172	-168.68983
115.09201	-5.93641	-168.77320
115.19201	-5.94203	-168.88687
115.29201	-5.94891	-169.07479
115.39201	-5.95422	-169.23746
115.49201	-5.95828	-169.28431
115.59201	-5.96281	-169.37302
115.69201	-5.96828	-169.49004
115.79201	-5.97484	-169.63990
115.89201	-5.97984	-169.78008
115.99201	-5.98391	-169.84439
116.09201	-5.98828	-169.92152
116.19201	-5.99328	-170.02596
116.29201	-5.99875	-170.15448
116.39201	-6.00547	-170.31983
116.49201	-6.01078	-170.47334
116.59201	-6.01469	-170.52381
116.69201	-6.01922	-170.60058
116.79201	-6.02438	-170.70192
116.89201	-6.03109	-170.86826
116.99201	-6.03719	-171.06530
117.09201	-6.04094	-171.12173
117.19201	-6.04531	-171.18126
117.29201	-6.05016	-171.26374
117.39201	-6.05578	-171.36061
117.49201	-6.06234	-171.52417
117.59201	-6.06781	-171.69628
117.69201	-6.07141	-171.72810
117.79201	-6.07594	-171.80683
117.89201	-6.08109	-171.89465
117.99201	-6.08719	-172.03528
118.09201	-6.09328	-172.20779
118.19201	-6.09750	-172.27615
118.29201	-6.10156	-172.32732
118.39201	-6.10609	-172.40097
118.49201	-6.11109	-172.50340
118.59201	-6.11719	-172.63892
118.69201	-6.12406	-172.84043
118.79201	-6.12812	-172.90275
118.89201	-6.13281	-172.96974
118.99201	-6.13797	-173.04608
119.09201	-6.14422	-173.17767
119.19201	-6.14984	-173.33381
119.29201	-6.15391	-173.36749
119.39201	-6.15828	-173.43666
119.49201	-6.16344	-173.54025
119.59201	-6.16906	-173.64994
119.69201	-6.17656	-173.83778
119.79201	-6.18125	-173.97068
119.89201	-6.18484	-173.98235
119.99201	-6.18938	-174.04471
120.09201	-6.19453	-174.14238
120.19201	-6.20125	-174.28797
120.29201	-6.20656	-174.43794
120.39201	-6.21063	-174.48814
120.49201	-6.21516	-174.55661
120.59201	-6.22031	-174.63996
120.69201	-6.22563	-174.74207
120.79201	-6.23281	-174.91120
120.89201	-6.23828	-175.08075
120.99201	-6.24188	-175.08587
121.09201	-6.24641	-175.15384
121.19201	-6.25156	-175.24011
121.29201	-6.25781	-175.36058
121.39201	-6.26313	-175.49729
121.49201	-6.26750	-175.55650
121.59201	-6.27203	-175.62756
121.69201	-6.27703	-175.72324
121.79201	-6.28266	-175.82810
121.89201	-6.29031	-176.01018
121.99201	-6.29547	-176.15934
122.09201	-6.29891	-176.16989
122.19201	-6.30328	-176.22443
122.29201	-6.30859	-176.32602
122.39201	-6.31547	-176.47503
122.49201	-6.32063	-176.61120
122.59201	-6.32438	-176.62100
122.69201	-6.32875	-176.63823
122.79201	-6.33375	-176.70166
122.89201	-6.33937	-176.80266
122.99201	-6.34625	-176.95053
123.09201	-6.35094	-177.05172
123.19201	-6.35484	-177.06570
123.29201	-6.35922	-177.13243
123.39201	-6.36406	-177.20015
123.49201	-6.36984	-177.31446
123.59201	-6.37734	-177.52470
123.69201	-6.38141	-177.60025
123.79201	-6.38531	-177.61429
123.89201	-6.38984	-177.66723
123.99201	-6.39531	-177.76880
124.09201	-6.40297	-177.94019
124.19201	-6.40844	-178.10167
124.29201	-6.41203	-178.12690
124.39201	-6.41641	-178.16274
124.49201	-6.42125	-178.25045
124.59201	-6.42719	-178.36380
124.69201	-6.43359	-178.53735
124.79201	-6.43781	-178.58796
124.89201	-6.44219	-178.65585
124.99201	-6.44703	-178.74096
125.09201	-6.45234	-178.83784
125.19201	-6.45922	-178.97439
125.29201	-6.46547	-179.17761
125.39201	-6.46891	-179.18953
125.49201	-6.47297	-179.21740
125.59201	-6.47781	-179.30442
125.69201	-6.48469	-179.44539
125.79201	-6.49078	-179.62387
125.89201	-6.49469	-179.62724
125.99201	-6.49891	-179.66717
126.09201	-6.50359	-179.72374
126.19201	-6.50906	-179.82778
126.29201	-6.51547	-179.94852
126.39201	-6.52125	-180.11181
126.49201	-6.52547	-180.14322
126.59201	-6.53000	-180.20582
126.69201	-6.53516	-180.29565
126.79201	-6.54172	-180.42338
126.89201	-6.54766	-180.59862
126.99201	-6.55141	-180.63357
127.09201	-6.55547	-180.65897
127.19201	-6.56000	-180.72715
127.29201	-6.56516	-180.80568
127.39201	-6.57156	-180.93014
127.49201	-6.57828	-181.13226
127.59201	-6.58234	-181.18660
127.69201	-6.58687	-181.23984
127.79201	-6.59188	-181.31213
127.89201	-6.59781	-181.41048
127.99201	-6.60344	-181.56703
128.09201	-6.60766	-181.60889
128.19201	-6.61188	-181.65553
128.29201	-6.61656	-181.70616
128.39201	-6.62219	-181.80612
128.49201	-6.63000	-181.94969
128.59201	-6.63609	-182.14056
128.69201	-6.63891	-182.05728
128.79201	-6.64328	-182.05765
128.89201	-6.64813	-182.11026
128.99201	-6.65375	-182.19441
129.09201	-6.66047	-182.34515
129.19201	-6.66469	-182.38428
129.29201	-6.66922	-182.43144
129.39201	-6.67437	-182.49880
129.49201	-6.68000	-182.58934
129.59201	-6.68672	-182.71580
129.69201	-6.69313	-182.90353
129.79201	-6.69641	-182.90810
129.89201	-6.70078	-182.93647
129.99201	-6.70578	-183.02493
130.09201	-6.71234	-183.15631
130.19201	-6.71813	-183.30854
130.29201	-6.72156	-183.31471
130.39201	-6.72563	-183.35426
130.49201	-6.73047	-183.40579
130.59201	-6.73594	-183.48858
130.69201	-6.74266	-183.62387
130.79201	-6.74922	-183.80691
130.89201	-6.75281	-183.83084
130.99201	-6.75703	-183.87356
131.09201	-6.76188	-183.94044
131.19201	-6.76750	-184.03223
131.29201	-6.77453	-184.21470
131.39201	-6.77875	-184.27008
131.49201	-6.78297	-184.30662
131.59201	-6.78781	-184.36281
131.69201	-6.79328	-184.46307
131.79201	-6.79984	-184.58906
131.89201	-6.80516	-184.72418
131.99201	-6.80859	-184.71612
132.09201	-6.81297	-184.74595
132.19201	-6.81797	-184.81801
132.29201	-6.82438	-184.93992
132.39201	-6.83188	-185.16137
132.49201	-6.83594	-185.20333
132.59201	-6.84016	-185.22798
132.69201	-6.84453	-185.27660
132.79201	-6.84953	-185.34903
132.89201	-6.85578	-185.46179
132.99201	-6.86203	-185.62281
133.09201	-6.86594	-185.66032
133.19201	-6.87047	-185.69082
133.29201	-6.87578	-185.78149
133.39201	-6.88234	-185.90505
133.49201	-6.88828	-186.06766
133.59201	-6.89219	-186.09531
133.69201	-6.89641	-186.13495
133.79201	-6.90156	-186.21072
133.89201	-6.90687	-186.30716
133.99201	-6.91344	-186.43527
134.09201	-6.91938	-186.58231
134.19201	-6.92297	-186.59075
134.29201	-6.92703	-186.63090
134.39201	-6.93203	-186.70622
134.49201	-6.93813	-186.82148
134.59201	-6.94500	-187.01257
134.69201	-6.94891	-187.04762
134.79201	-6.95297	-187.08107
134.89201	-6.95797	-187.14851
134.99201	-6.96359	-187.22755
135.09201	-6.97000	-187.35638
135.19201	-6.97563	-187.49672
135.29201	-6.97938	-187.50818
135.39201	-6.98391	-187.55023
135.49201	-6.98875	-187.61995
135.59201	-6.99438	-187.70254
135.69201	-7.00109	-187.84823
135.79201	-7.00562	-187.91442
135.89201	-7.00953	-187.92948
135.99201	-7.01391	-187.97095
136.09201	-7.01906	-188.03364
136.19201	-7.02563	-188.15161
136.29201	-7.03250	-188.32996
136.39201	-7.03656	-188.36959
136.49201	-7.04125	-188.42074
136.59201	-7.04625	-188.48465
136.69201	-7.05281	-188.60312
136.79201	-7.05875	-188.72057
136.89201	-7.06234	-188.72939
136.99201	-7.06656	-188.76284
137.09201	-7.07125	-188.80475
137.19201	-7.07672	-188.89605
137.29201	-7.08297	-189.00596
137.39201	-7.08984	-189.19384
137.49201	-7.09344	-189.20279
137.59201	-7.09766	-189.23506
137.69201	-7.10250	-189.27225
137.79201	-7.10859	-189.36434
137.89201	-7.11531	-189.50549
137.99201	-7.11938	-189.53131
138.09201	-7.12359	-189.53681
138.16601	-7.12734	-189.00847
138.18001	-7.12797	-188.48883
138.19601	-7.12891	-187.95411
138.22401	-7.13031	-187.45391
138.29801	-7.13469	-186.94063
138.34801	-7.13813	-186.43999
138.41201	-7.14281	-185.91401
138.51201	-7.14703	-185.41828
138.61201	-7.15078	-185.29798
138.71201	-7.15547	-185.26687
138.81201	-7.16125	-185.27810
138.91201	-7.16797	-185.32678
139.01201	-7.17313	-185.12338
139.11201	-7.17703	-185.03736
139.21201	-7.18125	-184.99415
139.31201	-7.18578	-184.97865
139.41201	-7.19078	-184.98287
139.51201	-7.19641	-185.02562
139.61201	-7.20203	-185.11452
139.71201	-7.20656	-185.11975
139.81201	-7.21109	-185.12237
139.91201	-7.21625	-185.15675
140.01201	-7.22297	-185.22857
140.11201	-7.22953	-185.36073
140.21201	-7.23375	-185.34938
140.31201	-7.23812	-185.35818
140.41201	-7.24313	-185.39146
140.51201	-7.24828	-185.44075
140.61201	-7.25453	-185.49448
140.71201	-7.25969	-185.51578
140.81201	-7.26375	-185.47805
140.91201	-7.26813	-185.47045
141.01201	-7.27297	-185.44404
141.11201	-7.27875	-185.45741
141.21201	-7.28516	-185.28503
141.31201	-7.28984	-185.16262
141.41201	-7.29422	-185.06962
141.51201	-7.29891	-185.01611
141.61201	-7.30453	-184.99997
141.71201	-7.31141	-185.05652
141.81201	-7.31688	-185.08449
141.91201	-7.32078	-185.02301
142.01201	-7.32516	-184.98936
142.11201	-7.33016	-184.97720
142.21201	-7.33625	-185.00781
142.31201	-7.34313	-185.11093
142.41201	-7.34719	-185.07765
142.51201	-7.35109	-185.03079
142.61201	-7.35563	-185.01613
142.71201	-7.36094	-185.03061
142.81201	-7.36688	-185.06946
142.91201	-7.37344	-185.12698
143.01201	-7.37750	-185.08802
143.11201	-7.38203	-185.04481
143.21201	-7.38703	-185.01098
143.31201	-7.39328	-185.03578
143.41201	-7.39922	-185.09935
143.51201	-7.40344	-185.05050
143.61201	-7.40766	-185.00647
143.71201	-7.41250	-184.98801
143.81201	-7.41750	-184.97740
143.91201	-7.42359	-184.99127
144.01201	-7.43031	-185.06996
144.11201	-7.43391	-184.99494
144.21201	-7.43781	-184.93648
144.31201	-7.44266	-184.92113
144.41201	-7.44813	-184.92764
144.51201	-7.45531	-185.01988
144.61201	-7.46031	-185.02462
144.71201	-7.46500	-185.00884
144.81201	-7.47016	-185.00555
144.91201	-7.47578	-185.04052
145.01201	-7.48297	-185.11991
145.11201	-7.48797	-185.17613
145.21201	-7.49125	-185.07683
145.31201	-7.49562	-185.02435
145.41201	-7.50063	-185.01341
145.51201	-7.50719	-185.05488
145.61201	-7.51406	-185.16809
145.71201	-7.51734	-185.08090
145.81201	-7.52141	-185.04567
145.91201	-7.52594	-185.04502
146.01201	-7.53094	-185.06217
146.11201	-7.53766	-185.11587
146.21201	-7.54516	-185.28773
146.31201	-7.54875	-185.25998
146.41201	-7.55328	-185.23499
146.51201	-7.55844	-185.26313
146.61201	-7.56453	-185.32693
146.71201	-7.57000	-185.39992
146.81201	-7.57391	-185.37726
146.91201	-7.57813	-185.37095
147.01201	-7.58313	-185.39263
147.11201	-7.58859	-185.44737
147.21201	-7.59547	-185.53038
147.31201	-7.60094	-185.61694
147.41201	-7.60453	-185.50043
147.51201	-7.60875	-185.43999
147.61201	-7.61375	-185.42287
147.71201	-7.61969	-185.43003
147.81201	-7.62703	-185.51205
147.91201	-7.63094	-185.49934
148.01201	-7.63500	-185.46383
148.11201	-7.63984	-185.45859
148.21201	-7.64500	-185.49481
148.31201	-7.65172	-185.56614
148.41201	-7.65812	-185.69124
148.51201	-7.66172	-185.65670
148.61201	-7.66594	-185.64858
148.71201	-7.67094	-185.67109
148.81201	-7.67703	-185.73432
148.91201	-7.68406	-185.86448
149.01201	-7.68766	-185.84464
149.11201	-7.69156	-185.80575
149.21201	-7.69625	-185.79432
149.31201	-7.70156	-185.83961
149.41201	-7.70766	-185.90154
149.51201	-7.71469	-186.04690
149.61201	-7.71859	-186.03539
149.71201	-7.72313	-186.03179
149.81201	-7.72812	-186.06159
149.91201	-7.73375	-186.11117
150.01201	-7.74000	-186.21786
150.11201	-7.74422	-186.22525
150.21201	-7.74844	-186.22530
150.31201	-7.75312	-186.23085
150.41201	-7.75859	-186.25614
150.51201	-7.76578	-186.33653
150.61201	-7.77109	-186.42545
150.71201	-7.77484	-186.40247
150.81201	-7.77953	-186.41312
150.91201	-7.78469	-186.45373
151.01201	-7.79109	-186.53378
151.11201	-7.79719	-186.64137
151.21201	-7.80109	-186.63749
151.31201	-7.80531	-186.62280
151.41201	-7.81000	-186.64232
151.51201	-7.81516	-186.66857
151.61201	-7.82109	-186.73199
151.71201	-7.82750	-186.85180
151.81201	-7.83172	-186.79148
151.91201	-7.83609	-186.79160
152.01201	-7.84125	-186.78494
152.11201	-7.84781	-186.82119
152.21201	-7.85375	-186.92537
152.31201	-7.85781	-186.92333
152.41201	-7.86187	-186.91324
152.51201	-7.86641	-186.90617
152.61201	-7.87156	-186.94450
152.71201	-7.87797	-187.01997
152.81201	-7.88516	-187.15943
152.91201	-7.88891	-187.10202
153.01201	-7.89297	-187.08427
153.11201	-7.89766	-187.08926
153.21201	-7.90297	-187.12704
153.31201	-7.90969	-187.23305
153.41201	-7.91438	-187.26638
153.51201	-7.91875	-187.27158
153.61201	-7.92391	-187.30350
153.71201	-7.92969	-187.34694
153.81201	-7.93594	-187.41214
153.91201	-7.94188	-187.51250
154.01201	-7.94531	-187.47345
154.11201	-7.94969	-187.47029
154.21201	-7.95484	-187.50167
154.31201	-7.96109	-187.54518
154.41201	-7.96781	-187.65542
154.51201	-7.97172	-187.66902
154.61201	-7.97578	-187.64640
154.71201	-7.98078	-187.67071
154.81201	-7.98641	-187.73775
154.91201	-7.99234	-187.80559
155.01201	-7.99797	-187.88497
155.11201	-8.00188	-187.88052
155.21201	-8.00641	-187.81400
155.31201	-8.01141	-187.80562
155.41201	-8.01672	-187.83651
155.51201	-8.02281	-187.89649
155.61201	-8.02734	-187.91403
155.71201	-8.03156	-187.90373
155.81201	-8.03641	-187.91483
155.91201	-8.04203	-187.95431
156.01201	-8.04859	-188.02695
156.11201	-8.05500	-188.14534
156.21201	-8.05859	-188.10171
156.31201	-8.06281	-188.08517
156.41201	-8.06766	-188.11390
156.51201	-8.07328	-188.15011
156.61201	-8.07984	-188.24628
156.71201	-8.08422	-188.27128
156.81201	-8.08844	-188.25164
156.91201	-8.09297	-188.24631
157.01201	-8.09781	-188.26081
157.11201	-8.10406	-188.31958
157.21201	-8.11172	-188.45896
157.31201	-8.11594	-188.47501
157.41201	-8.12031	-188.46540
157.51201	-8.12547	-188.48042
157.61201	-8.13125	-188.52128
157.71201	-8.13687	-188.59175
157.81201	-8.14094	-188.57147
157.91201	-8.14516	-188.55986
158.01201	-8.15016	-188.57418
158.11201	-8.15547	-188.60547
158.21201	-8.16219	-188.65810
158.31201	-8.16891	-188.78314
158.41201	-8.17234	-188.73665
158.51201	-8.17625	-188.70692
158.61201	-8.18094	-188.70175
158.71201	-8.18672	-188.74843
158.81201	-8.19406	-188.87243
158.91201	-8.19844	-188.88305
159.01201	-8.20250	-188.84863
159.11201	-8.20750	-188.86313
159.21201	-8.21313	-188.90075
159.31201	-8.21969	-188.97727
159.41201	-8.22500	-189.03325
159.51201	-8.22891	-189.01265
159.61201	-8.23328	-189.00633
159.71201	-8.23797	-189.01172
159.81201	-8.24328	-189.03255
159.91201	-8.24969	-189.10356
160.01201	-8.25453	-189.13166
160.11201	-8.25859	-189.10529
160.21201	-8.26297	-189.08913
160.31201	-8.26797	-189.09872
160.41201	-8.27359	-189.13549
160.51201	-8.28094	-189.23861
160.61201	-8.28531	-189.25713
160.71201	-8.28953	-189.22232
160.81201	-8.29438	-189.23444
160.91201	-8.30016	-189.25051
161.01201	-8.30734	-189.34944
161.11201	-8.31203	-189.37196
161.21201	-8.31672	-189.36580
161.31201	-8.32172	-189.37613
161.41201	-8.32719	-189.40595
161.51201	-8.33406	-189.47172
161.61201	-8.33984	-189.58245
161.71201	-8.34281	-189.49358
161.81201	-8.34688	-189.46622
161.91201	-8.35156	-189.46581
162.01201	-8.35797	-189.51073
162.11201	-8.36531	-189.65830
162.21201	-8.36891	-189.61795
162.31201	-8.37281	-189.58472
162.41201	-8.37750	-189.57129
162.51201	-8.38297	-189.60379
162.61201	-8.38922	-189.65666
162.71201	-8.39594	-189.77883
162.81201	-8.39953	-189.74778
162.91201	-8.40391	-189.72941
163.01201	-8.40891	-189.74316
163.11201	-8.41484	-189.79600
163.21201	-8.42188	-189.90973
163.31201	-8.42578	-189.88594
163.41201	-8.42953	-189.84266
163.51201	-8.43406	-189.81910
163.61201	-8.43906	-189.82852
163.71201	-8.44453	-189.86490
163.81201	-8.45172	-189.95346
163.91201	-8.45594	-189.94135
164.01201	-8.46031	-189.92130
164.11201	-8.46563	-189.93822
164.21201	-8.47125	-189.97002
164.31201	-8.47828	-190.07714
164.41201	-8.48297	-190.11961
164.51201	-8.48688	-190.09528
164.61201	-8.49125	-190.07406
164.71201	-8.49641	-190.09303
164.81201	-8.50250	-190.13628
164.91201	-8.50906	-190.23511
165.01201	-8.51266	-190.19012
165.11201	-8.51688	-190.15548
165.21201	-8.52172	-190.16141
165.31201	-8.52719	-190.18476
165.41201	-8.53453	-190.28863
165.51201	-8.53906	-190.29790
165.61201	-8.54297	-190.25967
165.71201	-8.54750	-190.24003
165.81201	-8.55250	-190.24578
165.91201	-8.55797	-190.27674
166.01201	-8.56469	-190.34876
166.11201	-8.56953	-190.37062
166.21201	-8.57359	-190.33411
166.31201	-8.57875	-190.32447
166.41201	-8.58469	-190.37162
166.51201	-8.59141	-190.44997
166.61201	-8.59562	-190.43554
166.71201	-8.59938	-190.38488
166.81201	-8.60391	-190.25297
166.91201	-8.60922	-190.17074
167.01201	-8.61531	-190.20861
167.11201	-8.62266	-190.29923
167.21201	-8.62656	-190.25429
167.31201	-8.63062	-190.19406
167.41201	-8.63563	-190.18441
167.51201	-8.64094	-190.19024
167.61201	-8.64797	-190.28017
167.71201	-8.65250	-190.27941
167.81201	-8.65641	-190.22721
167.91201	-8.66094	-190.20221
168.01201	-8.66594	-190.19750
168.11201	-8.67172	-190.22237
168.21201	-8.67922	-190.31945
168.31201	-8.68297	-190.28096
168.41201	-8.68719	-190.23432
168.51201	-8.69219	-190.22442
168.61201	-8.69813	-190.25055
168.71201	-8.70531	-190.34781
168.81201	-8.70937	-190.33015
168.91201	-8.71328	-190.27182
169.01201	-8.71797	-190.24672
169.11201	-8.72297	-190.24788
169.21201	-8.72859	-190.27345
169.31201	-8.73563	-190.35690
169.41201	-8.73984	-190.34250
169.51201	-8.74422	-190.30768
169.61201	-8.74906	-190.28664
169.71201	-8.75484	-190.30538
169.81201	-8.76203	-190.41237
169.91201	-8.76594	-190.37706
170.01201	-8.77000	-190.33892
170.11201	-8.77469	-190.31698
170.21201	-8.78016	-190.32307
170.31201	-8.78672	-190.38028
170.41201	-8.79359	-190.49051
170.51201	-8.79703	-190.42808
170.61201	-8.80109	-190.38753
170.71201	-8.80563	-190.36973
170.81201	-8.81141	-190.38621
170.91201	-8.81922	-190.51382
171.01201	-8.82359	-190.52435
171.11201	-8.82766	-190.47576
171.21201	-8.83250	-190.47005
171.31201	-8.83766	-190.47965
171.41201	-8.84344	-190.50027
171.51201	-8.84906	-190.55451
171.61201	-8.85328	-190.53480
171.71201	-8.85781	-190.52023
171.81201	-8.86250	-190.51881
171.91201	-8.86797	-190.53489
172.01201	-8.87469	-190.60448
172.11201	-8.87969	-190.63234
172.21201	-8.88359	-190.58730
172.31201	-8.88781	-190.56156
172.41201	-8.89281	-190.57283
172.51201	-8.89813	-190.57903
172.61201	-8.90453	-190.64598
172.71201	-8.90922	-190.64511
172.81201	-8.91359	-190.60981
172.91201	-8.91859	-190.60533
173.01201	-8.92406	-190.61653
173.11201	-8.93094	-190.68879
173.21201	-8.93609	-190.72552
173.31201	-8.94031	-190.68842
173.41201	-8.94500	-190.67584
173.51201	-8.95031	-190.67515
173.61201	-8.95641	-190.70402
173.71201	-8.96344	-190.79944
173.81201	-8.96688	-190.74641
173.91201	-8.97078	-190.68119
174.01201	-8.97531	-190.64847
174.11201	-8.98078	-190.65076
174.21201	-8.98828	-190.72832
174.31201	-8.99297	-190.74507
174.41201	-8.99688	-190.68897
174.51201	-9.00109	-190.64607
174.61201	-9.00641	-190.64426
174.71201	-9.01234	-190.66599
174.81201	-9.01937	-190.74868
174.91201	-9.02375	-190.73984
175.01201	-9.02813	-190.70026
175.11201	-9.03312	-190.70019
175.21201	-9.03875	-190.71139
175.31201	-9.04547	-190.77875
175.41201	-9.04984	-190.75447
175.51201	-9.05375	-190.70637
175.61201	-9.05828	-190.67910
175.71201	-9.06344	-190.68235
175.81201	-9.06922	-190.70786
175.91201	-9.07625	-190.79387
176.01201	-9.08016	-190.75553
176.11201	-9.08422	-190.70880
176.21201	-9.08922	-190.70198
176.31201	-9.09500	-190.72907
176.41201	-9.10109	-190.76429
176.51201	-9.10563	-190.75757
176.61201	-9.10984	-190.71008
176.71201	-9.11406	-190.67979
176.81201	-9.11891	-190.65872
176.91201	-9.12437	-190.66200
177.01201	-9.13187	-190.73400
177.11201	-9.13719	-190.77010
177.21201	-9.14125	-190.71802
177.31201	-9.14578	-190.68301
177.41201	-9.15078	-190.67338
177.51201	-9.15750	-190.70750
177.61201	-9.16281	-190.74006
177.71201	-9.16719	-190.70213
177.81201	-9.17219	-190.68301
177.91201	-9.17813	-190.69570
178.01201	-9.18484	-190.75139
178.11201	-9.19172	-190.84436
178.21201	-9.19469	-190.77368
178.31201	-9.19859	-190.70607
178.41201	-9.20328	-190.68642
178.51201	-9.20875	-190.70289
178.61201	-9.21594	-190.77593
178.71201	-9.22063	-190.78334
178.81201	-9.22422	-190.71431
178.91201	-9.22859	-190.66802
179.01201	-9.23359	-190.66657
179.11201	-9.23922	-190.68339
179.21201	-9.24594	-190.74379
179.31201	-9.25078	-190.76689
179.41201	-9.25500	-190.71028
179.51201	-9.26000	-190.70044
179.61201	-9.26531	-190.69883
179.71201	-9.27234	-190.77317
179.81201	-9.27688	-190.78097
179.91201	-9.28078	-190.72714
180.01201	-9.28531	-190.69053
180.11201	-9.29016	-190.67594
180.21201	-9.29547	-190.67922
180.31201	-9.30281	-190.75075
180.41201	-9.30719	-190.75346
180.51201	-9.31125	-190.70306
180.61201	-9.31594	-190.67344
180.71201	-9.32141	-190.68104
180.81201	-9.32859	-190.74456
180.91201	-9.33359	-190.77197
181.01201	-9.33781	-190.71902
181.11201	-9.34219	-190.68976
181.21201	-9.34719	-190.66830
181.31201	-9.35297	-190.68733
181.41201	-9.36094	-190.78213
181.51201	-9.36500	-190.78662
181.61201	-9.36875	-190.71303
181.71201	-9.37344	-190.68173
181.81201	-9.37875	-190.68061
181.91201	-9.38547	-190.73913
182.01201	-9.38984	-190.72400
182.11201	-9.39406	-190.68025
182.21201	-9.39906	-190.66647
182.31201	-9.40406	-190.66383
182.41201	-9.40969	-190.67593
182.51201	-9.41719	-190.75358
182.61201	-9.42141	-190.75058
182.71201	-9.42500	-190.67319
182.81201	-9.42938	-190.63979
182.91201	-9.43484	-190.62683
183.01201	-9.44203	-190.69925
183.11201	-9.44703	-190.72850
183.21201	-9.45094	-190.66979
183.31201	-9.45547	-190.62415
183.41201	-9.46078	-190.61771
183.51201	-9.46656	-190.62334
183.61201	-9.47313	-190.68551
183.71201	-9.47750	-190.67149
183.81201	-9.48172	-190.60551
183.91201	-9.48656	-190.58760
184.01201	-9.49203	-190.58667
184.11201	-9.49891	-190.64480
184.21201	-9.50422	-190.67454
184.31201	-9.50813	-190.60259
184.41201	-9.51219	-190.55203
184.51201	-9.51688	-190.52275
184.61201	-9.52250	-190.52111
184.71201	-9.52953	-190.58023
184.81201	-9.53422	-190.57703
184.91201	-9.53828	-190.51202
185.01201	-9.54313	-190.47825
185.11201	-9.54828	-190.46448
185.21201	-9.55484	-190.49311
185.31201	-9.56078	-190.54356
185.41201	-9.56500	-190.48992
185.51201	-9.56969	-190.46009
185.61201	-9.57484	-190.44371
185.71201	-9.58078	-190.45554
185.81201	-9.58844	-190.53812
185.91201	-9.59203	-190.49037
186.01201	-9.59578	-190.40361
186.11201	-9.60047	-190.36666
186.21201	-9.60578	-190.34763
186.31201	-9.61266	-190.39129
186.41201	-9.61750	-190.38677
186.51201	-9.62141	-190.30741
186.61201	-9.62609	-190.27135
186.71201	-9.63156	-190.16509
186.81201	-9.63766	-189.88352
186.91201	-9.64469	-189.89044
187.01201	-9.64859	-189.80716
187.11201	-9.65281	-189.71007
187.21201	-9.65750	-189.64490
187.31201	-9.66281	-189.59226
187.41201	-9.66938	-189.61129
187.51201	-9.67422	-189.56605
187.61201	-9.67797	-189.48141
187.71201	-9.68219	-189.39453
187.81201	-9.68688	-189.34307
187.91201	-9.69281	-189.32626
188.01201	-9.70094	-189.39933
188.11201	-9.70563	-189.38026
188.21201	-9.70969	-189.29787
188.31201	-9.71406	-189.22715
188.41201	-9.71906	-189.17194
188.51201	-9.72500	-189.16619
188.61201	-9.73016	-189.15389
188.71201	-9.73484	-189.09387
188.81201	-9.73906	-189.02637
188.91201	-9.74375	-188.96136
189.01201	-9.74906	-188.92632
189.11201	-9.75563	-188.93844
189.21201	-9.76047	-188.91169
189.31201	-9.76500	-188.83067
189.41201	-9.76984	-188.78160
189.51201	-9.77531	-188.74350
189.61201	-9.78203	-188.74684
189.71201	-9.78750	-188.73684
189.81201	-9.79156	-188.65585
189.91201	-9.79609	-188.57536
190.01201	-9.80078	-188.49477
190.11201	-9.80594	-188.44675
190.21201	-9.81266	-188.44472
190.31201	-9.81828	-188.43153
190.41201	-9.82234	-188.34044
190.51201	-9.82703	-188.26954
190.61201	-9.83234	-188.21459
190.71201	-9.83953	-188.23855
190.81201	-9.84375	-188.17939
190.91201	-9.84750	-188.07118
191.01201	-9.85172	-187.96349
191.11201	-9.85672	-187.90899
191.21201	-9.86266	-187.88394
191.31201	-9.87000	-187.88427
191.41201	-9.87594	-187.91847
191.51201	-9.87969	-187.79805
191.61201	-9.88422	-187.70629
191.71201	-9.88922	-187.65068
191.81201	-9.89563	-187.63545
191.91201	-9.90094	-187.60438
192.01201	-9.90500	-187.50896
192.11201	-9.90938	-187.42813
192.21201	-9.91437	-187.36190
192.31201	-9.91969	-187.31080
192.41201	-9.92656	-187.31534
192.51201	-9.93172	-187.28773
192.61201	-9.93562	-187.16836
192.71201	-9.94016	-187.08467
192.81201	-9.94531	-187.01506
192.91201	-9.95188	-186.99948
193.01201	-9.95766	-186.99507
193.11201	-9.96172	-186.88305
193.21201	-9.96578	-186.77017
193.31201	-9.97031	-186.68565
193.41201	-9.97547	-186.61322
193.51201	-9.98203	-186.57884
193.61201	-9.98781	-186.54750
193.71201	-9.99187	-186.42867
193.81201	-9.99672	-186.33227
193.91201	-10.00219	-186.26851
194.01201	-10.00984	-186.25154
194.11201	-10.01563	-186.24634
194.21201	-10.01938	-186.11197
194.31201	-10.02422	-186.01806
194.41201	-10.02969	-185.95687
194.51201	-10.03641	-185.92602
194.61201	-10.04328	-185.96055
194.71201	-10.04563	-185.79237
194.81201	-10.04922	-185.63773
194.91201	-10.05391	-185.54978
195.01201	-10.05922	-185.48186
195.11201	-10.06609	-185.46622
195.21201	-10.07141	-185.43333
195.31201	-10.07547	-185.30147
195.41201	-10.08000	-185.19072
195.51201	-10.08516	-185.10103
195.61201	-10.09016	-185.01672
195.71201	-10.09641	-184.94807
195.81201	-10.10188	-184.90696
195.91201	-10.10609	-184.77140
196.01201	-10.11109	-184.64784
196.11201	-10.11672	-184.55657
196.21201	-10.12375	-184.49624
196.31201	-10.12891	-184.40482
196.41201	-10.13250	-184.18530
196.51201	-10.13656	-183.77376
196.61201	-10.14125	-183.55027
196.71201	-10.14672	-183.38171
196.81201	-10.15406	-183.27817
196.91201	-10.15906	-183.15373
197.01201	-10.16297	-182.93683
197.11201	-10.16766	-182.75513
197.21201	-10.17297	-182.59731
197.31201	-10.17953	-182.49185
197.41201	-10.18516	-182.38518
197.51201	-10.18906	-182.19134
197.61201	-10.19344	-182.01160
197.71201	-10.19828	-181.86182
197.81201	-10.20375	-181.72535
197.91201	-10.21156	-181.66442
198.01201	-10.21594	-181.54807
198.11201	-10.21953	-181.34074
198.21201	-10.22422	-181.16967
198.31201	-10.22938	-181.03451
198.41201	-10.23625	-180.95046
198.51201	-10.24203	-180.87158
198.61201	-10.24594	-180.68486
198.71201	-10.25031	-180.52617
198.81201	-10.25531	-180.38043
198.91201	-10.26062	-180.26574
199.01201	-10.26750	-180.19308
199.11201	-10.27234	-180.07244
199.21201	-10.27625	-179.88715
199.31201	-10.28078	-179.71916
[truncated: 970 more rows]
