# Supplementary material for: Strengthening of 3D Printed Fused Deposition Manufactured Parts Using the Fill Compositing Technique
Source: PLoS One. 2015 Apr 16;10(4):e0122915. doi: 10.1371/journal.pone.0122915 (PMC4400136; doi:10.1371/journal.pone.0122915)
Supplement: S1 File — This is the raw data and information on all the samples presented in this manuscript. (ZIP) [file pone.0122915.s001.zip › Specimen_RawData_192.csv]

Time	Extension	Load
(sec)	(mm)	(N)
0.00000	0.00000	0.07191
0.10000	-0.00031	0.07454
0.20000	-0.00141	0.07701
0.30000	-0.00594	0.07228
0.40000	-0.01453	0.06976
0.50000	-0.02453	0.06850
0.60000	-0.03234	0.07243
0.70000	-0.03625	0.07121
0.80000	-0.04094	0.06380
0.90000	-0.04563	0.07123
1.00000	-0.05094	0.07159
1.10000	-0.05781	0.06658
1.20000	-0.06219	0.07099
1.30000	-0.06641	0.06851
1.40000	-0.07156	0.06959
1.50000	-0.07734	0.06555
1.60000	-0.08438	0.07816
1.70000	-0.08875	0.07027
1.80000	-0.09297	0.06921
1.90000	-0.09750	0.06755
2.00000	-0.10281	0.06861
2.10000	-0.10859	0.06371
2.20000	-0.11547	0.07024
2.30000	-0.11937	0.07289
2.40000	-0.12344	0.05810
2.50000	-0.12797	0.06845
2.60000	-0.13375	0.07045
2.70000	-0.14047	0.07176
2.80000	-0.14531	0.06938
2.90000	-0.14922	0.06848
3.00000	-0.15375	0.07260
3.10000	-0.15906	0.06488
3.20000	-0.16516	0.06165
3.30000	-0.17156	0.07493
3.40000	-0.17578	0.06718
3.50000	-0.18031	0.06940
3.60000	-0.18469	0.07370
3.70000	-0.19000	0.06942
3.80000	-0.19641	0.06977
3.90000	-0.20203	0.07371
4.00000	-0.20609	0.06898
4.10000	-0.21031	0.07733
4.20000	-0.21531	0.07611
4.30000	-0.22094	0.07163
4.40000	-0.22797	0.07219
4.50000	-0.23281	0.06948
4.60000	-0.23719	0.05181
4.70000	-0.24219	-0.03094
4.80000	-0.24812	-0.17676
4.90000	-0.25453	-0.36790
5.00000	-0.25875	-0.48666
5.10000	-0.26297	-0.60517
5.20000	-0.26750	-0.76207
5.30000	-0.27250	-0.97984
5.40000	-0.27844	-1.29708
5.48600	-0.28516	-1.80919
5.58600	-0.28938	-2.27689
5.68600	-0.29328	-2.72821
5.76000	-0.29672	-3.24088
5.82600	-0.29984	-3.75453
5.88800	-0.30328	-4.25620
5.93400	-0.30625	-4.76357
5.98000	-0.30937	-5.28695
6.02400	-0.31203	-5.80652
6.07600	-0.31469	-6.31329
6.14400	-0.31750	-6.81770
6.21400	-0.32047	-7.32009
6.27200	-0.32328	-7.82435
6.32800	-0.32609	-8.33175
6.38000	-0.32891	-8.84432
6.43000	-0.33172	-9.36167
6.47600	-0.33438	-9.86277
6.51800	-0.33750	-10.36806
6.55000	-0.34000	-10.88868
6.58200	-0.34219	-11.39893
6.63200	-0.34422	-11.90761
6.71200	-0.34703	-12.41129
6.77800	-0.34984	-12.92097
6.83200	-0.35250	-13.43469
6.88000	-0.35500	-13.93737
6.92600	-0.35734	-14.44777
6.97600	-0.36000	-14.96784
7.02000	-0.36266	-15.48899
7.06000	-0.36547	-16.01312
7.10200	-0.36781	-16.53444
7.15400	-0.37031	-17.05173
7.21400	-0.37281	-17.55500
7.27800	-0.37547	-18.06120
7.33800	-0.37812	-18.56776
7.39000	-0.38047	-19.07586
7.44000	-0.38297	-19.57772
7.49000	-0.38531	-20.08699
7.53800	-0.38781	-20.60215
7.58400	-0.39016	-21.11633
7.62600	-0.39250	-21.61954
7.66800	-0.39500	-22.12875
7.70400	-0.39719	-22.65577
7.74400	-0.39922	-23.17369
7.79200	-0.40141	-23.68546
7.84400	-0.40375	-24.20024
7.89400	-0.40609	-24.71069
7.94400	-0.40844	-25.22993
7.99200	-0.41078	-25.75283
8.03400	-0.41297	-26.25968
8.07400	-0.41547	-26.78471
8.11000	-0.41766	-27.29545
8.14400	-0.41984	-27.80489
8.17400	-0.42219	-28.30611
8.20200	-0.42422	-28.84291
8.23200	-0.42625	-29.36122
8.26600	-0.42797	-29.87646
8.31000	-0.43000	-30.37877
8.36200	-0.43219	-30.88447
8.41600	-0.43437	-31.39925
8.46400	-0.43656	-31.90770
8.51000	-0.43859	-32.40959
8.55400	-0.44078	-32.92237
8.59600	-0.44281	-33.44431
8.63800	-0.44500	-33.96261
8.67800	-0.44719	-34.48385
8.71600	-0.44922	-34.99660
8.75200	-0.45172	-35.52358
8.78000	-0.45359	-36.03109
8.81000	-0.45531	-36.54080
8.84800	-0.45703	-37.05226
8.90000	-0.45922	-37.56616
8.95800	-0.46156	-38.08164
9.01200	-0.46391	-38.58896
9.05800	-0.46609	-39.10026
9.10200	-0.46813	-39.60715
9.14800	-0.47031	-40.11785
9.19000	-0.47250	-40.63313
9.22800	-0.47469	-41.15259
9.26400	-0.47687	-41.65582
9.29600	-0.47891	-42.17204
9.32600	-0.48109	-42.67742
9.35600	-0.48281	-43.20389
9.39200	-0.48469	-43.71836
9.43400	-0.48656	-44.22077
9.48200	-0.48875	-44.72506
9.53400	-0.49094	-45.23390
9.58200	-0.49313	-45.74130
9.62600	-0.49531	-46.24915
9.66800	-0.49750	-46.76814
9.70800	-0.49969	-47.29131
9.74600	-0.50188	-47.80147
9.78200	-0.50422	-48.31146
9.81600	-0.50625	-48.83276
9.84800	-0.50828	-49.33682
9.88200	-0.51047	-49.84884
9.91400	-0.51234	-50.36618
9.95000	-0.51422	-50.87043
9.99600	-0.51609	-51.37279
10.05200	-0.51844	-51.87836
10.10600	-0.52078	-52.39487
10.15200	-0.52297	-52.89519
10.19600	-0.52516	-53.40866
10.23600	-0.52719	-53.91109
10.27800	-0.52938	-54.42341
10.31600	-0.53172	-54.93302
10.35000	-0.53375	-55.45435
10.38200	-0.53594	-55.96926
10.41200	-0.53797	-56.47995
10.44400	-0.53984	-57.00523
10.48200	-0.54172	-57.51489
10.52600	-0.54391	-58.01716
10.57800	-0.54594	-58.53566
10.63600	-0.54828	-59.03830
10.69400	-0.55063	-59.55764
10.74600	-0.55297	-60.06696
10.79200	-0.55516	-60.56868
10.83600	-0.55750	-61.09015
10.87600	-0.55969	-61.61249
10.91200	-0.56172	-62.12248
10.94800	-0.56391	-62.64908
10.98000	-0.56609	-63.15643
11.00800	-0.56812	-63.68173
11.03600	-0.56984	-64.19764
11.07000	-0.57172	-64.72266
11.11600	-0.57359	-65.22958
11.17600	-0.57594	-65.73257
11.23000	-0.57828	-66.24217
11.28000	-0.58063	-66.75657
11.32200	-0.58297	-67.28129
11.36200	-0.58531	-67.79426
11.39600	-0.58750	-68.30059
11.42800	-0.58953	-68.80543
11.45800	-0.59172	-69.32145
11.48400	-0.59359	-69.82294
11.51200	-0.59531	-70.34068
11.55000	-0.59703	-70.85793
11.60200	-0.59906	-71.37115
11.66000	-0.60141	-71.87659
11.71200	-0.60359	-72.38238
11.76200	-0.60578	-72.88933
11.80800	-0.60781	-73.40277
11.85200	-0.60984	-73.90970
11.89600	-0.61203	-74.41990
11.93800	-0.61422	-74.92597
11.98000	-0.61641	-75.44639
12.02000	-0.61844	-75.97276
12.05800	-0.62094	-76.48531
12.08800	-0.62328	-76.99931
12.11400	-0.62516	-77.51995
12.14200	-0.62703	-78.02057
12.17600	-0.62859	-78.52133
12.23400	-0.63062	-79.02207
12.29600	-0.63313	-79.52744
12.35000	-0.63547	-80.03068
12.39800	-0.63781	-80.54136
12.44600	-0.64000	-81.06036
12.48600	-0.64219	-81.56303
12.52400	-0.64453	-82.08590
12.56000	-0.64656	-82.61135
12.59200	-0.64922	-83.14581
12.61600	-0.65109	-83.65323
12.64200	-0.65266	-84.16592
12.67600	-0.65453	-84.68454
12.72200	-0.65656	-85.20232
12.77400	-0.65891	-85.71383
12.82200	-0.66109	-86.21552
12.86800	-0.66328	-86.72357
12.91000	-0.66547	-87.22933
12.95000	-0.66766	-87.74950
12.98800	-0.66969	-88.25877
13.02600	-0.67203	-88.78795
13.06000	-0.67391	-89.30273
13.09400	-0.67594	-89.81817
13.12800	-0.67828	-90.34998
13.15600	-0.68047	-90.88512
13.18400	-0.68219	-91.41631
13.21600	-0.68391	-91.92829
13.26200	-0.68547	-92.43481
13.33200	-0.68797	-92.94420
13.38600	-0.69031	-93.45751
13.43200	-0.69234	-93.96203
13.47600	-0.69438	-94.47958
13.51800	-0.69656	-94.99575
13.55800	-0.69875	-95.51904
13.59400	-0.70078	-96.02792
13.62600	-0.70281	-96.52888
13.65800	-0.70531	-97.05857
13.68200	-0.70750	-97.56950
13.70400	-0.70906	-98.07511
13.73000	-0.71047	-98.59383
13.76800	-0.71219	-99.10557
13.83000	-0.71437	-99.62077
13.89400	-0.71672	-100.13266
13.94600	-0.71891	-100.64317
13.99600	-0.72094	-101.14950
14.04400	-0.72297	-101.65950
14.08800	-0.72500	-102.16976
14.13200	-0.72719	-102.69424
14.17000	-0.72922	-103.21061
14.20400	-0.73141	-103.71795
14.23400	-0.73344	-104.22058
14.26000	-0.73578	-104.72856
14.28200	-0.73766	-105.26600
14.30200	-0.73953	-105.79338
14.32200	-0.74125	-106.30296
14.34400	-0.74234	-106.80559
14.37800	-0.74375	-107.31516
14.44000	-0.74594	-107.82348
14.49800	-0.74844	-108.34256
14.54400	-0.75047	-108.85430
14.58600	-0.75266	-109.35753
14.62600	-0.75453	-109.87040
14.66600	-0.75672	-110.38618
14.70200	-0.75875	-110.89053
14.73400	-0.76047	-111.39595
14.76600	-0.76281	-111.90696
14.79400	-0.76469	-112.43232
14.82200	-0.76625	-112.96564
14.85600	-0.76781	-113.47064
14.90200	-0.76969	-113.98640
14.95400	-0.77172	-114.49318
15.00600	-0.77391	-115.00344
15.05200	-0.77578	-115.51511
15.09600	-0.77797	-116.03676
15.13600	-0.77984	-116.54980
15.17400	-0.78187	-117.05660
15.21200	-0.78375	-117.57805
15.25000	-0.78594	-118.09894
15.28600	-0.78797	-118.62558
15.31800	-0.78984	-119.12841
15.34800	-0.79219	-119.63325
15.37400	-0.79422	-120.17386
15.39800	-0.79578	-120.70686
15.42600	-0.79766	-121.23235
15.46000	-0.79906	-121.75650
15.52000	-0.80109	-122.27063
15.58400	-0.80344	-122.77269
15.63400	-0.80562	-123.29239
15.67600	-0.80766	-123.81488
15.71600	-0.80953	-124.33317
15.75200	-0.81141	-124.83463
15.78800	-0.81328	-125.34463
15.82200	-0.81531	-125.85440
15.85200	-0.81719	-126.35683
15.88200	-0.81937	-126.88015
15.90800	-0.82125	-127.41897
15.93400	-0.82281	-127.93602
15.96200	-0.82469	-128.44293
15.99200	-0.82609	-128.95145
16.03600	-0.82797	-129.45801
16.09000	-0.83000	-129.97572
16.14000	-0.83219	-130.49687
16.18600	-0.83437	-131.00530
16.23000	-0.83641	-131.52568
16.27000	-0.83859	-132.04058
16.30600	-0.84047	-132.55696
16.34200	-0.84234	-133.06357
16.37800	-0.84422	-133.57826
16.41200	-0.84609	-134.08819
16.44400	-0.84813	-134.60338
16.47000	-0.85031	-135.10901
16.49200	-0.85187	-135.61636
16.51600	-0.85359	-136.14695
16.54200	-0.85516	-136.68463
16.57400	-0.85656	-137.19462
16.62800	-0.85844	-137.69874
16.68400	-0.86063	-138.21217
16.73200	-0.86266	-138.72525
16.77400	-0.86453	-139.22706
16.81400	-0.86656	-139.73314
16.85200	-0.86844	-140.23492
16.88800	-0.87031	-140.74723
16.92200	-0.87250	-141.25343
16.95200	-0.87453	-141.78666
16.97800	-0.87656	-142.28934
17.00200	-0.87859	-142.82414
17.02400	-0.88016	-143.33464
17.05000	-0.88172	-143.86663
17.08400	-0.88313	-144.37449
17.14000	-0.88500	-144.87609
17.20200	-0.88719	-145.38988
17.25400	-0.88937	-145.90439
17.29800	-0.89141	-146.42192
17.33800	-0.89328	-146.93934
17.37800	-0.89516	-147.45747
17.41600	-0.89703	-147.97424
17.45000	-0.89891	-148.47936
17.48400	-0.90078	-148.98866
17.51600	-0.90266	-149.51690
17.54600	-0.90469	-150.02327
17.57200	-0.90672	-150.52477
17.59600	-0.90875	-151.06148
17.61600	-0.91047	-151.56609
17.63600	-0.91187	-152.06701
17.66200	-0.91312	-152.59203
17.70400	-0.91469	-153.09784
17.76600	-0.91688	-153.60852
17.82000	-0.91906	-154.11013
17.86400	-0.92109	-154.62860
17.90400	-0.92328	-155.14167
17.94200	-0.92500	-155.66155
17.98000	-0.92703	-156.17515
18.01600	-0.92906	-156.70262
18.04800	-0.93078	-157.21773
18.07800	-0.93281	-157.71937
18.10600	-0.93469	-158.25836
18.13200	-0.93641	-158.78658
18.16000	-0.93797	-159.29861
18.19600	-0.93969	-159.82449
18.24000	-0.94141	-160.33266
18.29000	-0.94344	-160.85224
18.33600	-0.94531	-161.36372
18.38200	-0.94734	-161.87699
18.42200	-0.94937	-162.40166
18.46200	-0.95125	-162.91934
18.50000	-0.95328	-163.43546
18.53400	-0.95516	-163.93846
18.56800	-0.95703	-164.46456
18.60200	-0.95906	-164.99320
18.63200	-0.96141	-165.51505
18.65600	-0.96344	-166.05346
18.67600	-0.96500	-166.56287
18.69800	-0.96641	-167.06608
18.72400	-0.96797	-167.58426
18.75800	-0.96938	-168.09677
18.81800	-0.97156	-168.61245
18.86600	-0.97344	-169.11671
18.91600	-0.97547	-169.62811
18.95800	-0.97734	-170.13402
18.99400	-0.97906	-170.63583
19.03400	-0.98109	-171.14539
19.06800	-0.98297	-171.64756
19.10000	-0.98484	-172.17542
19.13000	-0.98672	-172.70350
19.16000	-0.98859	-173.20777
19.18600	-0.99078	-173.72838
19.20800	-0.99203	-174.24043
19.23400	-0.99359	-174.75450
19.26800	-0.99516	-175.27074
19.31000	-0.99703	-175.79049
19.35800	-0.99906	-176.29880
19.40800	-1.00109	-176.80939
19.45400	-1.00312	-177.32838
19.49400	-1.00500	-177.83120
19.53600	-1.00703	-178.35273
19.57400	-1.00891	-178.86604
19.61000	-1.01063	-179.37164
19.64600	-1.01266	-179.88470
19.68000	-1.01453	-180.41040
19.71400	-1.01641	-180.93772
19.74600	-1.01828	-181.46147
19.77400	-1.02047	-181.96864
19.79600	-1.02219	-182.47996
19.82000	-1.02375	-183.02123
19.84600	-1.02516	-183.54008
19.88200	-1.02656	-184.06253
19.93600	-1.02859	-184.57942
19.98600	-1.03063	-185.08552
20.03400	-1.03266	-185.59055
20.07600	-1.03453	-186.09062
20.11600	-1.03656	-186.60723
20.15200	-1.03844	-187.11823
20.18600	-1.04047	-187.62958
20.21800	-1.04234	-188.14345
20.24800	-1.04438	-188.67178
20.27600	-1.04656	-189.21004
20.29800	-1.04828	-189.72518
20.32000	-1.04984	-190.26007
20.34600	-1.05125	-190.78524
20.38000	-1.05281	-191.30018
20.42600	-1.05453	-191.81469
20.47800	-1.05656	-192.32617
20.52800	-1.05859	-192.82940
20.57200	-1.06047	-193.34942
20.61600	-1.06234	-193.86573
20.65800	-1.06422	-194.37505
20.69800	-1.06625	-194.89804
20.73400	-1.06813	-195.40414
20.76800	-1.07000	-195.92340
20.80000	-1.07172	-196.43895
20.83200	-1.07359	-196.94410
20.86200	-1.07563	-197.44441
20.88600	-1.07781	-197.96878
20.90600	-1.07938	-198.47448
20.92800	-1.08109	-199.00596
20.95200	-1.08250	-199.54512
20.98600	-1.08391	-200.05874
21.04000	-1.08594	-200.57343
21.09400	-1.08813	-201.08226
21.14000	-1.09000	-201.59510
21.18200	-1.09203	-202.10287
21.22000	-1.09391	-202.62197
21.25800	-1.09578	-203.14136
21.29400	-1.09781	-203.66701
21.32800	-1.09969	-204.19747
21.35800	-1.10141	-204.69874
21.38800	-1.10359	-205.23000
21.41200	-1.10516	-205.73066
21.43800	-1.10688	-206.26864
21.46400	-1.10828	-206.77145
21.49800	-1.10984	-207.28591
21.54000	-1.11172	-207.80504
21.58600	-1.11359	-208.31770
21.63200	-1.11563	-208.82492
21.67200	-1.11750	-209.33200
21.71000	-1.11937	-209.85098
21.74800	-1.12125	-210.36582
21.78400	-1.12313	-210.89146
21.81800	-1.12500	-211.40687
21.85000	-1.12703	-211.91904
21.88200	-1.12875	-212.44852
21.91400	-1.13063	-212.97547
21.94400	-1.13250	-213.48028
21.97200	-1.13453	-214.00549
21.99600	-1.13641	-214.53916
22.02000	-1.13781	-215.06628
22.04800	-1.13938	-215.57771
22.08400	-1.14078	-216.09007
22.13600	-1.14266	-216.59663
22.19200	-1.14484	-217.11282
22.23600	-1.14672	-217.62814
22.27800	-1.14859	-218.14352
22.31400	-1.15047	-218.64758
22.34800	-1.15219	-219.15378
22.38200	-1.15406	-219.67058
22.41400	-1.15594	-220.19447
22.44200	-1.15766	-220.69727
22.47000	-1.15969	-221.23462
22.49400	-1.16156	-221.75033
22.51600	-1.16313	-222.25574
22.54000	-1.16453	-222.77062
22.57000	-1.16594	-223.29195
22.61400	-1.16766	-223.80610
22.66600	-1.16969	-224.31149
22.71600	-1.17172	-224.81526
22.76200	-1.17359	-225.33536
22.80200	-1.17547	-225.84274
22.84000	-1.17734	-226.35616
22.87400	-1.17922	-226.86648
22.90800	-1.18094	-227.38668
22.94000	-1.18297	-227.91317
22.96800	-1.18469	-228.42006
22.99600	-1.18641	-228.95224
23.02400	-1.18812	-229.47454
23.05200	-1.18984	-229.98126
23.08000	-1.19188	-230.50961
23.10200	-1.19344	-231.02637
23.12600	-1.19469	-231.54549
23.15600	-1.19625	-232.04888
23.19600	-1.19781	-232.55922
23.25000	-1.19984	-233.07309
23.29800	-1.20172	-233.57584
23.34200	-1.20359	-234.09206
23.38200	-1.20547	-234.61333
23.42200	-1.20750	-235.13883
23.45800	-1.20922	-235.65616
23.49200	-1.21109	-236.15777
23.52400	-1.21281	-236.66015
23.55600	-1.21469	-237.17813
23.58600	-1.21656	-237.69666
23.61400	-1.21828	-238.22287
23.64200	-1.22000	-238.73930
23.67200	-1.22156	-239.24586
23.70800	-1.22313	-239.76424
23.75000	-1.22500	-240.26456
23.79200	-1.22672	-240.76781
23.83400	-1.22859	-241.27668
23.87600	-1.23047	-241.78010
23.91600	-1.23234	-242.28914
23.95600	-1.23422	-242.80386
23.99400	-1.23609	-243.31881
24.03000	-1.23797	-243.84367
24.06400	-1.23984	-244.34939
24.09600	-1.24172	-244.88008
24.12600	-1.24359	-245.39937
24.15400	-1.24547	-245.92884
24.18000	-1.24781	-246.46805
24.20200	-1.24938	-247.00533
24.22400	-1.25094	-247.52656
24.25000	-1.25234	-248.04164
24.28800	-1.25375	-248.55159
24.34400	-1.25578	-249.05689
24.39400	-1.25781	-249.56740
24.44000	-1.25984	-250.08726
24.48000	-1.26172	-250.59405
24.52000	-1.26359	-251.11598
24.55800	-1.26563	-251.62011
24.59200	-1.26750	-252.13456
24.62400	-1.26937	-252.63667
24.65400	-1.27109	-253.13675
24.68400	-1.27328	-253.66324
24.70800	-1.27500	-254.16890
24.73200	-1.27656	-254.70826
24.75800	-1.27812	-255.20873
24.79000	-1.27969	-255.71594
24.83400	-1.28141	-256.23518
24.88400	-1.28344	-256.74036
24.93200	-1.28547	-257.24629
24.98000	-1.28750	-257.76756
25.02600	-1.28953	-258.27226
25.07200	-1.29141	-258.78260
25.11600	-1.29359	-259.30640
25.15200	-1.29547	-259.81703
25.18600	-1.29734	-260.32069
25.21800	-1.29922	-260.82432
25.24800	-1.30109	-261.32745
25.27600	-1.30328	-261.84472
25.29800	-1.30516	-262.34657
25.32000	-1.30688	-262.87991
25.34200	-1.30875	-263.43271
25.36400	-1.31000	-263.97094
25.39400	-1.31125	-264.48011
25.44400	-1.31328	-264.99701
25.49400	-1.31531	-265.50683
25.54000	-1.31734	-266.00739
25.58200	-1.31938	-266.52014
25.62000	-1.32125	-267.02735
25.66000	-1.32312	-267.54650
25.69800	-1.32516	-268.06396
25.73400	-1.32719	-268.58976
25.76600	-1.32922	-269.10537
25.79400	-1.33109	-269.61303
25.82000	-1.33266	-270.12485
25.85200	-1.33422	-270.64884
25.89400	-1.33609	-271.16099
25.94000	-1.33797	-271.68113
25.98800	-1.34000	-272.18759
26.03600	-1.34203	-272.70737
26.08000	-1.34406	-273.22927
26.12000	-1.34609	-273.73540
26.15800	-1.34797	-274.24774
26.19400	-1.35000	-274.76403
26.22800	-1.35188	-275.27398
26.26200	-1.35375	-275.79409
26.29600	-1.35562	-276.31676
26.32800	-1.35750	-276.81872
26.35800	-1.35984	-277.35278
26.38200	-1.36203	-277.90195
26.40200	-1.36359	-278.42867
26.42200	-1.36547	-278.92879
26.44400	-1.36656	-279.46532
26.47600	-1.36781	-279.97816
26.54800	-1.37000	-280.48089
26.61400	-1.37234	-280.99668
26.66600	-1.37453	-281.50934
26.71200	-1.37656	-282.02921
26.75400	-1.37844	-282.54107
26.79400	-1.38047	-283.04213
26.83000	-1.38266	-283.57396
26.86000	-1.38469	-284.08295
26.88800	-1.38672	-284.60395
26.91200	-1.38906	-285.13709
26.93200	-1.39063	-285.68140
26.95200	-1.39203	-286.20175
26.97800	-1.39328	-286.71369
27.01800	-1.39484	-287.21377
27.08000	-1.39719	-287.72950
27.13400	-1.39938	-288.22994
27.18000	-1.40141	-288.74803
27.22200	-1.40344	-289.24832
27.26000	-1.40531	-289.75415
27.29800	-1.40734	-290.28231
27.33200	-1.40922	-290.79080
27.36600	-1.41125	-291.31389
27.39800	-1.41313	-291.83760
27.43000	-1.41500	-292.35885
27.46200	-1.41719	-292.88435
27.48800	-1.41891	-293.38667
27.51600	-1.42047	-293.91703
27.55000	-1.42250	-294.44519
27.58200	-1.42391	-294.95752
27.62600	-1.42563	-295.46529
27.68400	-1.42797	-295.97977
27.73000	-1.43000	-296.49502
27.77200	-1.43203	-297.00932
27.81200	-1.43391	-297.51867
27.85200	-1.43578	-298.04245
27.89400	-1.43781	-298.55016
27.93200	-1.43984	-299.07578
27.96600	-1.44188	-299.59422
27.99800	-1.44391	-300.09985
28.02600	-1.44594	-300.63331
28.05200	-1.44750	-301.16025
28.08200	-1.44938	-301.68858
28.11400	-1.45094	-302.20234
28.16200	-1.45281	-302.70249
28.22200	-1.45500	-303.20343
28.27600	-1.45719	-303.72134
28.32800	-1.45938	-304.22968
28.37600	-1.46156	-304.74070
28.41800	-1.46359	-305.25503
28.46000	-1.46563	-305.75654
28.49800	-1.46766	-306.26982
28.53400	-1.46969	-306.78502
28.56800	-1.47172	-307.29377
28.59800	-1.47422	-307.81531
28.62000	-1.47594	-308.31960
28.64200	-1.47750	-308.84138
28.66600	-1.47938	-309.34235
28.69200	-1.48078	-309.85889
28.73000	-1.48234	-310.37816
28.79000	-1.48469	-310.87905
28.84600	-1.48688	-311.39392
28.89600	-1.48922	-311.90586
28.94000	-1.49125	-312.41405
28.98200	-1.49344	-312.93109
29.02200	-1.49563	-313.45245
29.05600	-1.49781	-313.97134
29.08600	-1.49953	-314.47256
29.11600	-1.50203	-314.97294
29.14000	-1.50406	-315.51594
29.16200	-1.50562	-316.05363
29.18800	-1.50688	-316.56975
29.23000	-1.50875	-317.08434
29.28200	-1.51109	-317.59998
29.33000	-1.51313	-318.11172
29.37600	-1.51531	-318.62348
29.41600	-1.51734	-319.12491
29.45400	-1.51922	-319.62687
29.49400	-1.52125	-320.15184
29.53000	-1.52328	-320.65648
29.56400	-1.52516	-321.16148
29.59800	-1.52719	-321.68284
29.62800	-1.52922	-322.18441
29.65600	-1.53156	-322.71481
29.67800	-1.53375	-323.24916
29.69600	-1.53547	-323.76191
29.71400	-1.53688	-324.26456
29.73800	-1.53781	-324.79602
29.83400	-1.54000	-325.30174
29.91800	-1.54297	-325.81607
29.96600	-1.54500	-326.32878
30.01400	-1.54703	-326.83605
30.05600	-1.54922	-327.34177
30.09400	-1.55125	-327.86816
30.12800	-1.55344	-328.38494
30.15600	-1.55531	-328.90609
30.18400	-1.55750	-329.43237
30.20800	-1.55969	-329.96687
30.23000	-1.56141	-330.51524
30.25400	-1.56281	-331.04327
30.28800	-1.56422	-331.55769
30.34600	-1.56625	-332.06704
30.41200	-1.56891	-332.57344
30.46600	-1.57125	-333.09317
30.51200	-1.57328	-333.60294
30.55400	-1.57531	-334.10335
30.59400	-1.57750	-334.61756
30.63200	-1.57953	-335.12872
30.66800	-1.58156	-335.65366
30.70400	-1.58344	-336.15768
30.74200	-1.58562	-336.68363
30.77200	-1.58797	-337.20946
30.79600	-1.59000	-337.75699
30.81800	-1.59187	-338.29561
30.84000	-1.59328	-338.82195
30.86800	-1.59453	-339.34078
30.92600	-1.59656	-339.84408
30.99600	-1.59906	-340.35727
31.04600	-1.60141	-340.87062
31.08600	-1.60328	-341.37309
31.12800	-1.60531	-341.88691
31.16800	-1.60734	-342.40270
31.20600	-1.60953	-342.92060
31.24000	-1.61156	-343.45153
31.27200	-1.61375	-343.95781
31.29800	-1.61609	-344.50570
31.31800	-1.61750	-345.01725
31.34200	-1.61891	-345.52902
31.38000	-1.62063	-346.04526
31.43200	-1.62266	-346.55374
31.49400	-1.62500	-347.05836
31.55200	-1.62719	-347.56094
31.60800	-1.62953	-348.06541
31.65800	-1.63156	-348.56734
31.70400	-1.63391	-349.06808
31.74400	-1.63594	-349.59048
31.78000	-1.63797	-350.10424
31.81600	-1.64000	-350.62328
31.85000	-1.64203	-351.12873
31.88400	-1.64422	-351.63885
31.91200	-1.64641	-352.16573
31.93600	-1.64813	-352.68646
31.96200	-1.64984	-353.20792
31.99400	-1.65125	-353.73154
32.05200	-1.65344	-354.24066
32.10800	-1.65594	-354.74592
32.15600	-1.65812	-355.25110
32.19800	-1.66031	-355.77223
32.23600	-1.66250	-356.28253
32.27200	-1.66438	-356.78753
32.31000	-1.66641	-357.31354
32.34800	-1.66844	-357.83124
32.38400	-1.67094	-358.36181
32.41000	-1.67312	-358.88728
32.43200	-1.67484	-359.41344
32.45600	-1.67641	-359.93198
32.48600	-1.67797	-360.45477
32.53200	-1.67969	-360.97097
32.59600	-1.68219	-361.47794
32.65200	-1.68437	-361.97853
32.70400	-1.68672	-362.49575
32.75000	-1.68875	-362.99843
32.79400	-1.69078	-363.50611
32.83600	-1.69297	-364.02583
32.87400	-1.69500	-364.53241
32.91200	-1.69719	-365.05213
32.94600	-1.69922	-365.56903
32.97400	-1.70172	-366.08440
32.99600	-1.70344	-366.59151
33.01800	-1.70516	-367.12560
33.04200	-1.70672	-367.64550
33.07800	-1.70797	-368.16257
33.16400	-1.71063	-368.67365
33.22200	-1.71297	-369.19114
33.26600	-1.71500	-369.69313
33.30800	-1.71703	-370.19590
33.35000	-1.71906	-370.70218
33.39200	-1.72125	-371.22539
33.42800	-1.72328	-371.72696
33.46200	-1.72531	-372.23133
33.49400	-1.72781	-372.75711
33.51800	-1.72984	-373.29277
33.54000	-1.73156	-373.82320
33.56400	-1.73297	-374.34998
33.59800	-1.73469	-374.87397
33.65600	-1.73688	-375.38397
33.72200	-1.73938	-375.89276
33.78200	-1.74187	-376.40083
33.83400	-1.74422	-376.91110
33.88400	-1.74656	-377.42087
33.92800	-1.74875	-377.93410
33.97200	-1.75078	-378.43668
34.01400	-1.75312	-378.94505
34.05400	-1.75516	-379.46495
34.09000	-1.75734	-379.97982
34.12000	-1.75984	-380.48249
34.14400	-1.76172	-380.99360
34.16800	-1.76344	-381.51318
34.19200	-1.76500	-382.02477
34.22200	-1.76641	-382.52762
34.29400	-1.76891	-383.03429
34.35800	-1.77156	-383.54415
34.41200	-1.77422	-384.06056
34.45400	-1.77641	-384.57853
34.49400	-1.77859	-385.09792
34.53200	-1.78094	-385.62435
34.56600	-1.78297	-386.14643
34.59800	-1.78547	-386.65837
34.62400	-1.78750	-387.17228
34.65000	-1.78906	-387.70911
34.68400	-1.79063	-388.21846
34.75400	-1.79297	-388.72081
34.82600	-1.79578	-389.22721
34.88600	-1.79828	-389.73945
34.93600	-1.80063	-390.25307
34.98400	-1.80297	-390.76498
35.02600	-1.80516	-391.27022
35.06600	-1.80734	-391.77793
35.10400	-1.80969	-392.30552
35.13800	-1.81172	-392.80614
35.17200	-1.81391	-393.31561
35.20200	-1.81641	-393.82672
35.22400	-1.81844	-394.34230
35.24400	-1.81984	-394.85142
35.26800	-1.82156	-395.36354
35.30000	-1.82281	-395.87778
35.39400	-1.82594	-396.38180
35.46400	-1.82875	-396.88563
35.51400	-1.83109	-397.38590
35.56200	-1.83328	-397.90362
35.61000	-1.83578	-398.40716
35.65000	-1.83797	-398.91955
35.68600	-1.84031	-399.44789
35.71600	-1.84281	-399.95086
35.73800	-1.84469	-400.46465
35.76000	-1.84625	-401.00077
35.78800	-1.84766	-401.50675
35.84400	-1.84984	-402.00976
35.91200	-1.85250	-402.51455
35.97600	-1.85531	-403.01779
36.02600	-1.85750	-403.51892
36.08200	-1.86016	-404.02910
36.13000	-1.86234	-404.54984
36.17800	-1.86484	-405.06589
36.22000	-1.86719	-405.59044
36.25800	-1.86953	-406.11547
36.29400	-1.87234	-406.64837
36.32000	-1.87422	-407.18022
36.34600	-1.87578	-407.69804
36.37600	-1.87766	-408.20175
36.42400	-1.87953	-408.70729
36.50800	-1.88250	-409.21730
36.56800	-1.88531	-409.72823
36.61600	-1.88766	-410.24807
36.66000	-1.89000	-410.75397
36.70200	-1.89250	-411.27864
36.73600	-1.89469	-411.81067
36.76800	-1.89687	-412.31886
36.79600	-1.89953	-412.82383
36.81800	-1.90141	-413.35782
36.84000	-1.90281	-413.88720
36.87200	-1.90422	-414.39009
36.95000	-1.90703	-414.89559
37.02600	-1.91000	-415.40596
37.08800	-1.91266	-415.91787
37.14400	-1.91516	-416.42240
37.20000	-1.91766	-416.94033
37.24600	-1.92000	-417.45284
37.29200	-1.92234	-417.97233
37.33200	-1.92469	-418.48645
37.36800	-1.92687	-419.00036
37.40000	-1.92937	-419.50473
37.42800	-1.93141	-420.02991
37.45400	-1.93344	-420.55306
37.48000	-1.93484	-421.06855
37.53200	-1.93688	-421.57850
37.61000	-1.94000	-422.08317
37.67400	-1.94281	-422.58549
37.72400	-1.94531	-423.09099
37.77000	-1.94766	-423.59442
37.81200	-1.95000	-424.11616
37.85000	-1.95234	-424.61830
37.88600	-1.95469	-425.13317
37.91400	-1.95719	-425.67319
37.93600	-1.95891	-426.18433
37.96200	-1.96016	-426.70164
38.00800	-1.96219	-427.21540
38.09200	-1.96516	-427.72645
38.15800	-1.96797	-428.22894
38.21400	-1.97047	-428.73630
38.26400	-1.97297	-429.24228
38.31000	-1.97531	-429.75357
38.35200	-1.97766	-430.27198
38.39000	-1.98000	-430.79996
38.42600	-1.98203	-431.31140
38.46200	-1.98469	-431.83592
38.49000	-1.98703	-432.36873
38.51400	-1.98875	-432.89620
38.54000	-1.99094	-433.43046
38.56600	-1.99219	-433.94095
38.63800	-1.99453	-434.44508
38.73400	-1.99797	-434.94958
38.79800	-2.00063	-435.45541
38.85800	-2.00328	-435.95788
38.91000	-2.00578	-436.46124
38.95000	-2.00828	-436.98198
38.98400	-2.01031	-437.50393
39.01400	-2.01312	-438.03692
39.03400	-2.01516	-438.53727
39.05200	-2.01672	-439.04340
39.07400	-2.01813	-439.58095
39.10600	-2.01969	-440.09337
39.18000	-2.02234	-440.60048
39.25800	-2.02547	-441.11395
39.31200	-2.02797	-441.61725
39.35600	-2.03031	-442.12586
39.40000	-2.03266	-442.64331
39.44400	-2.03484	-443.15735
39.48600	-2.03719	-443.67012
39.52600	-2.03938	-444.17393
39.56400	-2.04188	-444.69693
39.59400	-2.04391	-445.21096
39.62600	-2.04563	-445.73638
39.66200	-2.04781	-446.24740
39.70800	-2.04953	-446.75753
39.79200	-2.05266	-447.26989
39.85400	-2.05547	-447.77542
39.90600	-2.05797	-448.28093
39.95400	-2.06031	-448.78873
40.00000	-2.06266	-449.29263
40.04400	-2.06484	-449.79286
40.08800	-2.06734	-450.31610
40.12400	-2.07000	-450.82021
40.15200	-2.07188	-451.35260
40.18200	-2.07391	-451.88338
40.21600	-2.07578	-452.41186
40.26200	-2.07766	-452.91367
40.34600	-2.08078	-453.42183
40.41200	-2.08375	-453.93309
40.46600	-2.08625	-454.45052
40.51400	-2.08859	-454.95614
40.56400	-2.09109	-455.47453
40.60800	-2.09328	-455.97783
40.65000	-2.09563	-456.49767
40.69200	-2.09828	-457.02326
40.72200	-2.10063	-457.52832
40.75000	-2.10250	-458.05123
40.78200	-2.10453	-458.56807
40.82000	-2.10625	-459.06910
40.91200	-2.10953	-459.57640
40.98600	-2.11281	-460.07931
41.04600	-2.11578	-460.58905
41.09600	-2.11828	-461.10809
41.14600	-2.12094	-461.62626
41.18600	-2.12344	-462.12861
41.22200	-2.12578	-462.65820
41.25000	-2.12813	-463.16001
41.27600	-2.13000	-463.69612
41.30600	-2.13156	-464.21644
41.36000	-2.13391	-464.72603
41.43400	-2.13703	-465.22960
41.49400	-2.13984	-465.73913
41.55200	-2.14250	-466.24586
41.60600	-2.14531	-466.76046
41.65400	-2.14781	-467.26394
41.69800	-2.15047	-467.76396
41.73600	-2.15281	-468.28246
41.77200	-2.15547	-468.79891
41.80000	-2.15797	-469.32438
41.82200	-2.15984	-469.84076
41.84600	-2.16172	-470.38069
41.88000	-2.16297	-470.88361
41.98000	-2.16563	-471.08418
42.07200	-2.16938	-471.58614
42.13600	-2.17219	-472.08637
42.19200	-2.17484	-472.60082
42.24400	-2.17766	-473.10558
42.28400	-2.18016	-473.61922
42.32000	-2.18297	-474.13036
42.34600	-2.18531	-474.64508
42.36800	-2.18703	-475.14838
42.39800	-2.18844	-475.67105
42.47000	-2.19125	-476.17552
42.56600	-2.19500	-476.67560
42.64000	-2.19828	-477.18778
42.70200	-2.20141	-477.68995
42.75600	-2.20406	-478.20732
42.80400	-2.20656	-478.71080
42.85200	-2.20922	-479.22641
42.89200	-2.21234	-479.75877
42.91800	-2.21453	-480.29587
42.94200	-2.21656	-480.82775
42.96600	-2.21828	-481.33662
43.00000	-2.21984	-481.84600
43.10000	-2.22328	-482.31322
43.18000	-2.22688	-482.82847
43.23800	-2.22969	-483.33737
43.28800	-2.23219	-483.83784
43.33600	-2.23500	-484.35676
43.37600	-2.23734	-484.86784
43.41000	-2.24062	-485.37767
43.43200	-2.24234	-485.91003
43.45600	-2.24375	-486.42069
43.50200	-2.24578	-486.93255
43.60200	-2.24937	-487.36939
43.68600	-2.25281	-487.87570
43.75200	-2.25578	-488.38845
43.80800	-2.25859	-488.89366
43.85600	-2.26109	-489.40712
43.90000	-2.26375	-489.91483
43.94200	-2.26609	-490.43009
43.98200	-2.26891	-490.93458
44.01200	-2.27141	-491.45141
44.03600	-2.27313	-491.96166
44.06600	-2.27484	-492.47134
44.12400	-2.27703	-492.97366
44.22400	-2.28094	-493.41545
44.29400	-2.28406	-493.92962
44.35200	-2.28688	-494.43784
44.40600	-2.28953	-494.94329
44.45800	-2.29234	-495.45240
44.50600	-2.29516	-495.97120
44.53800	-2.29766	-496.47138
44.56600	-2.29953	-496.97700
44.60400	-2.30141	-497.49580
44.68000	-2.30453	-497.99794
44.77600	-2.30828	-498.50863
44.85600	-2.31172	-499.00979
44.92400	-2.31484	-499.52590
44.98000	-2.31781	-500.03397
45.02800	-2.32047	-500.53602
45.07400	-2.32313	-501.05852
45.11200	-2.32609	-501.56033
45.13800	-2.32859	-502.06673
45.16200	-2.33078	-502.60317
45.18600	-2.33250	-503.14206
45.22200	-2.33406	-503.64697
45.32200	-2.33750	-503.95960
45.41000	-2.34125	-504.46361
45.47200	-2.34422	-504.97562
45.53400	-2.34734	-505.48559
45.58600	-2.35016	-505.99396
45.62800	-2.35344	-506.51020
45.65400	-2.35578	-507.02858
45.67800	-2.35750	-507.55590
45.71000	-2.35922	-508.06731
45.79600	-2.36266	-508.57437
45.88600	-2.36641	-509.07803
45.95400	-2.36953	-509.58484
46.00800	-2.37250	-510.10156
46.05400	-2.37531	-510.62614
46.09200	-2.37766	-511.12890
46.13200	-2.38016	-511.64979
46.17200	-2.38297	-512.17061
46.20000	-2.38547	-512.67362
46.22400	-2.38734	-513.20332
46.25200	-2.38953	-513.71515
46.28600	-2.39094	-514.21875
46.38600	-2.39359	-514.38034
46.48600	-2.39766	-514.79799
46.55000	-2.40063	-515.31261
46.60400	-2.40344	-515.81466
46.64800	-2.40609	-516.31659
46.68800	-2.40875	-516.84111
46.72000	-2.41156	-517.37660
46.74400	-2.41359	-517.91751
46.76800	-2.41500	-518.42743
46.83800	-2.41750	-518.93210
46.93800	-2.42094	-519.19591
47.02000	-2.42438	-519.71012
47.08200	-2.42734	-520.21235
47.13800	-2.43016	-520.72930
47.18800	-2.43297	-521.23976
47.23000	-2.43531	-521.74038
47.27400	-2.43797	-522.26633
47.31200	-2.44078	-522.79228
47.33800	-2.44313	-523.30250
47.36200	-2.44484	-523.81003
47.39200	-2.44672	-524.32871
47.45000	-2.44891	-524.83189
47.55000	-2.45250	-525.15632
47.62200	-2.45594	-525.66868
47.68200	-2.45875	-526.17270
47.74400	-2.46188	-526.69126
47.78800	-2.46453	-527.19820
47.82400	-2.46781	-527.71866
47.84600	-2.46984	-528.23645
47.86600	-2.47125	-528.74500
47.89600	-2.47281	-529.26201
47.99600	-2.47625	-529.72305
48.09600	-2.48031	-530.21711
48.16800	-2.48359	-530.72941
48.22800	-2.48656	-531.23331
48.28800	-2.48953	-531.74973
48.34200	-2.49250	-532.26966
48.39200	-2.49547	-532.78285
48.42800	-2.49828	-533.31125
48.45600	-2.50031	-533.84244
48.48800	-2.50250	-534.35951
48.52800	-2.50422	-534.86192
48.62800	-2.50797	-535.26753
48.71200	-2.51172	-535.76905
48.77000	-2.51469	-536.26907
48.82600	-2.51766	-536.78322
48.87200	-2.52031	-537.30130
48.91600	-2.52359	-537.81134
48.94400	-2.52609	-538.35618
48.96600	-2.52766	-538.86569
48.99600	-2.52922	-539.37083
49.09600	-2.53297	-539.83676
49.19600	-2.53703	-540.29888
49.28200	-2.54078	-540.80671
49.34400	-2.54391	-541.30822
49.39600	-2.54672	-541.82082
49.44000	-2.54937	-542.32866
49.48000	-2.55219	-542.83583
49.51000	-2.55500	-543.34885
49.53200	-2.55703	-543.84959
49.55400	-2.55922	-544.39652
49.57600	-2.56031	-544.89756
49.67600	-2.56328	-545.25834
49.77600	-2.56734	-545.55798
49.85000	-2.57078	-546.06140
49.91200	-2.57391	-546.56577
49.96800	-2.57703	-547.07617
50.01000	-2.57984	-547.58942
50.04000	-2.58250	-548.08986
50.06600	-2.58422	-548.60926
50.10600	-2.58609	-549.11435
50.20600	-2.58984	-549.53915
50.30600	-2.59406	-550.04251
50.37400	-2.59750	-550.55022
50.43200	-2.60047	-551.06062
50.48400	-2.60328	-551.56505
50.53400	-2.60594	-552.06507
50.58000	-2.60906	-552.57452
50.61200	-2.61188	-553.09314
50.63600	-2.61375	-553.61301
50.66200	-2.61594	-554.13777
50.69400	-2.61750	-554.64363
50.79400	-2.62047	-554.83699
50.89400	-2.62438	-555.18949
50.96600	-2.62781	-555.69649
51.03000	-2.63094	-556.20360
51.07600	-2.63391	-556.71030
51.11600	-2.63672	-557.23608
51.14400	-2.63938	-557.74611
51.16600	-2.64109	-558.26122
51.19400	-2.64266	-558.77578
51.29400	-2.64625	-559.22651
51.39400	-2.65031	-559.56775
51.47000	-2.65375	-560.07683
51.53000	-2.65687	-560.58294
51.58800	-2.66000	-561.09387
51.63600	-2.66281	-561.60045
51.68400	-2.66578	-562.10750
51.72000	-2.66844	-562.63864
51.75200	-2.67047	-563.14814
51.79000	-2.67313	-563.65615
51.84000	-2.67516	-564.15719
51.94000	-2.67875	-564.41587
52.01800	-2.68250	-564.92561
52.08200	-2.68578	-565.44095
52.13600	-2.68859	-565.94718
52.18600	-2.69172	-566.46389
52.22600	-2.69500	-566.98358
52.25000	-2.69703	-567.50131
52.27400	-2.69922	-568.02708
52.30000	-2.70078	-568.54022
52.40000	-2.70391	-568.92616
52.50000	-2.70750	-569.12827
52.59600	-2.71156	-569.62955
52.67000	-2.71500	-570.14066
52.73400	-2.71844	-570.65469
52.78400	-2.72125	-571.16008
52.82400	-2.72453	-571.66290
52.85000	-2.72672	-572.17568
52.88000	-2.72891	-572.70139
52.91400	-2.73094	-573.22681
53.01400	-2.73453	-573.56650
53.11400	-2.73891	-574.01240
53.18400	-2.74234	-574.52112
53.25200	-2.74563	-575.02449
53.31400	-2.74922	-575.53035
53.35400	-2.75250	-576.03753
53.38000	-2.75484	-576.56068
53.40400	-2.75625	-577.06672
53.45000	-2.75844	-577.56758
53.55000	-2.76219	-577.89141
53.64800	-2.76688	-578.39954
53.71400	-2.77000	-578.90105
53.77800	-2.77344	-579.41705
53.82600	-2.77641	-579.92297
53.87200	-2.77938	-580.43897
53.90600	-2.78250	-580.95282
53.92800	-2.78469	-581.46477
53.94800	-2.78656	-581.96974
53.97200	-2.78781	-582.48603
54.07200	-2.79016	-582.51846
54.17200	-2.79391	-582.68315
54.24200	-2.79734	-583.19896
54.30600	-2.80063	-583.71383
54.36600	-2.80422	-584.21844
54.40800	-2.80703	-584.73277
54.43800	-2.80984	-585.24615
54.46200	-2.81172	-585.78318
54.49200	-2.81328	-586.30127
54.59200	-2.81687	-586.71296
54.69200	-2.82094	-587.06248
54.78000	-2.82500	-587.57478
54.84400	-2.82828	-588.07880
54.90200	-2.83141	-588.58311
54.96200	-2.83453	-589.09190
55.00200	-2.83797	-589.62172
55.02600	-2.84000	-590.15912
55.05000	-2.84219	-590.68245
55.07600	-2.84391	-591.20500
55.17600	-2.84719	-591.67171
55.27600	-2.85125	-592.00478
55.34200	-2.85469	-592.52143
55.39800	-2.85766	-593.02759
55.44800	-2.86063	-593.53995
55.48800	-2.86328	-594.05416
55.51800	-2.86625	-594.59257
55.54000	-2.86781	-595.11620
55.57000	-2.86938	-595.61938
55.67000	-2.87266	-595.93654
55.77000	-2.87625	-596.11452
55.87000	-2.88031	-596.58206
55.94200	-2.88375	-597.09334
56.00200	-2.88703	-597.60165
56.05000	-2.88969	-598.11801
56.09600	-2.89250	-598.63436
56.13200	-2.89594	-599.16478
56.15400	-2.89781	-599.69687
56.17600	-2.89984	-600.23648
56.20000	-2.90141	-600.77089
56.25000	-2.90344	-601.27240
56.35000	-2.90719	-601.53371
56.43200	-2.91125	-602.04995
56.50200	-2.91437	-602.55146
56.58400	-2.91828	-603.06299
56.63200	-2.92156	-603.56897
56.66200	-2.92375	-604.09254
56.69200	-2.92547	-604.59709
56.75800	-2.92844	-605.09944
56.85800	-2.93234	-605.51739
56.95800	-2.93656	-606.01115
57.03600	-2.94031	-606.51374
57.09800	-2.94359	-607.01531
57.15000	-2.94641	-607.52559
57.20000	-2.94937	-608.03550
57.23600	-2.95250	-608.53595
57.26200	-2.95422	-609.04139
57.29600	-2.95641	-609.54911
57.39600	-2.96016	-610.01068
57.49600	-2.96453	-610.48883
57.56800	-2.96828	-610.99708
57.62200	-2.97125	-611.49961
57.67400	-2.97422	-612.00106
57.72000	-2.97734	-612.50633
57.75200	-2.98016	-613.03151
57.77800	-2.98203	-613.54262
57.81200	-2.98391	-614.04759
57.91200	-2.98781	-614.43484
58.01200	-2.99203	-614.85201
58.11000	-2.99641	-615.35543
58.19200	-3.00031	-615.85969
58.25800	-3.00359	-616.36251
58.31600	-3.00688	-616.86361
58.35800	-3.01016	-617.36852
58.38800	-3.01234	-617.87456
58.42600	-3.01484	-618.39616
58.49600	-3.01750	-618.89821
58.59600	-3.02156	-619.16977
58.67600	-3.02563	-619.68029
58.73600	-3.02906	-620.19843
58.78400	-3.03203	-620.70870
58.82600	-3.03531	-621.22774
58.85200	-3.03750	-621.72914
58.88000	-3.03906	-622.23214
58.98000	-3.04250	-622.53243
59.08000	-3.04641	-622.74200
59.18000	-3.05063	-623.12031
59.26800	-3.05484	-623.63267
59.33400	-3.05844	-624.14819
59.38800	-3.06172	-624.67092
59.43200	-3.06484	-625.17709
59.46200	-3.06813	-625.69749
59.48200	-3.07016	-626.23262
59.50000	-3.07219	-626.73897
59.52000	-3.07344	-627.27290
59.62000	-3.07625	-627.52056
59.72000	-3.08000	-627.57838
59.80400	-3.08391	-628.07977
59.86800	-3.08734	-628.58790
59.92200	-3.09078	-629.10253
59.95400	-3.09359	-629.60351
59.98000	-3.09562	-630.12391
60.01600	-3.09734	-630.63252
60.11600	-3.10094	-630.83917
60.21600	-3.10531	-631.25110
60.29800	-3.10906	-631.75607
60.37400	-3.11312	-632.26712
60.43200	-3.11641	-632.78317
60.49000	-3.11953	-633.30019
60.53400	-3.12297	-633.80456
60.56400	-3.12500	-634.30870
60.60000	-3.12750	-634.81164
60.70000	-3.13109	-635.31297
60.80000	-3.13516	-635.56665
60.90000	-3.13969	-636.01625
60.97800	-3.14375	-636.52164
61.03200	-3.14734	-637.02881
61.06200	-3.15062	-637.56871
61.08200	-3.15234	-638.08841
61.10600	-3.15375	-638.60351
61.20600	-3.15750	-639.01180
61.30600	-3.16125	-639.17315
61.40600	-3.16578	-639.60558
61.49200	-3.16984	-640.11055
61.56000	-3.17344	-640.61350
61.62400	-3.17750	-641.12085
61.65600	-3.18016	-641.64919
61.68600	-3.18281	-642.17710
61.71400	-3.18469	-642.69733
61.81400	-3.18813	-643.07296
61.91400	-3.19250	-643.38201
62.00200	-3.19688	-643.89133
62.06400	-3.20016	-644.39619
62.12200	-3.20359	-644.90527
62.15400	-3.20766	-645.42049
62.17200	-3.20969	-645.98393
62.18800	-3.21094	-646.50923
62.21400	-3.21219	-647.02886
62.31400	-3.21516	-647.10975
62.41400	-3.21922	-647.29482
62.49400	-3.22313	-647.79538
62.55800	-3.22656	-648.29677
62.61000	-3.22984	-648.79912
62.64800	-3.23234	-649.31190
62.68200	-3.23578	-649.83386
62.70200	-3.23797	-650.33913
62.72000	-3.24000	-650.85602
62.73800	-3.24156	-651.38626
62.76000	-3.24250	-651.90071
62.86000	-3.24406	-651.59607
62.96000	-3.24719	-651.40182
63.05000	-3.25125	-651.90458
63.12400	-3.25500	-652.41629
63.17600	-3.25812	-652.91798
63.22000	-3.26109	-653.43940
63.25000	-3.26438	-653.95832
63.27000	-3.26594	-654.47605
63.29600	-3.26719	-654.99765
63.39600	-3.27063	-655.25413
63.49600	-3.27469	-655.49409
63.58000	-3.27875	-655.99817
63.64600	-3.28219	-656.50129
63.71800	-3.28563	-657.00871
63.79000	-3.28922	-657.51898
63.83800	-3.29297	-658.03361
63.86600	-3.29484	-658.55980
63.90000	-3.29766	-659.07174
63.93000	-3.29953	-659.59758
64.03000	-3.30297	-659.95765
64.13000	-3.30734	-660.32511
64.19800	-3.31094	-660.82752
64.25400	-3.31406	-661.34268
64.29800	-3.31688	-661.86064
64.33600	-3.32047	-662.37885
64.35800	-3.32234	-662.90063
64.38000	-3.32438	-663.42556
64.40600	-3.32578	-663.93000
64.50600	-3.32844	-663.97828
64.60600	-3.33187	-664.02471
64.70200	-3.33625	-664.53195
64.77600	-3.33984	-665.03644
64.84400	-3.34359	-665.54689
64.90000	-3.34688	-666.06534
64.93600	-3.35016	-666.57406
64.96000	-3.35188	-667.08857
64.98800	-3.35438	-667.61130
65.01600	-3.35594	-668.12724
65.11600	-3.35922	-668.38086
65.21600	-3.36344	-668.62732
65.29400	-3.36719	-669.12848
65.36600	-3.37094	-669.63291
65.42200	-3.37422	-670.15266
65.46000	-3.37781	-670.67844
65.48000	-3.38000	-671.18299
65.49800	-3.38125	-671.68933
65.52600	-3.38250	-672.19496
65.62600	-3.38563	-672.25838
65.72600	-3.38953	-672.39743
65.82000	-3.39391	-672.90962
65.88800	-3.39750	-673.41298
65.94600	-3.40062	-673.91771
65.99600	-3.40375	-674.43067
66.03400	-3.40734	-674.94935
66.05600	-3.40953	-675.47268
66.07600	-3.41141	-676.00209
66.09800	-3.41266	-676.52267
66.19800	-3.41531	-676.62311
66.29800	-3.41906	-676.66459
66.38600	-3.42328	-677.16503
66.45400	-3.42687	-677.67382
66.51000	-3.43016	-678.18135
66.55200	-3.43375	-678.70933
66.57400	-3.43609	-679.22789
66.59200	-3.43750	-679.73500
66.61800	-3.43875	-680.24486
66.71800	-3.44234	-680.45634
66.81800	-3.44641	-680.69482
66.91200	-3.45078	-681.19568
67.00000	-3.45516	-681.70780
67.06800	-3.45859	-682.21259
67.12000	-3.46250	-682.73187
67.14600	-3.46469	-683.23702
67.17200	-3.46656	-683.74306
67.20000	-3.46875	-684.25947
67.30000	-3.47188	-684.59761
67.40000	-3.47578	-684.69417
67.48600	-3.48000	-685.20910
67.54800	-3.48328	-685.71639
67.60200	-3.48672	-686.22118
67.64000	-3.49062	-686.75268
67.65800	-3.49266	-687.25479
67.67600	-3.49375	-687.80172
67.70600	-3.49516	-688.30800
67.80600	-3.49828	-688.30210
67.90600	-3.50219	-688.45761
68.00600	-3.50688	-688.96097
68.07800	-3.51063	-689.46683
68.14000	-3.51406	-689.98146
68.20000	-3.51750	-690.48750
68.23600	-3.52094	-691.01590
68.26000	-3.52297	-691.54453
68.28400	-3.52516	-692.07728
68.31000	-3.52641	-692.57945
68.41000	-3.52953	-692.66486
68.51000	-3.53344	-692.82126
68.61000	-3.53797	-693.28928
68.68400	-3.54187	-693.80367
68.74000	-3.54547	-694.32366
68.76800	-3.54844	-694.84973
68.78800	-3.55016	-695.36865
68.81000	-3.55156	-695.86921
68.91000	-3.55531	-696.27976
69.01000	-3.55922	-696.39486
69.11000	-3.56359	-696.80697
69.19600	-3.56781	-697.31653
69.26200	-3.57156	-697.82919
69.31600	-3.57500	-698.34882
69.35000	-3.57797	-698.88169
69.37800	-3.58000	-699.40490
69.40800	-3.58219	-699.91446
69.50800	-3.58547	-700.20151
69.60800	-3.58969	-700.39833
69.70200	-3.59406	-700.91033
69.78200	-3.59828	-701.41715
69.84000	-3.60187	-701.93166
69.87200	-3.60500	-702.44586
69.89400	-3.60703	-702.96669
69.91600	-3.60828	-703.46761
70.01600	-3.61234	-703.92996
70.11600	-3.61641	-704.11837
70.21600	-3.62094	-704.56672
70.29400	-3.62500	-705.07061
70.35400	-3.62828	-705.58250
70.40800	-3.63156	-706.09117
70.44800	-3.63500	-706.59775
70.47200	-3.63719	-707.14408
70.49600	-3.63906	-707.67665
70.52600	-3.64078	-708.19986
70.62600	-3.64359	-708.18543
70.72600	-3.64781	-708.36455
70.80400	-3.65172	-708.87625
70.86800	-3.65531	-709.38575
70.91400	-3.65828	-709.90264
70.94400	-3.66172	-710.43473
70.96200	-3.66359	-710.93810
70.98000	-3.66469	-711.44503
71.01600	-3.66609	-711.94619
71.11600	-3.66891	-711.70521
71.21600	-3.67297	-711.88962
71.30800	-3.67734	-712.39531
71.37200	-3.68078	-712.90302
71.42800	-3.68391	-713.40865
71.48000	-3.68688	-713.92524
71.53200	-3.69016	-714.43266
71.56400	-3.69297	-714.94877
71.58800	-3.69469	-715.46370
71.62000	-3.69672	-715.97534
71.72000	-3.69984	-716.13950
71.82000	-3.70359	-716.22354
71.91800	-3.70828	-716.72362
71.98600	-3.71188	-717.22823
72.03600	-3.71500	-717.74250
72.07000	-3.71859	-718.28085
72.09000	-3.72063	-718.80406
72.11000	-3.72188	-719.32393
72.21000	-3.72547	-719.73461
72.31000	-3.72922	-719.82616
72.41000	-3.73375	-720.22533
72.49000	-3.73781	-720.73001
72.55400	-3.74125	-721.23444
72.61800	-3.74469	-721.73989
72.66400	-3.74844	-722.27567
72.69000	-3.75047	-722.80329
72.71800	-3.75281	-723.32978
72.75400	-3.75438	-723.83636
72.85400	-3.75781	-723.85001
72.95400	-3.76219	-724.18511
73.03400	-3.76641	-724.69991
73.08600	-3.76953	-725.20423
73.13400	-3.77328	-725.72291
73.15800	-3.77641	-726.26621
73.17400	-3.77781	-726.80610
73.19000	-3.77891	-727.31799
73.21800	-3.78016	-727.82439
73.31800	-3.78297	-727.58335
73.41800	-3.78672	-727.62179
73.51800	-3.79125	-728.10757
73.59800	-3.79531	-728.61940
73.67000	-3.79906	-729.13241
73.72800	-3.80281	-729.63428
73.76000	-3.80531	-730.16262
73.79200	-3.80781	-730.67069
73.82200	-3.80953	-731.18138
73.92200	-3.81312	-731.40651
74.02200	-3.81750	-731.70727
74.11000	-3.82172	-732.21207
74.19000	-3.82578	-732.72461
74.25000	-3.82953	-733.23530
74.28000	-3.83281	-733.77365
74.30000	-3.83437	-734.32368
74.32800	-3.83578	-734.83711
74.42800	-3.83937	-735.03357
74.52800	-3.84344	-735.20118
74.62800	-3.84797	-735.59046
74.70600	-3.85187	-736.09638
74.77000	-3.85547	-736.59784
74.82800	-3.85906	-737.10847
74.86000	-3.86219	-737.64992
74.88400	-3.86422	-738.19137
74.90800	-3.86672	-738.72459
74.93200	-3.86781	-739.24702
75.03200	-3.87063	-739.16674
75.13200	-3.87453	-739.24047
75.22600	-3.87906	-739.74293
75.29800	-3.88297	-740.26120
75.35200	-3.88656	-740.77129
75.38000	-3.88953	-741.27346
75.40000	-3.89109	-741.79441
75.42800	-3.89250	-742.31315
75.52800	-3.89625	-742.51610
75.62800	-3.90031	-742.72203
75.72600	-3.90516	-743.22850
75.79200	-3.90859	-743.74294
75.85800	-3.91219	-744.24988
75.93200	-3.91687	-744.76057
75.96200	-3.91922	-745.26668
75.99800	-3.92141	-745.77546
76.04200	-3.92406	-746.29337
76.14200	-3.92719	-746.24765
76.24200	-3.93125	-746.40733
76.33200	-3.93578	-746.91331
76.40200	-3.93969	-747.42633
76.45200	-3.94281	-747.93577
76.48400	-3.94656	-748.45338
76.50200	-3.94828	-748.97677
76.52000	-3.95016	-749.49610
76.54000	-3.95141	-750.02158
76.64000	-3.95422	-750.08088
76.74000	-3.95781	-749.96346
76.84000	-3.96234	-750.35310
76.94000	-3.96719	-750.84782
77.01400	-3.97109	-751.35654
77.06400	-3.97531	-751.87707
77.08600	-3.97719	-752.41345
77.10800	-3.97938	-752.94292
77.13000	-3.98094	-753.46178
77.23000	-3.98422	-753.77774
77.33000	-3.98813	-753.78823
77.42800	-3.99297	-754.29338
77.51000	-3.99734	-754.80741
77.56000	-4.00078	-755.31846
77.59000	-4.00453	-755.85306
77.60800	-4.00594	-756.39337
77.63000	-4.00703	-756.91515
77.73000	-4.01016	-756.87879
77.83000	-4.01375	-756.84845
77.93000	-4.01844	-757.21830
78.02600	-4.02312	-757.71916
78.09200	-4.02687	-758.23081
78.14400	-4.03047	-758.73286
78.17200	-4.03359	-759.25064
78.19200	-4.03563	-759.80151
78.21200	-4.03719	-760.32543
78.31200	-4.04016	-760.54597
78.41200	-4.04391	-760.43552
78.51200	-4.04844	-760.81228
78.60200	-4.05297	-761.32423
78.66400	-4.05672	-761.83844
78.69400	-4.06063	-762.35276
78.71000	-4.06234	-762.87204
78.72600	-4.06328	-763.38226
78.75800	-4.06484	-763.88514
78.85800	-4.06828	-763.79216
78.95800	-4.07234	-763.91965
79.05800	-4.07703	-764.38117
79.13400	-4.08125	-764.88811
79.19400	-4.08453	-765.39171
79.23200	-4.08859	-765.92076
79.25200	-4.09047	-766.44880
79.27200	-4.09250	-766.99519
79.29200	-4.09406	-767.53610
79.32800	-4.09531	-768.04250
79.42800	-4.09766	-767.53706
79.52800	-4.10203	-767.65698
79.60400	-4.10594	-768.17006
79.66600	-4.10938	-768.68260
79.71600	-4.11234	-769.18417
79.75200	-4.11656	-769.71102
79.76800	-4.11812	-770.21730
79.78400	-4.11906	-770.73306
79.81600	-4.12047	-771.23868
79.91600	-4.12328	-770.88702
80.01600	-4.12703	-770.84959
80.11600	-4.13141	-771.16239
80.21600	-4.13609	-771.61789
80.29000	-4.14016	-772.12179
80.34200	-4.14344	-772.63814
80.37200	-4.14672	-773.16785
80.39000	-4.14844	-773.67640
80.41000	-4.15047	-774.23036
80.43200	-4.15156	-774.76168
80.53200	-4.15484	-774.83082
80.63200	-4.15875	-774.81377
80.73200	-4.16328	-775.25848
80.80400	-4.16719	-775.76476
80.85400	-4.17094	-776.26663
80.87800	-4.17359	-776.78597
80.89600	-4.17547	-777.34333
80.91400	-4.17656	-777.86779
81.01400	-4.18000	-778.18894
81.11400	-4.18375	-778.11813
81.21400	-4.18828	-778.56690
81.30000	-4.19266	-779.07866
81.36200	-4.19609	-779.58888
81.41600	-4.19953	-780.09838
81.45000	-4.20266	-780.61372
81.47600	-4.20469	-781.14486
81.50400	-4.20688	-781.66521
81.60400	-4.21016	-781.94189
81.70400	-4.21375	-781.81070
81.80400	-4.21859	-782.26775
81.88800	-4.22281	-782.77725
81.94400	-4.22641	-783.29474
81.97600	-4.22984	-783.82623
81.99400	-4.23188	-784.32673
82.01200	-4.23313	-784.87974
82.03600	-4.23437	-785.39681
82.13600	-4.23750	-785.32457
82.23600	-4.24141	-785.31337
82.33600	-4.24563	-785.60871
82.43000	-4.25047	-786.11982
82.49000	-4.25391	-786.62187
82.54000	-4.25688	-787.12726
82.58000	-4.26031	-787.66096
82.60600	-4.26219	-788.18458
82.64000	-4.26469	-788.68645
82.69000	-4.26672	-789.18868
82.79000	-4.27000	-789.00164
82.89000	-4.27484	-789.40195
82.96800	-4.27906	-789.90728
83.02400	-4.28234	-790.40974
83.06400	-4.28594	-790.92664
83.08800	-4.28813	-791.46463
83.11200	-4.28953	-791.97204
83.21200	-4.29297	-792.14340
83.31200	-4.29672	-792.11187
83.41200	-4.30109	-792.36478
83.51200	-4.30594	-792.84227
83.58000	-4.30969	-793.34378
83.63200	-4.31297	-793.85835
83.67600	-4.31688	-794.39479
83.69800	-4.31922	-794.94947
83.71600	-4.32125	-795.49062
83.73400	-4.32266	-796.01866
83.76000	-4.32375	-796.52745
83.86000	-4.32625	-796.08321
83.96000	-4.33016	-795.94308
84.06000	-4.33484	-796.39500
84.13600	-4.33906	-796.89658
84.18200	-4.34297	-797.42026
84.20400	-4.34516	-797.95337
84.22400	-4.34641	-798.45423
84.32400	-4.35000	-798.80357
84.42400	-4.35375	-798.76703
84.52400	-4.35859	-799.21573
84.60200	-4.36266	-799.72786
84.67200	-4.36625	-800.22955
84.74000	-4.37016	-800.73500
84.77600	-4.37359	-801.24336
84.79800	-4.37547	-801.77146
84.82000	-4.37766	-802.28293
84.84200	-4.37906	-802.78713
84.94200	-4.38219	-802.87331
85.04200	-4.38594	-802.79225
85.14200	-4.39047	-803.12186
85.21600	-4.39469	-803.63649
85.26400	-4.39844	-804.14951
85.28600	-4.40141	-804.67194
85.30200	-4.40266	-805.23193
85.32000	-4.40375	-805.74715
85.42000	-4.40687	-805.89545
85.52000	-4.41062	-805.72140
85.62000	-4.41516	-806.06717
85.70400	-4.41938	-806.58138
85.77400	-4.42328	-807.09249
85.83400	-4.42703	-807.60455
85.86600	-4.42984	-808.11399
85.89200	-4.43187	-808.64727
85.91800	-4.43422	-809.15064
85.95000	-4.43547	-809.66330
86.05000	-4.43875	-809.48704
86.15000	-4.44313	-809.63910
86.24000	-4.44750	-810.14293
86.31600	-4.45156	-810.64677
86.37200	-4.45625	-811.17529
86.39200	-4.45891	-811.72132
86.40600	-4.46016	-812.26718
86.42200	-4.46125	-812.81561
86.52200	-4.46438	-813.01367
86.62200	-4.46797	-812.83516
86.72200	-4.47250	-813.18820
86.79800	-4.47656	-813.70002
86.85000	-4.47969	-814.20368
86.89400	-4.48266	-814.71276
86.92600	-4.48609	-815.24044
86.94400	-4.48828	-815.78803
86.95800	-4.49000	-816.29831
86.97200	-4.49187	-816.83749
86.98600	-4.49266	-817.39110
87.00600	-4.49344	-817.91830
87.09000	-4.49484	-817.41619
87.14400	-4.49594	-816.91450
87.24400	-4.50016	-816.88982
87.31400	-4.50359	-817.39783
87.38600	-4.50750	-817.89869
87.44400	-4.51047	-818.40062
87.48200	-4.51406	-818.92258
87.50400	-4.51563	-819.44793
87.54000	-4.51719	-819.95678
87.64000	-4.52063	-819.91756
87.74000	-4.52484	-820.07349
87.84000	-4.52953	-820.52207
87.91800	-4.53344	-821.02579
87.99400	-4.53734	-821.52981
88.05000	-4.54109	-822.04390
88.07800	-4.54375	-822.57909
88.10000	-4.54547	-823.09306
88.12600	-4.54797	-823.60387
88.14800	-4.54938	-824.11408
88.24800	-4.55266	-824.35024
88.34800	-4.55672	-824.33462
88.44200	-4.56141	-824.83673
88.50000	-4.56469	-825.34373
88.54600	-4.56766	-825.85734
88.58000	-4.57109	-826.35987
88.60000	-4.57281	-826.90734
88.62200	-4.57422	-827.44718
88.72200	-4.57734	-827.57294
88.82200	-4.58078	-827.34782
88.92200	-4.58531	-827.69901
89.01000	-4.58969	-828.20374
89.07200	-4.59313	-828.71211
89.12600	-4.59641	-829.22888
89.16400	-4.59969	-829.72956
89.18600	-4.60172	-830.27869
89.20600	-4.60344	-830.79487
89.22800	-4.60563	-831.31498
89.25200	-4.60672	-831.83253
89.35200	-4.60969	-831.70277
89.45200	-4.61391	-831.78365
89.54400	-4.61828	-832.29202
89.61600	-4.62234	-832.80420
89.66000	-4.62516	-833.30446
89.69200	-4.62859	-833.84818
89.71000	-4.63031	-834.36495
89.73000	-4.63141	-834.91009
89.83000	-4.63469	-835.08450
89.93000	-4.63813	-834.93626
90.03000	-4.64266	-835.31165
90.11000	-4.64672	-835.81597
90.18000	-4.65047	-836.33101
90.24200	-4.65391	-836.83163
90.28000	-4.65734	-837.33940
90.30400	-4.65922	-837.87537
90.32800	-4.66109	-838.38814
90.36800	-4.66281	-838.88859
90.46800	-4.66609	-838.68074
90.56800	-4.67047	-838.91553
90.66800	-4.67547	-839.42169
90.74200	-4.67953	-839.93447
90.79400	-4.68344	-840.45261
90.81800	-4.68594	-840.99394
90.83600	-4.68719	-841.50952
90.86400	-4.68859	-842.01258
90.96400	-4.69234	-842.10694
91.06400	-4.69656	-842.28891
91.16400	-4.70109	-842.62574
91.25800	-4.70578	-843.12648
91.33000	-4.70969	-843.63395
91.37400	-4.71359	-844.16294
91.39600	-4.71531	-844.69992
91.42000	-4.71750	-845.21955
91.44600	-4.71906	-845.74580
91.54600	-4.72219	-845.74479
91.64600	-4.72641	-845.78151
91.73200	-4.73078	-846.29232
91.78800	-4.73422	-846.80122
91.83200	-4.73703	-847.31776
91.86600	-4.74109	-847.84567
91.88200	-4.74281	-848.36698
91.89600	-4.74375	-848.90538
91.91600	-4.74469	-849.43384
92.01600	-4.74734	-849.20007
92.11600	-4.75094	-849.00159
92.21600	-4.75547	-849.34103
92.29600	-4.75953	-849.84779
92.38000	-4.76391	-850.35658
92.45000	-4.76781	-850.86221
92.48400	-4.77125	-851.36688
92.50400	-4.77297	-851.88508
92.52400	-4.77500	-852.39017
92.54600	-4.77625	-852.92017
92.64600	-4.77938	-852.97501
92.74600	-4.78328	-852.94157
92.84600	-4.78812	-853.44505
92.91800	-4.79203	-853.96111
92.97000	-4.79594	-854.48658
92.99200	-4.79875	-854.99489
93.00600	-4.80016	-855.50147
93.02200	-4.80109	-856.05460
93.04800	-4.80234	-856.55463
93.14800	-4.80531	-856.31609
93.24800	-4.80906	-856.28027
93.34800	-4.81375	-856.73589
93.42200	-4.81766	-857.24425
93.48200	-4.82094	-857.75614
93.54200	-4.82438	-858.26659
93.57600	-4.82766	-858.76745
93.59600	-4.82938	-859.27176
93.61800	-4.83141	-859.77459
93.64200	-4.83281	-860.29309
93.74200	-4.83594	-860.37987
93.84200	-4.83969	-860.27646
93.94200	-4.84453	-860.74948
94.01400	-4.84844	-861.25237
94.07000	-4.85203	-861.75448
94.09800	-4.85563	-862.30654
94.11400	-4.85734	-862.84095
94.13000	-4.85828	-863.39766
94.15400	-4.85953	-863.90436
94.25400	-4.86250	-863.64788
94.35400	-4.86609	-863.53016
94.45400	-4.87031	-863.78980
94.55400	-4.87516	-864.25167
94.62200	-4.87891	-864.76618
94.67600	-4.88219	-865.27002
94.71000	-4.88531	-865.79537
94.73600	-4.88703	-866.32836
94.77200	-4.89000	-866.82922
94.80200	-4.89141	-867.33037
94.90200	-4.89469	-867.22964
95.00200	-4.89922	-867.44463
95.08600	-4.90359	-867.95616
95.14800	-4.90703	-868.45767
95.19000	-4.91141	-868.96390
95.20600	-4.91344	-869.47221
95.22000	-4.91453	-870.01741
95.23600	-4.91531	-870.54086
95.29600	-4.91750	-869.91286
95.30200	-4.91766	-869.26311
95.30800	-4.91781	-868.63309
95.31400	-4.91797	-868.07650
95.32200	-4.91828	-867.49297
95.33400	-4.91859	-866.94187
95.43400	-4.92234	-866.50640
95.53400	-4.92703	-866.71221
95.61800	-4.93141	-867.21748
95.68200	-4.93516	-867.71876
95.73000	-4.93813	-868.22307
95.76800	-4.94219	-868.76464
95.78600	-4.94453	-869.32474
95.80000	-4.94641	-869.87346
95.81200	-4.94766	-870.37653
95.82600	-4.94844	-870.94057
95.85000	-4.94906	-871.44357
95.91200	-4.95000	-870.91941
95.95600	-4.95078	-870.41914
96.05600	-4.95438	-870.09007
96.15400	-4.95906	-870.59993
96.23000	-4.96313	-871.10341
96.28200	-4.96734	-871.62113
96.30200	-4.96969	-872.14905
96.31800	-4.97094	-872.71637
96.33600	-4.97203	-873.23838
96.43600	-4.97516	-873.30252
96.53600	-4.97891	-873.21788
96.63600	-4.98359	-873.60620
96.70600	-4.98734	-874.10635
96.76600	-4.99063	-874.62121
96.83200	-4.99406	-875.12410
96.88000	-4.99797	-875.65583
96.90400	-4.99984	-876.18947
96.93000	-5.00188	-876.72061
96.95600	-5.00344	-877.23702
97.05600	-5.00672	-877.28405
97.15600	-5.01047	-877.20007
97.25600	-5.01484	-877.47669
97.34600	-5.01953	-877.99376
97.39600	-5.02375	-878.52120
97.41600	-5.02688	-879.08429
97.42800	-5.02797	-879.60476
97.44000	-5.02891	-880.11640
97.45600	-5.02969	-880.62888
97.55600	-5.03297	-880.75101
97.65600	-5.03688	-880.66244
97.75600	-5.04156	-881.04111
97.82400	-5.04531	-881.54340
97.88400	-5.04859	-882.05785
97.94800	-5.05266	-882.57980
97.97600	-5.05500	-883.11577
98.00000	-5.05703	-883.63367
98.02400	-5.05922	-884.17184
98.04800	-5.06031	-884.67836
98.14800	-5.06328	-884.48918
98.24800	-5.06734	-884.49514
98.33600	-5.07172	-884.99629
98.40600	-5.07547	-885.51003
98.46200	-5.07875	-886.01732
98.49200	-5.08250	-886.53767
98.50600	-5.08406	-887.03901
98.52000	-5.08500	-887.56770
98.54000	-5.08609	-888.09973
98.64000	-5.08906	-888.04746
98.74000	-5.09281	-887.88980
98.84000	-5.09719	-888.25828
98.93200	-5.10172	-888.76623
98.99800	-5.10547	-889.28246
99.04600	-5.10859	-889.80329
99.07400	-5.11156	-890.31374
99.09200	-5.11313	-890.82152
99.11200	-5.11500	-891.34759
99.13200	-5.11672	-891.89357
99.15600	-5.11766	-892.39681
99.25600	-5.12031	-892.03507
99.35600	-5.12422	-891.94769
99.45000	-5.12891	-892.45647
99.51400	-5.13250	-892.97408
99.56000	-5.13531	-893.48680
99.59000	-5.13891	-893.98813
99.60600	-5.14062	-894.52803
99.62000	-5.14172	-895.05523
99.63800	-5.14266	-895.57958
99.73800	-5.14563	-895.55103
99.83800	-5.14938	-895.41763
99.93800	-5.15391	-895.74820
100.02400	-5.15812	-896.25156
100.09000	-5.16172	-896.76225
100.14200	-5.16500	-897.28338
100.17200	-5.16813	-897.81952
100.19000	-5.16969	-898.32956
100.20800	-5.17125	-898.83578
100.23000	-5.17344	-899.35493
100.25400	-5.17438	-899.88053
100.35400	-5.17703	-899.54603
100.45400	-5.18063	-899.35410
100.55400	-5.18531	-899.79488
100.62000	-5.18906	-900.30485
100.66600	-5.19203	-900.81149
100.70400	-5.19578	-901.31480
100.72200	-5.19750	-901.85392
100.73800	-5.19906	-902.38708
100.75600	-5.20016	-902.90600
100.85600	-5.20344	-903.14078
100.95600	-5.20703	-902.94212
101.05600	-5.21156	-903.28437
101.15400	-5.21672	-903.78463
101.21000	-5.21984	-904.29968
101.26800	-5.22391	-904.80262
101.29200	-5.22609	-905.31737
101.31400	-5.22766	-905.86042
101.34200	-5.23000	-906.38423
101.37000	-5.23125	-906.88831
101.47000	-5.23422	-906.64852
101.57000	-5.23828	-906.67707
101.67000	-5.24312	-907.03827
[truncated: 499 more rows]
