# Supplementary material for: Strengthening of 3D Printed Fused Deposition Manufactured Parts Using the Fill Compositing Technique
Source: PLoS One. 2015 Apr 16;10(4):e0122915. doi: 10.1371/journal.pone.0122915 (PMC4400136; doi:10.1371/journal.pone.0122915)
Supplement: S1 File — This is the raw data and information on all the samples presented in this manuscript. (ZIP) [file pone.0122915.s001.zip › Specimen_RawData_193.csv]

Time	Extension	Load
(sec)	(mm)	(N)
0.00000	0.00000	0.01058
0.10000	-0.00031	0.00476
0.20000	-0.00141	0.00298
0.30000	-0.00547	0.00374
0.40000	-0.01547	0.00763
0.49000	-0.02547	0.00273
0.59000	-0.02984	-0.00039
0.69000	-0.03469	0.00564
0.79000	-0.04016	0.00621
0.89000	-0.04578	-0.00767
0.99000	-0.05203	0.00422
1.09000	-0.05625	0.00159
1.19000	-0.06078	0.00714
1.29000	-0.06547	0.00516
1.39000	-0.07172	-0.00506
1.49000	-0.07812	0.00270
1.59000	-0.08266	0.00673
1.69000	-0.08687	-0.00258
1.79000	-0.09156	0.00351
1.89000	-0.09688	0.00098
1.99000	-0.10266	0.00211
2.09000	-0.10906	0.00343
2.19000	-0.11328	0.00039
2.29000	-0.11812	-0.00087
2.39000	-0.12375	0.00336
2.49000	-0.13000	-0.00417
2.59000	-0.13609	0.00730
2.69000	-0.14000	0.00141
2.79000	-0.14391	0.00560
2.89000	-0.14844	0.00780
2.99000	-0.15328	-0.00065
3.09000	-0.15891	-0.00011
3.19000	-0.16547	0.00110
3.29000	-0.16969	0.00358
3.39000	-0.17391	-0.00380
3.49000	-0.17891	0.00223
3.59000	-0.18422	-0.00067
3.69000	-0.19031	0.00338
3.79000	-0.19531	-0.00116
3.89000	-0.19969	0.00555
3.99000	-0.20453	0.00683
4.09000	-0.20984	0.00455
4.19000	-0.21578	0.00337
4.29000	-0.22344	0.00048
4.39000	-0.22703	0.00749
4.49000	-0.23125	0.00552
4.59000	-0.23578	0.00364
4.69000	-0.24078	-0.03018
4.79000	-0.24719	-0.08534
4.89000	-0.25266	-0.13596
4.99000	-0.25688	-0.17189
5.09000	-0.26141	-0.20502
5.19000	-0.26641	-0.25656
5.29000	-0.27234	-0.30070
5.39000	-0.27953	-0.35458
5.49000	-0.28359	-0.38213
5.59000	-0.28766	-0.41454
5.69000	-0.29266	-0.44323
5.79000	-0.29859	-0.48089
5.89000	-0.30562	-0.53052
5.99000	-0.30984	-0.55908
6.09000	-0.31406	-0.57692
6.19000	-0.31859	-0.60683
6.29000	-0.32375	-0.63605
6.39000	-0.32969	-0.68101
6.49000	-0.33625	-0.73148
6.59000	-0.34031	-0.76701
6.69000	-0.34453	-0.79619
6.79000	-0.34922	-0.83233
6.89000	-0.35500	-0.88254
6.99000	-0.36172	-0.94412
7.09000	-0.36641	-0.98399
7.19000	-0.37062	-1.02254
7.29000	-0.37531	-1.05907
7.39000	-0.38047	-1.10739
7.49000	-0.38562	-1.15177
7.59000	-0.39234	-1.20999
7.69000	-0.39672	-1.24660
7.79000	-0.40078	-1.27752
7.89000	-0.40547	-1.30302
7.99000	-0.41063	-1.33778
8.09000	-0.41766	-1.40473
8.19000	-0.42250	-1.44157
8.29000	-0.42672	-1.44817
8.39000	-0.43125	-1.47571
8.49000	-0.43625	-1.50246
8.59000	-0.44188	-1.53233
8.69000	-0.45016	-1.58243
8.79000	-0.45437	-1.60778
8.89000	-0.45875	-1.61941
8.99000	-0.46391	-1.63577
9.09000	-0.46953	-1.66813
9.19000	-0.47625	-1.69936
9.29000	-0.48031	-1.71092
9.39000	-0.48437	-1.71762
9.49000	-0.48891	-1.73521
9.59000	-0.49438	-1.77378
9.69000	-0.50000	-1.79382
9.79000	-0.50719	-1.84152
9.89000	-0.51063	-1.84359
9.99000	-0.51484	-1.85730
10.09000	-0.52000	-1.88132
10.19000	-0.52594	-1.90803
10.29000	-0.53328	-1.95145
10.39000	-0.53719	-1.96204
10.49000	-0.54125	-1.97653
10.59000	-0.54578	-1.99809
10.69000	-0.55109	-2.01808
10.79000	-0.55656	-2.04544
10.89000	-0.56344	-2.08865
10.99000	-0.56781	-2.10155
11.09000	-0.57188	-2.11729
11.19000	-0.57672	-2.12960
11.29000	-0.58234	-2.16566
11.39000	-0.58906	-2.20264
11.49000	-0.59344	-2.21775
11.59000	-0.59750	-2.22569
11.69000	-0.60188	-2.24949
11.79000	-0.60687	-2.27041
11.89000	-0.61250	-2.30046
11.99000	-0.61984	-2.34287
12.09000	-0.62484	-2.37177
12.19000	-0.62891	-2.38139
12.29000	-0.63406	-2.40187
12.39000	-0.63938	-2.42867
12.49000	-0.64531	-2.45965
12.59000	-0.64984	-2.48329
12.69000	-0.65391	-2.49712
12.79000	-0.65859	-2.50830
12.89000	-0.66375	-2.53740
12.99000	-0.66938	-2.56560
13.09000	-0.67688	-2.60664
13.19000	-0.68109	-2.63105
13.29000	-0.68516	-2.63414
13.39000	-0.69000	-2.65437
13.49000	-0.69547	-2.68807
13.59000	-0.70203	-2.73168
13.69000	-0.70687	-2.75109
13.79000	-0.71141	-2.76523
13.89000	-0.71609	-2.78026
13.99000	-0.72094	-2.80471
14.09000	-0.72641	-2.83755
14.19000	-0.73328	-2.87175
14.29000	-0.73750	-2.89287
14.39000	-0.74188	-2.90491
14.49000	-0.74672	-2.92629
14.59000	-0.75234	-2.95297
14.69000	-0.75906	-2.98818
14.79000	-0.76359	-3.02403
14.89000	-0.76781	-3.03213
14.99000	-0.77266	-3.04805
15.09000	-0.77766	-3.07496
15.19000	-0.78312	-3.10089
15.29000	-0.78953	-3.13726
15.39000	-0.79406	-3.15895
15.49000	-0.79844	-3.16448
15.59000	-0.80281	-3.18949
15.69000	-0.80797	-3.20813
15.79000	-0.81516	-3.25406
15.89000	-0.82047	-3.27850
15.99000	-0.82469	-3.29263
16.09000	-0.82937	-3.31228
16.19000	-0.83469	-3.33846
16.29000	-0.84047	-3.36427
16.39000	-0.84641	-3.39708
16.49000	-0.85078	-3.41816
16.59000	-0.85531	-3.42729
16.69000	-0.86031	-3.45021
16.79000	-0.86609	-3.48110
16.89000	-0.87281	-3.52277
16.99000	-0.87797	-3.54214
17.09000	-0.88172	-3.55085
17.19000	-0.88609	-3.56780
17.29000	-0.89109	-3.59379
17.39000	-0.89703	-3.62602
17.49000	-0.90453	-3.67699
17.59000	-0.90844	-3.68876
17.69000	-0.91250	-3.70283
17.79000	-0.91750	-3.72319
17.89000	-0.92344	-3.75274
17.99000	-0.93000	-3.79228
18.09000	-0.93469	-3.81566
18.19000	-0.93875	-3.82626
18.29000	-0.94344	-3.84548
18.39000	-0.94828	-3.86432
18.49000	-0.95406	-3.90133
18.59000	-0.96094	-3.93938
18.69000	-0.96484	-3.95368
18.79000	-0.96891	-3.97149
18.89000	-0.97359	-3.98400
18.99000	-0.97937	-4.01851
19.09000	-0.98609	-4.06211
19.19000	-0.99109	-4.08839
19.29000	-0.99531	-4.09559
19.39000	-0.99969	-4.11622
19.49000	-1.00469	-4.13856
19.59000	-1.01000	-4.16416
19.69000	-1.01625	-4.20195
19.79000	-1.02109	-4.21669
19.89000	-1.02563	-4.23815
19.99000	-1.03031	-4.25094
20.09000	-1.03562	-4.27569
20.19000	-1.04234	-4.31810
20.29000	-1.04734	-4.33926
20.39000	-1.05141	-4.35122
20.49000	-1.05578	-4.36558
20.59000	-1.06063	-4.38504
20.69000	-1.06625	-4.40659
20.79000	-1.07266	-4.44764
20.89000	-1.07766	-4.46852
20.99000	-1.08234	-4.48638
21.09000	-1.08719	-4.50421
21.19000	-1.09266	-4.52860
21.29000	-1.09922	-4.55720
21.39000	-1.10406	-4.59044
21.49000	-1.10813	-4.60029
21.59000	-1.11234	-4.61429
21.69000	-1.11719	-4.63025
21.79000	-1.12266	-4.65624
21.89000	-1.13000	-4.70204
21.99000	-1.13484	-4.72975
22.09000	-1.13922	-4.73688
22.19000	-1.14391	-4.75259
22.29000	-1.14953	-4.78171
22.39000	-1.15641	-4.81708
22.49000	-1.16141	-4.83334
22.59000	-1.16531	-4.85206
22.69000	-1.16969	-4.86447
22.79000	-1.17484	-4.88489
22.89000	-1.18047	-4.91079
22.99000	-1.18750	-4.95337
23.09000	-1.19203	-4.97342
23.19000	-1.19578	-4.98133
23.29000	-1.20047	-5.00138
23.39000	-1.20594	-5.02695
23.49000	-1.21328	-5.06004
23.59000	-1.21812	-5.08631
23.69000	-1.22219	-5.09977
23.79000	-1.22641	-5.10926
23.89000	-1.23094	-5.12864
23.99000	-1.23594	-5.14522
24.09000	-1.24156	-5.18231
24.19000	-1.24766	-5.21298
24.29000	-1.25203	-5.23015
24.39000	-1.25672	-5.24444
24.49000	-1.26219	-5.26321
24.59000	-1.26844	-5.29346
24.69000	-1.27375	-5.32227
24.79000	-1.27797	-5.33146
24.89000	-1.28250	-5.35083
24.99000	-1.28766	-5.36566
25.09000	-1.29344	-5.39095
25.19000	-1.30203	-5.43903
25.29000	-1.30609	-5.45384
25.39000	-1.30984	-5.45378
25.49000	-1.31453	-5.47484
25.59000	-1.32000	-5.49229
25.69000	-1.32688	-5.53392
25.79000	-1.33172	-5.55785
25.89000	-1.33594	-5.57228
25.99000	-1.34078	-5.59377
26.09000	-1.34578	-5.60975
26.19000	-1.35094	-5.63016
26.29000	-1.35719	-5.66368
26.39000	-1.36172	-5.68094
26.49000	-1.36594	-5.69532
26.59000	-1.37109	-5.71926
26.69000	-1.37672	-5.74487
26.79000	-1.38406	-5.78346
26.89000	-1.38859	-5.80121
26.99000	-1.39219	-5.80875
27.09000	-1.39656	-5.82857
27.19000	-1.40141	-5.84499
27.29000	-1.40703	-5.86776
27.39000	-1.41406	-5.90882
27.49000	-1.41891	-5.93257
27.59000	-1.42281	-5.93557
27.69000	-1.42734	-5.95675
27.79000	-1.43219	-5.97253
27.89000	-1.43875	-6.00082
27.99000	-1.44484	-6.02975
28.09000	-1.44891	-6.05061
28.19000	-1.45344	-6.06634
28.29000	-1.45859	-6.08511
28.39000	-1.46422	-6.10164
28.49000	-1.47156	-6.14705
28.59000	-1.47594	-6.16150
28.69000	-1.47969	-6.17219
28.79000	-1.48422	-6.18452
28.89000	-1.48953	-6.21671
28.99000	-1.49609	-6.25181
29.09000	-1.50203	-6.27762
29.19000	-1.50594	-6.28710
29.29000	-1.51031	-6.29994
29.39000	-1.51531	-6.31835
29.49000	-1.52062	-6.34075
29.59000	-1.52781	-6.37986
29.69000	-1.53266	-6.41267
29.79000	-1.53656	-6.41383
29.89000	-1.54125	-6.43183
29.99000	-1.54672	-6.45562
30.09000	-1.55391	-6.48742
30.19000	-1.55891	-6.51305
30.29000	-1.56250	-6.51836
30.39000	-1.56703	-6.52942
30.49000	-1.57188	-6.55376
30.59000	-1.57734	-6.58729
30.69000	-1.58406	-6.61072
30.79000	-1.58922	-6.63822
30.89000	-1.59328	-6.65121
30.99000	-1.59812	-6.66750
31.09000	-1.60328	-6.68208
31.19000	-1.60969	-6.72097
31.29000	-1.61516	-6.75492
31.39000	-1.61922	-6.76386
31.49000	-1.62375	-6.77450
31.59000	-1.62891	-6.80794
31.69000	-1.63453	-6.82271
31.79000	-1.64188	-6.87116
31.89000	-1.64562	-6.88251
31.99000	-1.64953	-6.88579
32.09000	-1.65422	-6.90795
32.19000	-1.65938	-6.93128
32.29000	-1.66641	-6.96199
32.39000	-1.67172	-6.99765
32.49000	-1.67594	-7.00514
32.59000	-1.68063	-7.02211
32.69000	-1.68563	-7.04108
32.79000	-1.69047	-7.06244
32.89000	-1.69703	-7.09059
32.99000	-1.70266	-7.12714
33.09000	-1.70672	-7.13712
33.19000	-1.71141	-7.14821
33.29000	-1.71688	-7.17523
33.39000	-1.72391	-7.20671
33.49000	-1.72875	-7.23532
33.59000	-1.73266	-7.23802
33.69000	-1.73719	-7.25253
33.79000	-1.74219	-7.27972
33.89000	-1.74797	-7.30719
33.99000	-1.75547	-7.35069
34.09000	-1.76000	-7.37814
34.19000	-1.76422	-7.38596
34.29000	-1.76875	-7.39964
34.39000	-1.77437	-7.42026
34.49000	-1.78125	-7.45926
34.59000	-1.78594	-7.48709
34.69000	-1.78969	-7.49365
34.79000	-1.79422	-7.51162
34.89000	-1.79938	-7.53747
34.99000	-1.80547	-7.57009
35.09000	-1.81234	-7.60211
35.19000	-1.81641	-7.63332
35.29000	-1.82047	-7.63825
35.39000	-1.82516	-7.65483
35.49000	-1.83031	-7.68906
35.59000	-1.83687	-7.71752
35.69000	-1.84234	-7.75188
35.79000	-1.84656	-7.76249
35.89000	-1.85078	-7.77826
35.99000	-1.85578	-7.79713
36.09000	-1.86141	-7.82505
36.19000	-1.86766	-7.86054
36.29000	-1.87234	-7.88044
36.39000	-1.87656	-7.89316
36.49000	-1.88094	-7.91244
36.59000	-1.88594	-7.92667
36.69000	-1.89172	-7.95379
36.79000	-1.89734	-7.98440
36.89000	-1.90188	-8.00575
36.99000	-1.90656	-8.02034
37.09000	-1.91187	-8.04813
37.19000	-1.91750	-8.06539
37.29000	-1.92516	-8.11111
37.39000	-1.93016	-8.14260
37.49000	-1.93375	-8.14457
37.59000	-1.93844	-8.15812
37.69000	-1.94344	-8.17384
37.79000	-1.94922	-8.20180
37.89000	-1.95531	-8.24036
37.99000	-1.95953	-8.25253
38.09000	-1.96391	-8.26542
38.19000	-1.96875	-8.27902
38.29000	-1.97391	-8.30783
38.39000	-1.98047	-8.34153
38.49000	-1.98578	-8.36390
38.59000	-1.98984	-8.37812
38.69000	-1.99453	-8.39584
38.79000	-2.00000	-8.41276
38.89000	-2.00719	-8.46121
38.99000	-2.01281	-8.48647
39.09000	-2.01687	-8.49506
39.19000	-2.02125	-8.50828
39.29000	-2.02609	-8.52686
39.39000	-2.03125	-8.55316
39.49000	-2.03781	-8.58336
39.59000	-2.04297	-8.60912
39.69000	-2.04703	-8.62402
39.79000	-2.05141	-8.63247
39.89000	-2.05625	-8.65098
39.99000	-2.06250	-8.68686
40.09000	-2.06875	-8.72032
40.19000	-2.07281	-8.72616
40.29000	-2.07719	-8.73814
40.39000	-2.08219	-8.75604
40.49000	-2.08766	-8.78616
40.59000	-2.09391	-8.82005
40.69000	-2.09922	-8.84061
40.79000	-2.10312	-8.85285
40.89000	-2.10766	-8.87089
40.99000	-2.11250	-8.88633
41.09000	-2.11859	-8.90467
41.19000	-2.12625	-8.95507
41.29000	-2.13016	-8.96852
41.39000	-2.13391	-8.97547
41.49000	-2.13859	-8.99001
41.59000	-2.14406	-9.01737
41.69000	-2.15203	-9.04942
41.79000	-2.15875	-9.09769
41.89000	-2.16203	-9.09924
41.99000	-2.16672	-9.11027
42.09000	-2.17219	-9.12957
42.19000	-2.17891	-9.17361
42.29000	-2.18359	-9.20018
42.39000	-2.18719	-9.20332
42.49000	-2.19172	-9.22463
42.59000	-2.19656	-9.24617
42.69000	-2.20187	-9.26249
42.79000	-2.20922	-9.29928
42.89000	-2.21437	-9.33845
42.99000	-2.21750	-9.33630
43.09000	-2.22172	-9.35184
43.19000	-2.22656	-9.36575
43.29000	-2.23297	-9.40363
43.39000	-2.23906	-9.43519
43.49000	-2.24344	-9.45267
43.59000	-2.24797	-9.46737
43.69000	-2.25344	-9.49062
43.79000	-2.25922	-9.51825
43.89000	-2.26563	-9.55312
43.99000	-2.27016	-9.57176
44.09000	-2.27406	-9.57972
44.19000	-2.27859	-9.59949
44.29000	-2.28391	-9.61746
44.39000	-2.29078	-9.65095
44.49000	-2.29656	-9.68530
44.59000	-2.30047	-9.69210
44.69000	-2.30453	-9.71027
44.79000	-2.30937	-9.72102
44.89000	-2.31484	-9.74544
44.99000	-2.32141	-9.77831
45.09000	-2.32719	-9.80921
45.19000	-2.33109	-9.82343
45.29000	-2.33578	-9.83619
45.39000	-2.34094	-9.85541
45.49000	-2.34688	-9.89061
45.59000	-2.35297	-9.91717
45.69000	-2.35734	-9.93182
45.79000	-2.36156	-9.93651
45.89000	-2.36609	-9.94360
45.99000	-2.37156	-9.97452
46.09000	-2.37844	-10.00032
46.19000	-2.38391	-10.02159
46.29000	-2.38766	-10.02347
46.39000	-2.39219	-10.02896
46.49000	-2.39750	-10.05131
46.59000	-2.40422	-10.08279
46.69000	-2.41031	-10.11508
46.79000	-2.41438	-10.11614
46.89000	-2.41875	-10.12193
46.99000	-2.42344	-10.14088
47.09000	-2.42844	-10.14864
47.19000	-2.43437	-10.17192
47.29000	-2.44078	-10.20949
47.39000	-2.44453	-10.20425
47.49000	-2.44891	-10.21561
47.59000	-2.45406	-10.22721
47.69000	-2.46031	-10.25295
47.79000	-2.46688	-10.29018
47.89000	-2.47078	-10.29021
47.99000	-2.47500	-10.29696
48.09000	-2.48000	-10.31123
48.19000	-2.48516	-10.33309
48.29000	-2.49094	-10.34766
48.39000	-2.49703	-10.38226
48.49000	-2.50109	-10.38793
48.59000	-2.50563	-10.39313
48.69000	-2.51062	-10.41759
48.79000	-2.51641	-10.43068
48.89000	-2.52266	-10.45861
48.99000	-2.52703	-10.47017
49.09000	-2.53109	-10.47314
49.19000	-2.53594	-10.49438
49.29000	-2.54125	-10.50595
49.39000	-2.54828	-10.53116
49.49000	-2.55437	-10.56883
49.59000	-2.55812	-10.56723
49.69000	-2.56266	-10.56967
49.79000	-2.56813	-10.59344
49.89000	-2.57531	-10.62776
49.99000	-2.58109	-10.65892
50.09000	-2.58469	-10.65310
50.19000	-2.58906	-10.65749
50.29000	-2.59375	-10.66949
50.39000	-2.59859	-10.68512
50.49000	-2.60469	-10.71192
50.59000	-2.61031	-10.74188
50.69000	-2.61453	-10.74798
50.79000	-2.61922	-10.75499
50.89000	-2.62453	-10.76875
50.99000	-2.63172	-10.80543
51.09000	-2.63719	-10.82884
51.19000	-2.64109	-10.82984
51.29000	-2.64531	-10.83903
51.39000	-2.65016	-10.85300
51.49000	-2.65547	-10.86412
51.59000	-2.66187	-10.89274
51.69000	-2.66750	-10.91931
51.79000	-2.67156	-10.92606
51.89000	-2.67609	-10.93333
51.99000	-2.68125	-10.95016
52.09000	-2.68859	-10.98120
52.19000	-2.69469	-11.02105
52.29000	-2.69797	-11.00360
52.39000	-2.70188	-11.00609
52.49000	-2.70641	-11.01245
52.59000	-2.71141	-11.03681
52.69000	-2.71719	-11.05526
52.79000	-2.72313	-11.08119
52.89000	-2.72750	-11.09205
52.99000	-2.73234	-11.10494
53.09000	-2.73734	-11.11942
53.19000	-2.74328	-11.14334
53.29000	-2.75016	-11.18341
53.39000	-2.75469	-11.18277
53.49000	-2.75859	-11.18631
53.59000	-2.76313	-11.19876
53.69000	-2.76844	-11.22597
53.79000	-2.77516	-11.24156
53.89000	-2.78125	-11.27630
53.99000	-2.78516	-11.27525
54.09000	-2.78953	-11.28598
54.19000	-2.79437	-11.28997
54.29000	-2.80016	-11.30695
54.39000	-2.80656	-11.34669
54.49000	-2.81078	-11.35684
54.59000	-2.81516	-11.35767
54.69000	-2.82016	-11.37546
54.79000	-2.82531	-11.39675
54.89000	-2.83125	-11.41936
54.99000	-2.83750	-11.43855
55.09000	-2.84141	-11.44368
55.19000	-2.84609	-11.45918
55.29000	-2.85125	-11.47008
55.39000	-2.85797	-11.49686
55.49000	-2.86484	-11.53740
55.59000	-2.86828	-11.53168
55.69000	-2.87250	-11.54007
55.79000	-2.87703	-11.55371
55.89000	-2.88188	-11.57193
55.99000	-2.88766	-11.58163
56.09000	-2.89438	-11.62103
56.19000	-2.89844	-11.62711
56.29000	-2.90281	-11.63817
56.39000	-2.90797	-11.64667
56.49000	-2.91422	-11.66858
56.59000	-2.92016	-11.70734
56.69000	-2.92406	-11.69516
56.79000	-2.92844	-11.70925
56.89000	-2.93297	-11.72030
56.99000	-2.93797	-11.74000
57.09000	-2.94438	-11.75583
57.19000	-2.95188	-11.79149
57.29000	-2.95531	-11.80280
57.39000	-2.95953	-11.79717
57.49000	-2.96422	-11.81291
57.59000	-2.96938	-11.82111
57.69000	-2.97594	-11.84288
57.79000	-2.98031	-11.85369
57.89000	-2.98469	-11.86207
57.99000	-2.98953	-11.87310
58.09000	-2.99547	-11.89358
58.19000	-3.00422	-11.92865
58.29000	-3.01047	-11.96980
58.39000	-3.01297	-11.95542
58.49000	-3.01766	-11.96584
58.59000	-3.02328	-11.98762
58.69000	-3.03000	-12.02291
58.79000	-3.03500	-12.02970
58.89000	-3.03844	-12.03155
58.99000	-3.04250	-12.04019
59.09000	-3.04703	-12.05287
59.19000	-3.05234	-12.07065
59.29000	-3.05828	-12.09948
59.39000	-3.06531	-12.12939
59.49000	-3.06922	-12.13684
59.59000	-3.07344	-12.14901
59.69000	-3.07844	-12.16346
59.79000	-3.08438	-12.18062
59.89000	-3.09125	-12.21691
59.99000	-3.09516	-12.22195
60.09000	-3.09922	-12.22171
60.19000	-3.10406	-12.23920
60.29000	-3.10953	-12.25887
60.39000	-3.11547	-12.28264
60.49000	-3.12203	-12.30978
60.59000	-3.12578	-12.31910
60.69000	-3.13000	-12.32467
60.79000	-3.13500	-12.34193
60.89000	-3.14109	-12.36693
60.99000	-3.14734	-12.39556
61.09000	-3.15156	-12.40816
61.19000	-3.15578	-12.41562
61.29000	-3.16031	-12.42212
61.39000	-3.16563	-12.43879
61.49000	-3.17172	-12.46333
61.59000	-3.17844	-12.50163
61.69000	-3.18219	-12.50736
61.79000	-3.18641	-12.50249
61.89000	-3.19141	-12.52205
61.99000	-3.19766	-12.54936
62.09000	-3.20469	-12.57836
62.19000	-3.20875	-12.59000
62.29000	-3.21281	-12.59231
62.39000	-3.21750	-12.59834
62.49000	-3.22250	-12.61026
62.59000	-3.22828	-12.63246
62.69000	-3.23484	-12.66623
62.79000	-3.23906	-12.67453
62.89000	-3.24359	-12.69048
62.99000	-3.24891	-12.70658
63.09000	-3.25500	-12.72533
63.19000	-3.26109	-12.75254
63.29000	-3.26484	-12.75694
63.39000	-3.26922	-12.76261
63.49000	-3.27406	-12.78314
63.59000	-3.27922	-12.79480
63.69000	-3.28531	-12.82212
63.79000	-3.29172	-12.85322
63.89000	-3.29594	-12.85449
63.99000	-3.30016	-12.85951
64.09000	-3.30469	-12.87399
64.19000	-3.31062	-12.89206
64.29000	-3.31750	-12.92307
64.39000	-3.32172	-12.93654
64.49000	-3.32578	-12.93589
64.59000	-3.33047	-12.94229
64.69000	-3.33609	-12.96932
64.79000	-3.34328	-12.99778
64.89000	-3.34922	-13.03279
64.99000	-3.35281	-13.02904
65.09000	-3.35703	-13.02956
65.19000	-3.36203	-13.04709
65.29000	-3.36766	-13.06719
65.39000	-3.37406	-13.09639
65.49000	-3.37875	-13.10612
65.59000	-3.38266	-13.11184
65.69000	-3.38719	-13.12009
65.79000	-3.39250	-13.13564
65.89000	-3.39953	-13.16611
65.99000	-3.40719	-13.22039
66.09000	-3.41031	-13.20859
66.19000	-3.41484	-13.21946
66.29000	-3.42000	-13.24244
66.39000	-3.42562	-13.25438
66.49000	-3.43109	-13.27843
66.59000	-3.43547	-13.28658
66.69000	-3.43984	-13.29929
66.79000	-3.44469	-13.30941
66.89000	-3.45000	-13.32936
66.99000	-3.45656	-13.35729
67.09000	-3.46328	-13.40213
67.19000	-3.46672	-13.39662
67.29000	-3.47094	-13.39918
67.39000	-3.47578	-13.41114
67.49000	-3.48187	-13.42808
67.59000	-3.48781	-13.45950
67.69000	-3.49203	-13.47255
67.79000	-3.49625	-13.48011
67.89000	-3.50109	-13.48981
67.99000	-3.50672	-13.51240
68.09000	-3.51359	-13.53419
68.19000	-3.51891	-13.56313
68.29000	-3.52250	-13.56690
68.39000	-3.52688	-13.57004
68.49000	-3.53172	-13.58073
68.59000	-3.53766	-13.60881
68.69000	-3.54422	-13.64598
68.79000	-3.54859	-13.64670
68.89000	-3.55281	-13.65646
68.99000	-3.55766	-13.67278
69.09000	-3.56281	-13.68653
69.19000	-3.56953	-13.71731
69.29000	-3.57609	-13.75104
69.39000	-3.57984	-13.75169
69.49000	-3.58422	-13.75744
69.59000	-3.58922	-13.77890
69.69000	-3.59453	-13.78914
69.79000	-3.60063	-13.81564
69.89000	-3.60516	-13.82833
69.99000	-3.60953	-13.83765
70.09000	-3.61406	-13.84549
70.19000	-3.61922	-13.86634
70.29000	-3.62531	-13.88475
70.39000	-3.63234	-13.92535
70.49000	-3.63594	-13.92494
70.59000	-3.64000	-13.93206
70.69000	-3.64516	-13.94348
70.79000	-3.65094	-13.95970
70.89000	-3.65750	-14.00117
70.99000	-3.66234	-14.00697
71.09000	-3.66672	-14.02020
71.19000	-3.67141	-14.02729
71.29000	-3.67672	-14.04492
71.39000	-3.68266	-14.07472
71.49000	-3.68984	-14.10852
71.59000	-3.69344	-14.10952
71.69000	-3.69766	-14.11351
71.79000	-3.70250	-14.12765
71.89000	-3.70828	-14.15136
71.99000	-3.71500	-14.18435
72.09000	-3.71922	-14.18872
72.19000	-3.72312	-14.19046
72.29000	-3.72781	-14.20929
72.39000	-3.73297	-14.21721
72.49000	-3.73906	-14.24260
72.59000	-3.74609	-14.27984
72.69000	-3.75016	-14.28881
72.79000	-3.75438	-14.29403
72.89000	-3.75875	-14.30209
72.99000	-3.76391	-14.31653
73.09000	-3.77078	-14.34611
73.19000	-3.77594	-14.36272
73.29000	-3.78000	-14.36991
73.39000	-3.78438	-14.36530
73.49000	-3.78953	-14.38527
73.59000	-3.79516	-14.40843
73.69000	-3.80219	-14.44362
73.79000	-3.80641	-14.44876
73.89000	-3.81063	-14.45875
73.99000	-3.81578	-14.46848
74.09000	-3.82141	-14.48473
74.19000	-3.82828	-14.52114
74.29000	-3.83281	-14.52754
74.39000	-3.83703	-14.52943
74.49000	-3.84125	-14.53434
74.59000	-3.84594	-14.55130
74.69000	-3.85156	-14.56900
74.79000	-3.85969	-14.61633
74.89000	-3.86406	-14.62246
74.99000	-3.86844	-14.62607
75.09000	-3.87391	-14.64304
75.19000	-3.88016	-14.66994
75.29000	-3.88578	-14.69223
75.39000	-3.88969	-14.68929
75.49000	-3.89391	-14.69142
75.59000	-3.89859	-14.70000
75.69000	-3.90359	-14.71305
75.79000	-3.90922	-14.73065
75.89000	-3.91563	-14.76501
75.99000	-3.91984	-14.76282
76.09000	-3.92406	-14.77268
76.19000	-3.92875	-14.78756
76.29000	-3.93500	-14.81438
76.39000	-3.94281	-14.85177
76.49000	-3.94672	-14.85789
76.59000	-3.95047	-14.85605
76.69000	-3.95500	-14.87401
76.79000	-3.96031	-14.88534
76.89000	-3.96609	-14.90774
76.99000	-3.97297	-14.93757
77.09000	-3.97703	-14.94952
77.19000	-3.98125	-14.95200
77.29000	-3.98609	-14.96219
77.39000	-3.99156	-14.98302
77.49000	-3.99859	-15.01977
77.59000	-4.00359	-15.03121
77.69000	-4.00734	-15.03526
77.79000	-4.01172	-15.04082
77.89000	-4.01688	-15.05273
77.99000	-4.02266	-15.07906
78.09000	-4.02984	-15.11067
78.19000	-4.03391	-15.11975
78.29000	-4.03813	-15.12401
78.39000	-4.04313	-15.14404
78.49000	-4.04859	-15.15555
78.59000	-4.05531	-15.19153
78.69000	-4.06016	-15.20555
78.79000	-4.06422	-15.21680
78.89000	-4.06891	-15.21782
78.99000	-4.07406	-15.24249
79.09000	-4.08000	-15.26300
79.19000	-4.08734	-15.30480
79.29000	-4.09063	-15.29524
79.39000	-4.09469	-15.30415
79.49000	-4.09922	-15.31116
79.59000	-4.10516	-15.33762
79.69000	-4.11250	-15.38155
79.79000	-4.11703	-15.39783
79.89000	-4.12094	-15.38725
79.99000	-4.12563	-15.40325
80.09000	-4.13078	-15.42174
80.19000	-4.13594	-15.43920
80.29000	-4.14266	-15.46885
80.39000	-4.14703	-15.48934
80.49000	-4.15141	-15.48485
80.59000	-4.15609	-15.50361
80.69000	-4.16203	-15.53050
80.79000	-4.16922	-15.56453
80.89000	-4.17344	-15.57302
80.99000	-4.17719	-15.57369
81.09000	-4.18172	-15.58264
81.19000	-4.18672	-15.59476
81.29000	-4.19266	-15.62833
81.39000	-4.20000	-15.66646
81.49000	-4.20406	-15.67151
81.59000	-4.20828	-15.67241
81.69000	-4.21312	-15.68400
81.79000	-4.21859	-15.70793
81.89000	-4.22516	-15.73739
81.99000	-4.22984	-15.75011
82.09000	-4.23406	-15.75281
82.19000	-4.23859	-15.76446
82.29000	-4.24391	-15.78163
82.39000	-4.25031	-15.81901
82.49000	-4.25734	-15.85317
82.59000	-4.26078	-15.85373
82.69000	-4.26516	-15.86328
82.79000	-4.27047	-15.87653
82.89000	-4.27719	-15.90655
82.99000	-4.28516	-15.96715
83.09000	-4.28906	-15.98556
83.19000	-4.29172	-15.95964
83.29000	-4.29656	-15.97350
83.39000	-4.30109	-15.98730
83.49000	-4.30609	-16.00392
83.59000	-4.31203	-16.03847
83.69000	-4.31688	-16.05539
83.79000	-4.32125	-16.06455
83.89000	-4.32625	-16.07200
83.99000	-4.33219	-16.09956
84.09000	-4.33938	-16.13200
84.19000	-4.34406	-16.15154
84.29000	-4.34797	-16.14697
84.39000	-4.35250	-16.16474
84.49000	-4.35750	-16.17484
84.59000	-4.36266	-16.18722
84.69000	-4.36891	-16.21890
84.79000	-4.37375	-16.23539
84.89000	-4.37828	-16.23872
84.99000	-4.38344	-16.24819
85.09000	-4.38875	-16.26306
85.19000	-4.39547	-16.29424
85.29000	-4.40031	-16.30918
85.39000	-4.40438	-16.31601
85.49000	-4.40906	-16.32126
85.59000	-4.41406	-16.33471
85.69000	-4.41984	-16.35356
85.79000	-4.42703	-16.39184
85.89000	-4.43078	-16.39374
85.99000	-4.43484	-16.39147
86.09000	-4.43953	-16.40250
86.19000	-4.44500	-16.42797
86.29000	-4.45141	-16.45579
86.39000	-4.45656	-16.47173
86.49000	-4.46078	-16.47486
86.59000	-4.46531	-16.49047
86.69000	-4.47016	-16.49562
86.79000	-4.47578	-16.51419
86.89000	-4.48297	-16.55200
86.99000	-4.48734	-16.56648
87.09000	-4.49141	-16.57086
87.19000	-4.49609	-16.58761
87.29000	-4.50156	-16.59204
87.39000	-4.50875	-16.63132
87.49000	-4.51359	-16.65065
87.59000	-4.51781	-16.64888
87.69000	-4.52266	-16.67026
87.79000	-4.52766	-16.68113
87.89000	-4.53344	-16.69878
87.99000	-4.54047	-16.73925
88.09000	-4.54437	-16.74374
88.19000	-4.54844	-16.74200
88.29000	-4.55297	-16.75463
88.39000	-4.55828	-16.77668
88.49000	-4.56578	-16.80546
88.59000	-4.57094	-16.83085
88.69000	-4.57500	-16.83579
88.79000	-4.57984	-16.84409
88.89000	-4.58484	-16.85489
88.99000	-4.58984	-16.87874
89.09000	-4.59594	-16.89487
89.19000	-4.60063	-16.91281
89.29000	-4.60484	-16.91704
89.39000	-4.60969	-16.93225
89.49000	-4.61516	-16.94919
89.59000	-4.62172	-16.97444
89.69000	-4.62766	-17.01287
89.79000	-4.63172	-17.00345
89.89000	-4.63625	-17.01252
89.99000	-4.64156	-17.03756
90.09000	-4.64719	-17.05367
90.19000	-4.65422	-17.09061
90.29000	-4.65813	-17.10177
90.39000	-4.66188	-17.10215
90.49000	-4.66672	-17.11176
90.59000	-4.67219	-17.13980
90.69000	-4.67922	-17.17200
90.79000	-4.68391	-17.19080
90.89000	-4.68797	-17.19184
90.99000	-4.69250	-17.20792
91.09000	-4.69750	-17.22637
91.19000	-4.70328	-17.24627
91.29000	-4.71234	-17.30156
91.39000	-4.71641	-17.31253
91.49000	-4.72000	-17.31065
91.59000	-4.72516	-17.32237
91.69000	-4.73141	-17.35576
91.79000	-4.73750	-17.38628
91.89000	-4.74109	-17.39351
91.99000	-4.74500	-17.39084
92.09000	-4.74937	-17.39796
92.19000	-4.75438	-17.42088
92.29000	-4.75984	-17.43980
92.39000	-4.76672	-17.46770
92.49000	-4.77156	-17.49099
92.59000	-4.77563	-17.49413
92.69000	-4.78031	-17.50058
92.79000	-4.78563	-17.52348
92.89000	-4.79313	-17.56420
92.99000	-4.79781	-17.58473
93.09000	-4.80172	-17.58062
93.19000	-4.80641	-17.58927
93.29000	-4.81141	-17.60976
93.39000	-4.81719	-17.63306
93.49000	-4.82453	-17.66562
93.59000	-4.82859	-17.67917
93.69000	-4.83266	-17.67694
93.79000	-4.83750	-17.68524
93.89000	-4.84281	-17.70694
93.99000	-4.84891	-17.72743
94.09000	-4.85438	-17.76024
94.19000	-4.85844	-17.75801
94.29000	-4.86297	-17.76937
94.39000	-4.86813	-17.77248
94.49000	-4.87391	-17.80501
94.59000	-4.88125	-17.84240
94.69000	-4.88531	-17.85638
94.79000	-4.88938	-17.85751
94.89000	-4.89406	-17.86523
94.99000	-4.89953	-17.88549
95.09000	-4.90641	-17.91854
95.19000	-4.91156	-17.94221
95.29000	-4.91563	-17.94481
95.39000	-4.92000	-17.94316
95.49000	-4.92500	-17.96154
95.59000	-4.93063	-17.98735
95.69000	-4.93719	-18.01266
95.79000	-4.94203	-18.03666
95.89000	-4.94625	-18.03853
95.99000	-4.95109	-18.05387
96.09000	-4.95656	-18.06456
96.19000	-4.96297	-18.09807
96.29000	-4.96750	-18.11104
96.39000	-4.97156	-18.11726
96.49000	-4.97594	-18.13046
96.59000	-4.98109	-18.14082
96.69000	-4.98688	-18.16467
96.79000	-4.99406	-18.20667
96.89000	-4.99953	-18.22553
96.99000	-5.00344	-18.22401
97.09000	-5.00797	-18.23599
97.19000	-5.01297	-18.24738
97.29000	-5.01953	-18.27578
97.39000	-5.02484	-18.29598
97.49000	-5.02875	-18.30153
97.59000	-5.03313	-18.30665
97.69000	-5.03797	-18.32268
97.79000	-5.04344	-18.34482
97.89000	-5.05031	-18.37257
97.99000	-5.05516	-18.39261
98.09000	-5.05922	-18.40158
98.19000	-5.06375	-18.41175
98.29000	-5.06891	-18.42850
98.39000	-5.07547	-18.44858
98.49000	-5.08125	-18.47570
98.59000	-5.08563	-18.48052
98.69000	-5.09063	-18.50246
98.79000	-5.09609	-18.51494
98.89000	-5.10219	-18.54155
98.99000	-5.10922	-18.58259
99.09000	-5.11297	-18.58340
99.19000	-5.11703	-18.59761
99.29000	-5.12203	-18.61208
99.39000	-5.12719	-18.62553
99.49000	-5.13344	-18.66792
99.59000	-5.13797	-18.67677
99.69000	-5.14188	-18.68561
99.79000	-5.14641	-18.68747
99.89000	-5.15141	-18.69825
99.99000	-5.15688	-18.72888
100.09000	-5.16359	-18.75235
100.19000	-5.16875	-18.77976
100.29000	-5.17297	-18.78091
100.39000	-5.17766	-18.78734
100.49000	-5.18297	-18.80385
100.59000	-5.18953	-18.83067
100.69000	-5.19453	-18.85564
100.79000	-5.19875	-18.85592
100.89000	-5.20344	-18.86498
100.99000	-5.20859	-18.88319
101.09000	-5.21453	-18.89876
101.19000	-5.22187	-18.94321
101.29000	-5.22609	-18.94788
101.39000	-5.23016	-18.95274
101.49000	-5.23469	-18.96389
101.59000	-5.23984	-18.97303
101.69000	-5.24578	-19.00673
101.79000	-5.25172	-19.01887
101.89000	-5.25594	-19.03923
101.99000	-5.26016	-19.03178
102.09000	-5.26469	-19.04563
102.19000	-5.27016	-19.06530
102.29000	-5.27734	-19.09951
102.39000	-5.28250	-19.13183
102.49000	-5.28656	-19.13062
102.59000	-5.29125	-19.14330
102.69000	-5.29641	-19.15745
102.79000	-5.30281	-19.17521
102.89000	-5.30828	-19.20327
102.99000	-5.31234	-19.20474
103.09000	-5.31672	-19.21151
103.19000	-5.32141	-19.22636
103.29000	-5.32656	-19.23382
103.39000	-5.33344	-19.26493
103.49000	-5.33938	-19.29726
103.59000	-5.34344	-19.29731
103.69000	-5.34797	-19.30924
103.79000	-5.35328	-19.32989
103.89000	-5.35969	-19.35168
103.99000	-5.36500	-19.38124
104.09000	-5.36922	-19.38345
104.19000	-5.37359	-19.39747
104.29000	-5.37875	-19.41055
104.39000	-5.38406	-19.43122
104.49000	-5.39109	-19.47122
104.59000	-5.39563	-19.48050
104.69000	-5.39969	-19.48859
104.79000	-5.40453	-19.50278
104.89000	-5.41000	-19.52034
104.99000	-5.41719	-19.54924
105.09000	-5.42234	-19.58395
105.19000	-5.42594	-19.57928
105.29001	-5.43031	-19.58546
105.39001	-5.43531	-19.60622
105.49001	-5.44094	-19.62058
105.59001	-5.44828	-19.66411
105.69001	-5.45344	-19.68281
105.79001	-5.45719	-19.67970
105.89001	-5.46187	-19.69657
105.99001	-5.46703	-19.71865
106.09001	-5.47328	-19.74139
106.19001	-5.47828	-19.75699
106.29001	-5.48250	-19.76464
106.39001	-5.48703	-19.77516
106.49001	-5.49188	-19.79205
106.59001	-5.49734	-19.80316
106.69001	-5.50500	-19.84871
106.79001	-5.50953	-19.87495
106.89001	-5.51313	-19.86362
106.99001	-5.51766	-19.87555
107.09001	-5.52297	-19.89642
107.19001	-5.52922	-19.91984
107.29001	-5.53484	-19.95285
107.39001	-5.53922	-19.95722
107.49001	-5.54375	-19.97019
107.59001	-5.54891	-19.98153
107.69001	-5.55500	-20.01272
107.79001	-5.56281	-20.05321
107.89001	-5.56750	-20.06852
107.99001	-5.57109	-20.06490
108.09001	-5.57594	-20.08572
108.19001	-5.58156	-20.09868
108.29001	-5.58797	-20.13681
108.39001	-5.59219	-20.14170
108.49001	-5.59641	-20.15049
108.59001	-5.60063	-20.15661
108.69001	-5.60547	-20.17290
108.79001	-5.61094	-20.20687
108.89001	-5.61719	-20.22150
108.99001	-5.62266	-20.25881
109.09001	-5.62672	-20.24820
109.19001	-5.63125	-20.26959
109.29001	-5.63625	-20.28314
109.39001	-5.64297	-20.30921
109.49001	-5.64938	-20.34473
109.59001	-5.65359	-20.34374
109.69001	-5.65797	-20.35839
109.79001	-5.66281	-20.37485
109.89001	-5.66828	-20.39050
109.99001	-5.67469	-20.41569
110.09001	-5.67953	-20.44188
110.19001	-5.68344	-20.43985
110.29001	-5.68813	-20.44908
110.39001	-5.69344	-20.46587
110.49001	-5.70031	-20.49605
110.59001	-5.70594	-20.53006
110.69001	-5.71016	-20.52391
110.79001	-5.71438	-20.53736
110.89001	-5.71922	-20.54597
110.99001	-5.72484	-20.57145
111.09001	-5.73172	-20.60152
111.19001	-5.73672	-20.61923
111.29001	-5.74047	-20.62369
111.39001	-5.74516	-20.63340
111.49001	-5.75047	-20.65381
111.59001	-5.75719	-20.68132
111.69001	-5.76266	-20.71044
111.79001	-5.76656	-20.70453
111.89001	-5.77094	-20.71323
111.99001	-5.77578	-20.73523
112.09001	-5.78094	-20.75201
112.19001	-5.78797	-20.77986
112.29001	-5.79359	-20.81185
112.39001	-5.79750	-20.80930
112.49001	-5.80188	-20.82170
112.59001	-5.80687	-20.82861
112.69001	-5.81344	-20.86261
112.79001	-5.81906	-20.89118
112.89001	-5.82313	-20.89708
112.99001	-5.82734	-20.89793
113.09001	-5.83234	-20.91365
113.19001	-5.83781	-20.93554
113.29001	-5.84469	-20.96581
113.39001	-5.85063	-20.99779
113.49001	-5.85453	-20.99983
113.59001	-5.85922	-21.00404
113.69001	-5.86453	-21.02600
113.79001	-5.87094	-21.05634
113.89001	-5.87625	-21.07875
113.99001	-5.87984	-21.07629
114.09001	-5.88406	-21.08618
114.19001	-5.88891	-21.09689
114.29001	-5.89453	-21.11875
114.39001	-5.90203	-21.15577
114.49001	-5.90781	-21.19211
114.59001	-5.91141	-21.18986
114.69001	-5.91609	-21.19625
114.79001	-5.92125	-21.21633
114.89001	-5.92734	-21.24261
114.99001	-5.93281	-21.27011
115.09001	-5.93688	-21.26997
115.19001	-5.94094	-21.28389
115.29001	-5.94578	-21.29677
115.39001	-5.95141	-21.32308
115.49001	-5.95938	-21.35890
115.59001	-5.96484	-21.39232
115.69001	-5.96828	-21.38591
115.79001	-5.97297	-21.39873
115.89001	-5.97859	-21.41954
115.99001	-5.98500	-21.45330
116.09001	-5.98984	-21.47205
116.19001	-5.99359	-21.46705
116.29001	-5.99781	-21.48283
116.39001	-6.00234	-21.48716
116.49001	-6.00750	-21.50129
116.59001	-6.01375	-21.52803
116.69001	-6.01984	-21.56877
116.79001	-6.02422	-21.56926
116.89001	-6.02875	-21.57745
116.99001	-6.03375	-21.60007
117.09001	-6.04109	-21.62426
117.19001	-6.04719	-21.66211
117.29001	-6.05109	-21.66515
117.39001	-6.05547	-21.67136
117.49001	-6.06016	-21.68649
117.59001	-6.06547	-21.69232
117.69001	-6.07156	-21.72936
117.79001	-6.07672	-21.75327
117.89001	-6.08078	-21.75391
117.99001	-6.08531	-21.76680
118.09001	-6.09047	-21.78156
118.19001	-6.09656	-21.81094
118.29001	-6.10234	-21.83273
118.39001	-6.10687	-21.85033
118.49001	-6.11141	-21.86067
118.59001	-6.11641	-21.87107
118.69001	-6.12172	-21.89000
118.79001	-6.12859	-21.92301
118.89001	-6.13375	-21.94229
118.99001	-6.13750	-21.94344
119.09001	-6.14219	-21.94814
119.19001	-6.14750	-21.97140
119.29001	-6.15406	-21.99668
119.39001	-6.15984	-22.03328
119.49001	-6.16391	-22.03282
119.59001	-6.16813	-22.03111
119.69001	-6.17266	-22.04685
119.79001	-6.17813	-22.06758
119.89001	-6.18422	-22.10236
119.99001	-6.19094	-22.13102
120.09001	-6.19469	-22.13183
120.19001	-6.19906	-22.14236
120.29001	-6.20422	-22.15909
120.39001	-6.21078	-22.18652
120.49001	-6.21688	-22.22694
120.59001	-6.22063	-22.23237
120.69001	-6.22469	-22.22894
120.79001	-6.22953	-22.24624
120.89001	-6.23469	-22.26274
120.99001	-6.24062	-22.28751
121.09001	-6.24719	-22.32449
121.19001	-6.25109	-22.32856
121.29001	-6.25563	-22.33813
121.39001	-6.26047	-22.35053
121.49001	-6.26609	-22.37410
121.59001	-6.27250	-22.40178
121.69001	-6.27703	-22.42114
121.79001	-6.28141	-22.42418
121.89001	-6.28672	-22.44224
121.99001	-6.29234	-22.46369
122.09001	-6.29891	-22.48858
122.19001	-6.30406	-22.51317
122.29001	-6.30781	-22.50421
122.39001	-6.31234	-22.51815
122.49001	-6.31750	-22.52973
122.59001	-6.32391	-22.55801
122.69001	-6.33000	-22.58402
122.79001	-6.33391	-22.59385
122.89001	-6.33797	-22.59875
122.99001	-6.34250	-22.60208
123.09001	-6.34766	-22.62508
123.19001	-6.35406	-22.64751
123.29001	-6.36062	-22.68316
123.39001	-6.36469	-22.68732
123.49001	-6.36922	-22.69741
123.59001	-6.37453	-22.70877
123.69001	-6.38125	-22.72922
123.79001	-6.38781	-22.76906
123.89001	-6.39156	-22.77364
123.99001	-6.39578	-22.77524
124.09001	-6.40063	-22.79036
124.19001	-6.40609	-22.80445
124.29001	-6.41297	-22.84062
124.39001	-6.41844	-22.86844
124.49001	-6.42188	-22.85799
124.59001	-6.42609	-22.86556
124.69001	-6.43109	-22.88767
124.79001	-6.43781	-22.91365
124.89001	-6.44391	-22.94886
124.99001	-6.44766	-22.95051
125.09001	-6.45187	-22.95687
125.19001	-6.45656	-22.96402
125.29001	-6.46156	-22.98438
125.39001	-6.46766	-23.00925
125.49001	-6.47453	-23.04683
125.59001	-6.47875	-23.05081
125.69001	-6.48344	-23.06787
125.79001	-6.48875	-23.08016
125.89001	-6.49547	-23.10850
125.99001	-6.50125	-23.14650
126.09001	-6.50469	-23.13429
126.19001	-6.50859	-23.14291
126.29001	-6.51328	-23.14801
126.39001	-6.51859	-23.17323
126.49001	-6.52531	-23.19371
126.59001	-6.53188	-23.23351
126.69001	-6.53563	-23.24513
126.79001	-6.54000	-23.24605
126.89001	-6.54516	-23.25700
126.99001	-6.55078	-23.28303
127.09001	-6.55703	-23.31108
127.19001	-6.56125	-23.32145
127.29001	-6.56547	-23.32112
127.39001	-6.57016	-23.33997
127.49001	-6.57531	-23.35465
127.59001	-6.58203	-23.37880
127.69001	-6.58859	-23.41924
127.79001	-6.59219	-23.41724
127.89001	-6.59656	-23.41994
127.99001	-6.60156	-23.43723
128.09001	-6.60781	-23.46135
128.19001	-6.61375	-23.48987
128.29001	-6.61812	-23.48849
128.39001	-6.62250	-23.49472
128.49001	-6.62734	-23.52057
128.59001	-6.63234	-23.52436
128.69001	-6.63859	-23.54735
128.79001	-6.64469	-23.57556
128.89001	-6.64844	-23.57426
128.99001	-6.65297	-23.58411
129.09001	-6.65828	-23.60049
129.19001	-6.66469	-23.62647
129.29001	-6.67094	-23.66442
129.39001	-6.67484	-23.67297
129.49001	-6.67906	-23.67098
129.59001	-6.68375	-23.67323
129.69001	-6.68906	-23.69266
129.79001	-6.69578	-23.71863
129.89001	-6.70156	-23.75619
129.99001	-6.70562	-23.75259
130.09001	-6.71016	-23.75936
130.19001	-6.71516	-23.77492
130.29001	-6.72094	-23.80159
130.39001	-6.72734	-23.82883
130.49001	-6.73188	-23.84593
130.59001	-6.73609	-23.84388
130.69001	-6.74063	-23.86067
130.79001	-6.74609	-23.87940
130.89001	-6.75281	-23.90665
130.99001	-6.75828	-23.93010
131.09001	-6.76203	-23.93412
131.19001	-6.76656	-23.94057
131.29001	-6.77141	-23.95542
131.39001	-6.77687	-23.97439
131.49001	-6.78359	-24.00900
131.59001	-6.78859	-24.03488
131.69001	-6.79297	-24.03007
131.79001	-6.79781	-24.04463
131.89001	-6.80344	-24.07350
131.99001	-6.80953	-24.09017
132.09001	-6.81516	-24.11852
132.19001	-6.81875	-24.11530
132.29001	-6.82312	-24.12443
132.39001	-6.82828	-24.13573
132.49001	-6.83531	-24.16786
132.59001	-6.84172	-24.20745
132.69001	-6.84578	-24.20533
132.79001	-6.85000	-24.20994
132.89001	-6.85453	-24.22345
132.99001	-6.85984	-24.23632
133.09001	-6.86531	-24.25826
133.19001	-6.87109	-24.28117
133.29001	-6.87547	-24.28591
133.39001	-6.88000	-24.29435
133.49001	-6.88469	-24.31907
133.59001	-6.89063	-24.33159
133.69001	-6.89750	-24.36225
133.79001	-6.90203	-24.37928
133.89001	-6.90609	-24.38578
133.99001	-6.91062	-24.39683
134.09001	-6.91578	-24.41880
134.19001	-6.92141	-24.43331
134.29001	-6.92781	-24.47054
134.39001	-6.93219	-24.47461
134.49001	-6.93656	-24.48880
134.59001	-6.94141	-24.48590
134.69001	-6.94688	-24.51199
134.79001	-6.95297	-24.54139
134.89001	-6.95813	-24.56004
134.99001	-6.96281	-24.56649
135.09001	-6.96734	-24.57524
135.19001	-6.97281	-24.59830
135.29001	-6.97938	-24.62759
135.39001	-6.98578	-24.67041
135.49001	-6.98969	-24.66456
135.59001	-6.99391	-24.67462
135.69001	-6.99859	-24.68734
135.79001	-7.00422	-24.70448
135.89001	-7.01047	-24.73308
135.99001	-7.01469	-24.74147
136.09001	-7.01875	-24.74558
136.19001	-7.02344	-24.75801
136.29001	-7.02859	-24.76852
136.39001	-7.03484	-24.79737
136.49001	-7.04203	-24.84196
136.59001	-7.04625	-24.84156
136.69001	-7.05031	-24.85128
136.79001	-7.05500	-24.85044
136.89001	-7.06094	-24.87441
136.99001	-7.06766	-24.90798
137.09001	-7.07203	-24.91757
137.19001	-7.07641	-24.92145
137.29001	-7.08109	-24.93663
137.39001	-7.08656	-24.94909
137.49001	-7.09266	-24.97219
137.59001	-7.09844	-24.99871
137.69001	-7.10234	-25.01206
137.79001	-7.10672	-25.00912
137.89001	-7.11172	-25.02184
137.99001	-7.11750	-25.04290
138.09001	-7.12438	-25.07601
138.19001	-7.12937	-25.09386
138.29001	-7.13328	-25.09588
138.39001	-7.13750	-25.09778
138.49001	-7.14234	-25.11120
138.59001	-7.14813	-25.13313
138.69001	-7.15531	-25.17231
138.79001	-7.15922	-25.18067
138.89001	-7.16328	-25.17880
138.99001	-7.16797	-25.19229
139.09001	-7.17375	-25.20255
139.19001	-7.18047	-25.24302
139.29001	-7.18516	-25.24763
139.39001	-7.18969	-25.24855
139.49001	-7.19469	-25.26592
139.59001	-7.20031	-25.28570
139.69001	-7.20687	-25.31365
139.79001	-7.21375	-25.35193
139.89001	-7.21703	-25.34286
139.99001	-7.22125	-25.33735
140.09001	-7.22625	-25.35053
140.19001	-7.23281	-25.37718
140.29001	-7.23906	-25.41920
140.39001	-7.24266	-25.41095
140.49001	-7.24656	-25.40655
140.59001	-7.25109	-25.41914
140.69001	-7.25656	-25.43806
140.79001	-7.26297	-25.46837
140.89001	-7.26906	-25.50085
140.99001	-7.27281	-25.49785
141.09001	-7.27719	-25.50201
141.19001	-7.28203	-25.51753
141.29001	-7.28797	-25.54613
141.39001	-7.29516	-25.58204
141.49001	-7.29969	-25.59805
141.59001	-7.30359	-25.59514
141.69001	-7.30797	-25.60285
141.79001	-7.31312	-25.61657
141.89001	-7.31906	-25.63834
141.99001	-7.32578	-25.68131
142.09001	-7.33016	-25.68768
142.19001	-7.33453	-25.69430
142.29001	-7.33953	-25.70331
142.39001	-7.34547	-25.73135
142.49001	-7.35156	-25.75406
142.59001	-7.35578	-25.76467
142.69001	-7.36016	-25.77723
142.79001	-7.36484	-25.78541
142.89001	-7.37016	-25.79955
142.99001	-7.37609	-25.83406
143.09001	-7.38266	-25.86893
143.19001	-7.38656	-25.86765
143.29001	-7.39094	-25.87970
143.39001	-7.39578	-25.89064
143.49001	-7.40141	-25.90807
143.59001	-7.40844	-25.95082
143.69001	-7.41281	-25.95808
143.79001	-7.41688	-25.96376
143.89001	-7.42172	-25.97542
143.99001	-7.42719	-25.99658
144.09001	-7.43344	-26.01940
144.19001	-7.43969	-26.04852
144.29001	-7.44344	-26.06072
144.39001	-7.44750	-26.05554
144.49001	-7.45219	-26.06827
144.59001	-7.45766	-26.08578
144.69001	-7.46422	-26.11952
144.79001	-7.46922	-26.13775
144.89001	-7.47344	-26.13602
144.99001	-7.47781	-26.14975
145.09001	-7.48281	-26.15638
145.19001	-7.48844	-26.18040
145.29001	-7.49547	-26.21582
145.39001	-7.50000	-26.22836
145.49001	-7.50438	-26.23286
145.59001	-7.50953	-26.24535
145.69001	-7.51484	-26.26775
145.79001	-7.52125	-26.29000
145.89001	-7.52594	-26.30008
145.99001	-7.53031	-26.30558
146.09001	-7.53500	-26.32308
146.19001	-7.54016	-26.32973
146.29001	-7.54641	-26.35038
146.39001	-7.55359	-26.39358
146.49001	-7.55688	-26.39641
146.59001	-7.56109	-26.39002
146.69001	-7.56594	-26.40667
146.79001	-7.57156	-26.42397
146.89001	-7.57797	-26.45123
146.99001	-7.58250	-26.46294
147.09001	-7.58687	-26.47240
147.19001	-7.59172	-26.47153
147.29001	-7.59719	-26.49103
147.39001	-7.60359	-26.50897
147.49001	-7.61031	-26.55430
147.59001	-7.61375	-26.54181
147.69001	-7.61797	-26.54433
147.79001	-7.62281	-26.55802
147.89001	-7.62813	-26.57864
147.99001	-7.63469	-26.60661
148.09001	-7.63938	-26.61755
148.19001	-7.64375	-26.62345
148.29001	-7.64859	-26.63142
148.39001	-7.65391	-26.64212
148.49001	-7.66031	-26.66716
148.59001	-7.66719	-26.71075
148.69001	-7.67094	-26.70900
148.79001	-7.67516	-26.71829
148.89001	-7.68016	-26.73105
148.99001	-7.68656	-26.75382
149.09001	-7.69250	-26.78685
149.19001	-7.69656	-26.78829
149.29001	-7.70062	-26.79008
149.39001	-7.70531	-26.80385
149.49001	-7.71047	-26.81645
149.59001	-7.71672	-26.83718
149.69001	-7.72281	-26.87127
149.79001	-7.72656	-26.86961
149.89001	-7.73094	-26.88054
149.99001	-7.73562	-26.89113
150.09001	-7.74125	-26.91044
150.19001	-7.74813	-26.94934
150.29001	-7.75328	-26.96177
150.39001	-7.75719	-26.96539
150.49001	-7.76156	-26.97933
150.59001	-7.76672	-26.98561
150.69001	-7.77281	-27.00784
150.79001	-7.77984	-27.04683
150.89001	-7.78375	-27.05412
150.99001	-7.78797	-27.04978
151.09001	-7.79297	-27.06780
151.19001	-7.79859	-27.08202
151.29001	-7.80516	-27.12048
151.39001	-7.80984	-27.13815
151.49001	-7.81406	-27.13331
151.59001	-7.81844	-27.13485
151.69001	-7.82359	-27.15642
151.79001	-7.82938	-27.17038
151.89001	-7.83719	-27.22381
151.99001	-7.84094	-27.22127
152.09001	-7.84500	-27.22548
152.19001	-7.84969	-27.23449
152.29001	-7.85547	-27.25452
152.39001	-7.86219	-27.28873
152.49001	-7.86656	-27.29511
152.59001	-7.87047	-27.29131
152.69001	-7.87500	-27.30396
152.79001	-7.88031	-27.32350
152.89001	-7.88609	-27.33827
152.99001	-7.89344	-27.37787
153.09001	-7.89766	-27.38552
153.19001	-7.90172	-27.38353
153.29001	-7.90656	-27.39948
153.39001	-7.91203	-27.42476
153.49001	-7.91859	-27.44173
153.59001	-7.92328	-27.45328
153.69001	-7.92719	-27.45752
153.79001	-7.93156	-27.45847
153.89001	-7.93656	-27.46925
153.99001	-7.94234	-27.49646
154.09001	-7.94969	-27.52246
154.19001	-7.95437	-27.54155
154.29001	-7.95859	-27.54657
154.39001	-7.96344	-27.55991
154.49001	-7.96859	-27.56893
154.59001	-7.97453	-27.59231
154.69001	-7.97938	-27.60646
154.79001	-7.98359	-27.61513
154.89001	-7.98828	-27.62126
154.99001	-7.99375	-27.64076
155.09001	-8.00031	-27.66562
155.19001	-8.00813	-27.71525
155.29001	-8.01109	-27.70972
155.39001	-8.01500	-27.70862
155.49001	-8.01969	-27.71701
155.59001	-8.02469	-27.73328
155.69001	-8.03109	-27.75283
155.79001	-8.03656	-27.77630
155.89001	-8.04109	-27.78836
155.99001	-8.04594	-27.79713
156.09001	-8.05125	-27.81208
156.19001	-8.05734	-27.83068
156.29001	-8.06547	-27.88378
156.39001	-8.06875	-27.89221
156.49001	-8.07250	-27.88582
156.59001	-8.07734	-27.89921
156.69001	-8.08266	-27.91824
156.79001	-8.08922	-27.93971
156.89001	-8.09359	-27.95092
156.99001	-8.09766	-27.95972
157.09001	-8.10203	-27.96744
157.19001	-8.10703	-27.97456
157.29001	-8.11297	-27.99612
157.39001	-8.12031	-28.03285
157.49001	-8.12484	-28.05196
157.59001	-8.12891	-28.05234
157.69001	-8.13359	-28.05968
157.79001	-8.13859	-28.07698
157.89001	-8.14531	-28.09127
157.99001	-8.15063	-28.12633
158.09001	-8.15453	-28.12518
158.19001	-8.15906	-28.13256
158.29001	-8.16422	-28.14797
158.39001	-8.17016	-28.16178
158.49001	-8.17719	-28.20063
158.59001	-8.18078	-28.20807
158.69001	-8.18484	-28.19010
158.79001	-8.18953	-28.21304
158.89001	-8.19531	-28.23009
158.99001	-8.20281	-28.27064
159.09001	-8.20781	-28.29301
159.19001	-8.21188	-28.28166
159.29001	-8.21656	-28.28974
159.39001	-8.22125	-28.30126
159.49001	-8.22672	-28.32283
159.59001	-8.23344	-28.34766
159.69001	-8.23766	-28.36603
159.79001	-8.24203	-28.35708
159.89001	-8.24703	-28.37298
159.99001	-8.25297	-28.39870
160.09001	-8.25984	-28.43232
160.19001	-8.26406	-28.43526
160.29001	-8.26844	-28.43827
160.39001	-8.27313	-28.45047
160.49001	-8.27828	-28.46454
160.59001	-8.28406	-28.48182
160.69001	-8.29094	-28.51688
160.79001	-8.29484	-28.52260
160.89001	-8.29891	-28.52135
160.99001	-8.30359	-28.52450
161.09001	-8.30922	-28.55210
161.19001	-8.31609	-28.58278
161.29001	-8.32078	-28.60899
161.39001	-8.32469	-28.60055
161.49001	-8.32922	-28.60505
161.59001	-8.33437	-28.61811
161.69001	-8.34047	-28.63836
161.79001	-8.34719	-28.67859
161.89001	-8.35141	-28.68842
161.99001	-8.35578	-28.69551
162.09001	-8.36063	-28.69643
162.19001	-8.36578	-28.71793
162.29001	-8.37172	-28.75028
162.39001	-8.37734	-28.77179
162.49001	-8.38156	-28.76868
162.59001	-8.38578	-28.77457
162.69001	-8.39063	-28.78769
162.79001	-8.39641	-28.81399
162.89001	-8.40375	-28.85301
162.99001	-8.40844	-28.85521
163.09001	-8.41266	-28.86448
163.19001	-8.41766	-28.88009
163.29001	-8.42359	-28.90029
163.39001	-8.42984	-28.92810
163.49001	-8.43422	-28.94113
163.59001	-8.43844	-28.93904
163.69001	-8.44297	-28.94895
163.79001	-8.44797	-28.96433
163.89001	-8.45375	-28.98081
163.99001	-8.46156	-29.02167
164.09001	-8.46547	-29.02827
164.19001	-8.46953	-29.02797
164.29001	-8.47406	-29.04223
164.39001	-8.47938	-29.05309
164.49001	-8.48609	-29.08172
164.59001	-8.49125	-29.09435
164.69001	-8.49531	-29.10300
164.79001	-8.50016	-29.11120
164.89001	-8.50594	-29.12979
164.99001	-8.51203	-29.15549
165.09001	-8.51859	-29.18964
165.19001	-8.52203	-29.18174
165.29001	-8.52641	-29.18446
165.39001	-8.53125	-29.19869
165.49001	-8.53703	-29.21652
165.59001	-8.54281	-29.24298
165.69001	-8.54750	-29.24893
165.79001	-8.55172	-29.26394
165.89001	-8.55641	-29.26411
165.99001	-8.56125	-29.28772
166.09001	-8.56672	-29.29461
166.19001	-8.57250	-29.32330
166.29001	-8.57734	-29.33525
166.39001	-8.58187	-29.33673
166.49001	-8.58672	-29.34715
166.59001	-8.59234	-29.36951
166.69001	-8.59969	-29.40130
166.79001	-8.60500	-29.42418
166.89001	-8.60922	-29.42903
166.99001	-8.61375	-29.43652
167.09001	-8.61875	-29.44582
167.19001	-8.62391	-29.46318
167.29001	-8.63031	-29.49414
167.39001	-8.63453	-29.50183
167.49001	-8.63875	-29.50905
167.59001	-8.64359	-29.51548
167.69001	-8.64875	-29.52534
167.79001	-8.65500	-29.55078
167.89001	-8.66094	-29.58597
167.99001	-8.66516	-29.58927
168.09001	-8.66953	-29.59991
168.19001	-8.67469	-29.60861
168.29001	-8.68078	-29.63918
168.39001	-8.68703	-29.65727
168.49001	-8.69172	-29.67096
168.59001	-8.69578	-29.67600
168.69001	-8.70063	-29.68211
168.79001	-8.70594	-29.70091
168.89001	-8.71281	-29.73288
168.99001	-8.71813	-29.75307
169.09001	-8.72219	-29.74997
169.19001	-8.72641	-29.75406
169.29001	-8.73109	-29.77131
169.39001	-8.73641	-29.78704
169.49001	-8.74313	-29.80926
169.59001	-8.74844	-29.83236
169.69001	-8.75266	-29.83855
169.79001	-8.75750	-29.84495
169.89001	-8.76328	-29.86228
169.99001	-8.77000	-29.89331
170.09001	-8.77453	-29.91088
170.19001	-8.77844	-29.90928
170.29001	-8.78297	-29.91071
170.39001	-8.78766	-29.92321
170.49001	-8.79281	-29.93667
170.59001	-8.79953	-29.97091
170.69001	-8.80500	-29.98382
170.79001	-8.80906	-29.98548
170.89001	-8.81359	-29.99866
170.99001	-8.81891	-30.01030
171.09001	-8.82594	-30.04151
171.19001	-8.83156	-30.06530
171.29001	-8.83578	-30.06895
171.39001	-8.84031	-30.07187
171.49001	-8.84594	-30.09396
171.59001	-8.85172	-30.10739
171.69001	-8.85844	-30.14367
171.79001	-8.86219	-30.14774
171.89001	-8.86625	-30.14843
171.99001	-8.87109	-30.16192
172.09001	-8.87688	-30.17700
172.19001	-8.88453	-30.20901
172.29001	-8.88922	-30.22841
172.39001	-8.89250	-30.22122
172.49001	-8.89656	-30.22247
172.59001	-8.90109	-30.23138
172.69001	-8.90656	-30.25233
172.79001	-8.91484	-30.29401
172.89001	-8.92016	-30.31752
172.99001	-8.92391	-30.32081
173.09001	-8.92891	-30.33000
173.19001	-8.93422	-30.34003
173.29001	-8.94047	-30.36459
173.39001	-8.94500	-30.37550
173.49001	-8.94906	-30.38274
173.59001	-8.95359	-30.38709
173.69001	-8.95859	-30.40130
173.79001	-8.96438	-30.42257
173.89001	-8.97156	-30.45493
173.99001	-8.97594	-30.45852
174.09001	-8.97969	-30.45855
174.19001	-8.98422	-30.47291
174.29001	-8.98953	-30.48063
174.39001	-8.99594	-30.50758
174.49001	-9.00203	-30.53273
174.59001	-9.00594	-30.53940
174.69001	-9.01047	-30.54638
174.79001	-9.01563	-30.55632
174.89001	-9.02109	-30.57416
174.99001	-9.02813	-30.60872
175.09001	-9.03297	-30.62487
175.19001	-9.03672	-30.62263
175.29001	-9.04141	-30.63173
175.39001	-9.04672	-30.64486
175.49001	-9.05375	-30.67907
175.59001	-9.05922	-30.70199
175.69001	-9.06281	-30.69348
175.79001	-9.06703	-30.69739
175.89001	-9.07172	-30.71203
175.99001	-9.07734	-30.72115
176.09001	-9.08438	-30.75887
176.19001	-9.08969	-30.78373
176.29001	-9.09375	-30.77682
176.39001	-9.09859	-30.78986
176.49001	-9.10391	-30.80340
176.59001	-9.11016	-30.83037
176.69001	-9.11531	-30.84379
176.79001	-9.11953	-30.84840
176.89001	-9.12391	-30.85372
176.99001	-9.12891	-30.87620
177.09001	-9.13453	-30.88289
177.19001	-9.14234	-30.92328
177.29001	-9.14641	-30.93533
177.39001	-9.15031	-30.93201
177.49001	-9.15484	-30.94372
177.59001	-9.16016	-30.95601
177.69001	-9.16687	-30.98154
177.79001	-9.17203	-31.00970
177.89001	-9.17625	-31.01933
177.99001	-9.18094	-31.02112
178.09001	-9.18594	-31.03210
178.19001	-9.19109	-31.05288
178.29001	-9.19766	-31.07613
178.39001	-9.20266	-31.09177
178.49001	-9.20656	-31.08905
178.59001	-9.21125	-31.10331
178.69001	-9.21687	-31.10864
178.79001	-9.22422	-31.15267
178.89001	-9.22906	-31.16800
178.99001	-9.23297	-31.16071
179.09001	-9.23719	-31.16692
179.19001	-9.24203	-31.18451
179.29001	-9.24734	-31.19771
179.39001	-9.25438	-31.22496
179.49001	-9.25984	-31.25163
179.59001	-9.26391	-31.25141
179.69001	-9.26859	-31.25283
179.79001	-9.27391	-31.26869
179.89001	-9.27984	-31.28830
179.99001	-9.28547	-31.31358
180.09001	-9.28984	-31.31418
180.19001	-9.29437	-31.32813
180.29001	-9.29938	-31.33537
180.39001	-9.30531	-31.34793
180.49001	-9.31219	-31.38358
180.59001	-9.31703	-31.40729
180.69001	-9.32078	-31.39430
180.79001	-9.32547	-31.40112
180.89001	-9.33078	-31.42311
180.99001	-9.33719	-31.44672
181.09001	-9.34250	-31.47035
181.19001	-9.34672	-31.47042
181.29001	-9.35109	-31.48201
181.39001	-9.35609	-31.48430
181.49001	-9.36188	-31.50670
181.59001	-9.36859	-31.53306
181.69001	-9.37328	-31.54474
181.79001	-9.37734	-31.54824
181.89001	-9.38203	-31.56362
181.99001	-9.38734	-31.56658
182.09001	-9.39297	-31.59575
182.19001	-9.39828	-31.61331
182.29001	-9.40281	-31.61513
182.39001	-9.40719	-31.61956
182.49001	-9.41188	-31.62539
182.59001	-9.41734	-31.63873
182.69001	-9.42453	-31.67668
182.79001	-9.42984	-31.69785
182.89001	-9.43375	-31.69580
182.99001	-9.43828	-31.70930
183.09001	-9.44344	-31.72000
183.19001	-9.44969	-31.74997
183.29001	-9.45547	-31.76648
183.39001	-9.45953	-31.77330
183.49001	-9.46375	-31.77459
183.59001	-9.46844	-31.78169
183.69001	-9.47391	-31.79258
183.79001	-9.48094	-31.83497
183.89001	-9.48703	-31.86329
183.99001	-9.49094	-31.85596
184.09001	-9.49531	-31.86451
184.19001	-9.50063	-31.88096
184.29001	-9.50688	-31.89804
184.39001	-9.51203	-31.92106
184.49001	-9.51641	-31.93060
184.59001	-9.52094	-31.92520
184.69001	-9.52594	-31.94446
184.79001	-9.53172	-31.96636
184.89001	-9.53859	-31.98940
184.99001	-9.54344	-32.00577
185.09001	-9.54734	-32.00456
185.19001	-9.55172	-32.00712
185.29001	-9.55672	-32.02381
185.39001	-9.56359	-32.04700
185.49001	-9.56969	-32.08144
185.59001	-9.57359	-32.07395
185.69001	-9.57797	-32.08720
185.79001	-9.58312	-32.09643
185.89001	-9.58875	-32.11665
185.99001	-9.59547	-32.13548
186.09001	-9.60000	-32.15100
186.19001	-9.60406	-32.15716
186.29001	-9.60859	-32.16512
186.39001	-9.61359	-32.18181
186.49001	-9.61937	-32.19463
186.59001	-9.62562	-32.22129
186.69001	-9.62984	-32.22547
186.79001	-9.63406	-32.23190
186.89001	-9.63844	-32.24462
186.99001	-9.64375	-32.25203
187.09001	-9.65047	-32.28090
187.19001	-9.65672	-32.32407
187.29001	-9.66062	-32.31732
187.39001	-9.66516	-32.32622
187.49001	-9.67031	-32.33426
187.59001	-9.67703	-32.35873
187.69001	-9.68297	-32.38794
187.79001	-9.68719	-32.38414
187.89001	-9.69203	-32.39528
187.99001	-9.69703	-32.40339
188.09001	-9.70266	-32.42438
188.19001	-9.71000	-32.46158
188.29001	-9.71453	-32.46961
188.39001	-9.71797	-32.46060
188.49001	-9.72234	-32.47027
188.59001	-9.72719	-32.47640
188.69001	-9.73391	-32.49684
188.79001	-9.74031	-32.53313
188.89001	-9.74422	-32.53496
188.99001	-9.74859	-32.51956
189.09001	-9.75375	-32.53845
189.19001	-9.75937	-32.56856
189.29001	-9.76609	-32.59638
189.39001	-9.77063	-32.60192
189.49001	-9.77453	-32.60199
189.59001	-9.77938	-32.60999
189.69001	-9.78469	-32.62179
189.79001	-9.79109	-32.64870
189.89001	-9.79672	-32.67511
189.99001	-9.80063	-32.67279
190.09001	-9.80484	-32.66955
190.19001	-9.80937	-32.67414
190.29001	-9.81469	-32.69744
190.39001	-9.82109	-32.71947
190.49001	-9.82703	-32.75256
190.59001	-9.83141	-32.74329
190.69001	-9.83609	-32.75848
190.79001	-9.84156	-32.76454
190.89001	-9.84797	-32.79423
190.99001	-9.85391	-32.82636
191.09001	-9.85781	-32.81591
191.19001	-9.86203	-32.83017
191.29001	-9.86688	-32.84097
191.39001	-9.87219	-32.85040
191.49001	-9.87859	-32.87376
191.59001	-9.88391	-32.89915
191.69001	-9.88797	-32.89263
191.79001	-9.89250	-32.90569
191.89001	-9.89734	-32.90831
191.99001	-9.90359	-32.92929
192.09001	-9.90984	-32.96008
192.19001	-9.91391	-32.95841
192.29001	-9.91813	-32.96745
192.39001	-9.92281	-32.96301
192.49001	-9.92812	-32.98499
192.59001	-9.93422	-33.00565
192.69001	-9.94047	-33.03725
192.79001	-9.94453	-33.02575
192.89001	-9.94906	-33.03535
192.99001	-9.95453	-33.04942
193.09001	-9.96094	-33.06471
193.19001	-9.96672	-33.08824
193.29001	-9.97062	-33.09182
193.39001	-9.97484	-33.08699
193.49001	-9.97984	-33.10190
193.59001	-9.98516	-33.10573
193.69001	-9.99187	-33.13037
193.79001	-9.99781	-33.15590
193.89001	-10.00156	-33.15796
193.99001	-10.00609	-33.16104
194.09001	-10.01109	-33.16726
194.19001	-10.01719	-33.18197
194.29001	-10.02313	-33.21694
194.39001	-10.02750	-33.21530
194.49001	-10.03188	-33.22106
194.59001	-10.03656	-33.22820
194.69001	-10.04187	-33.24689
194.79001	-10.04828	-33.26200
194.89001	-10.05422	-33.29290
194.99001	-10.05797	-33.28620
195.09001	-10.06250	-33.29112
195.19001	-10.06797	-33.30606
195.29001	-10.07469	-33.32869
195.39001	-10.08078	-33.36181
195.49001	-10.08453	-33.35742
195.59001	-10.08891	-33.36840
195.69001	-10.09359	-33.36145
195.79001	-10.09859	-33.38357
195.89001	-10.10469	-33.40277
195.99001	-10.11078	-33.42721
196.09001	-10.11516	-33.43064
196.19001	-10.11969	-33.44136
196.29001	-10.12500	-33.45354
196.39001	-10.13172	-33.47313
196.49001	-10.13719	-33.49753
196.59001	-10.14109	-33.49663
196.69001	-10.14563	-33.50410
196.79001	-10.15063	-33.51320
196.89001	-10.15625	-33.52856
196.99001	-10.16328	-33.56031
197.09001	-10.16859	-33.58215
197.19001	-10.17203	-33.57207
197.29001	-10.17625	-33.56920
197.39001	-10.18094	-33.57857
197.49001	-10.18719	-33.60224
197.59001	-10.19453	-33.64228
197.69001	-10.19875	-33.64022
197.79001	-10.20312	-33.64747
197.89001	-10.20813	-33.65809
197.99001	-10.21344	-33.67720
198.09001	-10.22000	-33.69930
198.19001	-10.22453	-33.70601
198.29001	-10.22844	-33.71343
198.39001	-10.23313	-33.71468
198.49001	-10.23797	-33.72397
198.59001	-10.24359	-33.75234
198.69001	-10.24984	-33.76668
198.79001	-10.25469	-33.78411
198.89001	-10.25906	-33.78269
198.99001	-10.26344	-33.79369
199.09001	-10.26844	-33.80224
199.19001	-10.27437	-33.82130
199.29001	-10.28016	-33.85108
199.39001	-10.28453	-33.85718
199.49001	-10.28922	-33.85605
199.59001	-10.29438	-33.87281
199.69001	-10.30000	-33.88009
[truncated: 2,729 more rows]
