# Supplementary material for: Strengthening of 3D Printed Fused Deposition Manufactured Parts Using the Fill Compositing Technique
Source: PLoS One. 2015 Apr 16;10(4):e0122915. doi: 10.1371/journal.pone.0122915 (PMC4400136; doi:10.1371/journal.pone.0122915)
Supplement: S1 File — This is the raw data and information on all the samples presented in this manuscript. (ZIP) [file pone.0122915.s001.zip › Specimen_RawData_194.csv]

Time	Extension	Load
(sec)	(mm)	(N)
0.00000	0.00000	0.03716
0.10000	0.00000	0.02596
0.20000	-0.00078	0.02946
0.30000	-0.00406	-0.03779
0.37600	-0.01406	-0.10604
0.47600	-0.02250	-0.17195
0.57600	-0.02797	-0.22501
0.67600	-0.03344	-0.28117
0.77600	-0.03984	-0.29772
0.87600	-0.04625	-0.27996
0.97600	-0.05000	-0.30614
1.07600	-0.05469	-0.34885
1.17600	-0.06016	-0.35781
1.27600	-0.06672	-0.37356
1.37600	-0.07250	-0.33952
1.47600	-0.07656	-0.32493
1.57600	-0.08094	-0.32346
1.67600	-0.08563	-0.34322
1.77600	-0.09078	-0.34179
1.87600	-0.09719	-0.30030
1.97600	-0.10328	-0.23218
2.07600	-0.10703	-0.25558
2.17600	-0.11156	-0.29012
2.27600	-0.11641	-0.33785
2.37600	-0.12266	-0.37209
2.47600	-0.12922	-0.39692
2.57600	-0.13328	-0.40501
2.67600	-0.13766	-0.39752
2.77600	-0.14234	-0.35804
2.87600	-0.14750	-0.30734
2.97600	-0.15328	-0.33392
3.07600	-0.15906	-0.36647
3.17600	-0.16297	-0.36048
3.27600	-0.16750	-0.36537
3.37600	-0.17250	-0.38365
3.47600	-0.17828	-0.36693
3.57600	-0.18484	-0.38177
3.67600	-0.18938	-0.36441
3.77600	-0.19344	-0.34521
3.87600	-0.19797	-0.31416
3.97600	-0.20344	-0.32350
4.07600	-0.21016	-0.32113
4.17600	-0.21797	-0.34507
4.27600	-0.22141	-0.33310
4.37600	-0.22578	-0.34070
4.47600	-0.23125	-0.33940
4.57600	-0.23797	-0.35728
4.67600	-0.24313	-0.36221
4.77600	-0.24688	-0.36767
4.87600	-0.25109	-0.36132
4.97600	-0.25578	-0.37516
5.07600	-0.26094	-0.38663
5.17600	-0.26781	-0.38901
5.27600	-0.27422	-0.39545
5.37600	-0.27766	-0.39063
5.47600	-0.28203	-0.39472
5.57600	-0.28719	-0.40275
5.67600	-0.29359	-0.41339
5.77600	-0.30000	-0.41412
5.87600	-0.30391	-0.42050
5.97600	-0.30813	-0.41793
6.07600	-0.31266	-0.42422
6.17600	-0.31813	-0.42424
6.27600	-0.32422	-0.44315
6.37600	-0.33047	-0.44595
6.47600	-0.33438	-0.44402
6.57600	-0.33875	-0.44643
6.67600	-0.34391	-0.45648
6.77600	-0.35016	-0.46243
6.87600	-0.35625	-0.47323
6.97600	-0.36031	-0.46811
7.07600	-0.36438	-0.47166
7.17600	-0.36891	-0.47811
7.27600	-0.37437	-0.49243
7.37600	-0.38047	-0.48829
7.47600	-0.38734	-0.50453
7.57600	-0.39109	-0.50565
7.67600	-0.39563	-0.50826
7.77600	-0.40062	-0.51225
7.87600	-0.40641	-0.51993
7.97600	-0.41219	-0.53106
8.07600	-0.41672	-0.52690
8.17600	-0.42109	-0.53446
8.27600	-0.42578	-0.54189
8.37600	-0.43109	-0.54331
8.47600	-0.43734	-0.55952
8.57600	-0.44406	-0.55830
8.67600	-0.44766	-0.55492
8.77600	-0.45188	-0.56440
8.87600	-0.45672	-0.57299
8.97600	-0.46266	-0.58805
9.07600	-0.46922	-0.59741
9.17600	-0.47391	-0.59829
9.27600	-0.47828	-0.60466
9.37600	-0.48297	-0.60434
9.47600	-0.48812	-0.61493
9.57600	-0.49406	-0.61951
9.67600	-0.50047	-0.63264
9.77600	-0.50438	-0.63222
9.87600	-0.50875	-0.63334
9.97600	-0.51391	-0.65124
10.07600	-0.51953	-0.66338
10.17600	-0.52625	-0.66662
10.27600	-0.53047	-0.67382
10.37600	-0.53484	-0.67306
10.47600	-0.53938	-0.67746
10.57600	-0.54469	-0.68533
10.67600	-0.55063	-0.69958
10.77600	-0.55703	-0.70888
10.87600	-0.56094	-0.71132
10.97600	-0.56531	-0.71940
11.07600	-0.56984	-0.71928
11.17600	-0.57531	-0.72559
11.27600	-0.58203	-0.73945
11.37600	-0.58703	-0.74396
11.47600	-0.59156	-0.75137
11.57600	-0.59656	-0.76134
11.67600	-0.60188	-0.77117
11.77600	-0.60797	-0.77974
11.87600	-0.61375	-0.79137
11.97600	-0.61781	-0.79779
12.07600	-0.62234	-0.80607
12.17600	-0.62750	-0.80359
12.27600	-0.63313	-0.81098
12.37600	-0.64000	-0.83112
12.47600	-0.64469	-0.83656
12.57600	-0.64875	-0.83830
12.67600	-0.65312	-0.84863
12.77600	-0.65859	-0.86014
12.87600	-0.66469	-0.87526
12.97600	-0.67156	-0.88530
13.07600	-0.67547	-0.88866
13.17600	-0.67984	-0.89361
13.27600	-0.68500	-0.90178
13.37600	-0.69109	-0.91496
13.47600	-0.69750	-0.92925
13.57600	-0.70141	-0.93474
13.67600	-0.70531	-0.94205
13.77600	-0.71000	-0.94639
13.87600	-0.71516	-0.95936
13.97600	-0.72094	-0.97382
14.07600	-0.72766	-0.99707
14.17600	-0.73156	-0.98642
14.27600	-0.73594	-1.00232
14.37600	-0.74078	-1.01702
14.47600	-0.74719	-1.02485
14.57600	-0.75391	-1.04222
14.67600	-0.75797	-1.04579
14.77600	-0.76203	-1.05209
14.87600	-0.76672	-1.05502
14.97600	-0.77188	-1.07039
15.07600	-0.77734	-1.08503
15.17600	-0.78391	-1.09762
15.27600	-0.78813	-1.10522
15.37600	-0.79250	-1.11369
15.47600	-0.79734	-1.12655
15.57600	-0.80297	-1.13133
15.67600	-0.80891	-1.14787
15.77600	-0.81375	-1.15394
15.87600	-0.81813	-1.16178
15.97600	-0.82266	-1.17140
16.07600	-0.82766	-1.18396
16.17600	-0.83359	-1.18946
16.27600	-0.84063	-1.20460
16.37600	-0.84484	-1.20729
16.47600	-0.84922	-1.22003
16.57600	-0.85422	-1.23193
16.67600	-0.86016	-1.25087
16.77600	-0.86609	-1.25714
16.87600	-0.87047	-1.26547
16.97600	-0.87453	-1.27041
17.07600	-0.87906	-1.28250
17.17600	-0.88422	-1.29042
17.27600	-0.89016	-1.30535
17.37600	-0.89781	-1.32365
17.47600	-0.90203	-1.32884
17.57600	-0.90625	-1.33296
17.67600	-0.91078	-1.34290
17.77600	-0.91656	-1.35187
17.87600	-0.92359	-1.36854
17.97600	-0.92797	-1.37998
18.07600	-0.93203	-1.38268
18.17600	-0.93703	-1.38774
18.27600	-0.94234	-1.40814
18.37600	-0.94859	-1.41231
18.47600	-0.95484	-1.42994
18.57600	-0.95844	-1.44251
18.67600	-0.96266	-1.43919
18.77600	-0.96766	-1.45242
18.87600	-0.97359	-1.46598
18.97600	-0.98031	-1.48659
19.07600	-0.98469	-1.49244
19.17600	-0.98859	-1.49190
19.27600	-0.99281	-1.50065
19.37600	-0.99766	-1.50748
19.47600	-1.00297	-1.52129
19.57600	-1.00953	-1.54258
19.67600	-1.01484	-1.55490
19.77600	-1.01922	-1.55714
19.87600	-1.02406	-1.56981
19.97600	-1.02938	-1.58118
20.07600	-1.03578	-1.59122
20.17600	-1.04047	-1.59443
20.27600	-1.04469	-1.60399
20.37600	-1.04953	-1.61258
20.47600	-1.05500	-1.62411
20.57600	-1.06125	-1.64177
20.67600	-1.06969	-1.66609
20.77600	-1.07297	-1.66407
20.87600	-1.07703	-1.66697
20.97600	-1.08188	-1.68131
21.07600	-1.08750	-1.70271
21.17600	-1.09453	-1.71808
21.27600	-1.09859	-1.72488
21.37600	-1.10266	-1.72223
21.47600	-1.10750	-1.72931
21.57600	-1.11250	-1.74877
21.67600	-1.11766	-1.76123
21.77600	-1.12422	-1.77327
21.87600	-1.12875	-1.78699
21.97600	-1.13344	-1.79716
22.07600	-1.13828	-1.81034
22.17600	-1.14422	-1.82165
22.27600	-1.15125	-1.84262
22.37600	-1.15500	-1.84666
22.47600	-1.15891	-1.85458
22.57600	-1.16359	-1.86037
22.67600	-1.16859	-1.87194
22.77600	-1.17422	-1.88432
22.87600	-1.18141	-1.90813
22.97600	-1.18547	-1.91628
23.07600	-1.18953	-1.92316
23.17600	-1.19437	-1.92770
23.27600	-1.19984	-1.94605
23.37600	-1.20688	-1.96165
23.47600	-1.21156	-1.97161
23.57600	-1.21578	-1.97473
23.67600	-1.22031	-1.98340
23.77600	-1.22547	-2.00100
23.87600	-1.23172	-2.00908
23.97600	-1.23891	-2.03785
24.07600	-1.24250	-2.03462
24.17600	-1.24625	-2.03857
24.27600	-1.25141	-2.04555
24.37600	-1.25687	-2.06335
24.47600	-1.26375	-2.08661
24.57600	-1.26875	-2.09460
24.67600	-1.27266	-2.10487
24.77600	-1.27734	-2.09743
24.87600	-1.28234	-2.11587
24.97600	-1.28781	-2.12709
25.07600	-1.29516	-2.15427
25.17600	-1.29937	-2.15774
25.27600	-1.30359	-2.15855
25.37600	-1.30844	-2.17180
25.47600	-1.31422	-2.18058
25.57600	-1.32141	-2.20003
25.67600	-1.32547	-2.20751
25.77600	-1.32938	-2.21529
25.87600	-1.33391	-2.22007
25.97600	-1.33891	-2.23116
26.07600	-1.34453	-2.24778
26.17600	-1.35203	-2.26844
26.27600	-1.35609	-2.27486
26.37600	-1.36031	-2.27768
26.47600	-1.36516	-2.28686
26.57600	-1.37062	-2.30548
26.67600	-1.37703	-2.32409
26.77600	-1.38188	-2.33006
26.87600	-1.38609	-2.32922
26.97600	-1.39078	-2.33879
27.07600	-1.39594	-2.35939
27.17600	-1.40172	-2.36836
27.27600	-1.40859	-2.38841
27.37600	-1.41219	-2.38792
27.47600	-1.41641	-2.39796
27.57600	-1.42141	-2.40062
27.67600	-1.42734	-2.41441
27.77600	-1.43438	-2.44164
27.87600	-1.43906	-2.45064
27.97600	-1.44297	-2.45483
28.07600	-1.44766	-2.46533
28.17600	-1.45219	-2.46809
28.27600	-1.45766	-2.48152
28.37600	-1.46484	-2.49723
28.47600	-1.46937	-2.51311
28.57600	-1.47359	-2.51711
28.67600	-1.47844	-2.52236
28.77600	-1.48406	-2.53575
28.87600	-1.49141	-2.56336
28.97600	-1.49578	-2.56800
29.07600	-1.49984	-2.56913
29.17600	-1.50438	-2.58454
29.27600	-1.50938	-2.59302
29.37600	-1.51484	-2.59971
29.47600	-1.52250	-2.62464
29.57600	-1.52672	-2.63140
29.67600	-1.53094	-2.63567
29.77600	-1.53609	-2.64720
29.87600	-1.54188	-2.65885
29.97600	-1.54828	-2.67568
30.07600	-1.55266	-2.68171
30.17600	-1.55688	-2.69173
30.27600	-1.56156	-2.69699
30.37600	-1.56672	-2.71008
30.47600	-1.57281	-2.72159
30.57600	-1.57906	-2.73382
30.67600	-1.58281	-2.74438
30.77600	-1.58703	-2.74661
30.87600	-1.59203	-2.75908
30.97600	-1.59781	-2.77996
31.07600	-1.60437	-2.79171
31.17600	-1.60906	-2.80469
31.27600	-1.61344	-2.81446
31.37600	-1.61797	-2.82066
31.47600	-1.62297	-2.82937
31.57600	-1.62859	-2.84979
31.67600	-1.63469	-2.87072
31.77600	-1.63906	-2.87321
31.87600	-1.64328	-2.87816
31.97600	-1.64813	-2.88777
32.07600	-1.65344	-2.89743
32.17600	-1.65922	-2.91705
32.27600	-1.66453	-2.92084
32.37600	-1.66891	-2.93780
32.47600	-1.67375	-2.94286
32.57600	-1.67906	-2.96225
32.67600	-1.68516	-2.97399
32.77600	-1.69250	-2.99181
32.87600	-1.69641	-2.99912
32.97600	-1.70063	-3.00121
33.07600	-1.70531	-3.01006
33.17600	-1.71047	-3.02767
33.27600	-1.71703	-3.04608
33.37600	-1.72203	-3.05483
33.47600	-1.72609	-3.05592
33.57600	-1.73063	-3.06580
33.67600	-1.73562	-3.07316
33.77600	-1.74094	-3.08388
33.87600	-1.74828	-3.10503
33.97600	-1.75281	-3.11747
34.07600	-1.75703	-3.12708
34.17600	-1.76187	-3.13120
34.27600	-1.76734	-3.13940
34.37600	-1.77453	-3.16571
34.47600	-1.77938	-3.17554
34.57600	-1.78359	-3.18306
34.67600	-1.78828	-3.18853
34.77600	-1.79313	-3.19691
34.87600	-1.79859	-3.21263
34.97600	-1.80563	-3.22649
35.07600	-1.80984	-3.24240
35.17600	-1.81391	-3.23999
35.27600	-1.81828	-3.24399
35.37600	-1.82328	-3.25092
35.47600	-1.82984	-3.27465
35.57600	-1.83531	-3.29405
35.67600	-1.83953	-3.29834
35.77600	-1.84406	-3.30005
35.87600	-1.84906	-3.30259
35.97600	-1.85453	-3.32025
36.07600	-1.86109	-3.34476
36.17600	-1.86594	-3.35672
36.27600	-1.87000	-3.35161
36.37600	-1.87469	-3.35947
36.47600	-1.88031	-3.36988
36.57600	-1.88734	-3.39594
36.67600	-1.89313	-3.40092
36.77600	-1.89656	-3.40317
36.87600	-1.90078	-3.41029
36.97600	-1.90562	-3.41290
37.07600	-1.91172	-3.43200
37.17400	-1.92188	-3.46833
37.27400	-1.92547	-3.47439
37.37400	-1.92875	-3.46415
37.47400	-1.93406	-3.47744
37.57400	-1.93937	-3.48361
37.67400	-1.94547	-3.50176
37.77400	-1.94969	-3.50995
37.87400	-1.95375	-3.51542
37.97400	-1.95828	-3.52364
38.07400	-1.96297	-3.53307
38.17400	-1.96891	-3.55135
38.27400	-1.97719	-3.57428
38.37400	-1.98078	-3.58050
38.47400	-1.98438	-3.57723
38.57400	-1.98875	-3.58689
38.67400	-1.99391	-3.60647
38.77400	-2.00094	-3.61820
38.87400	-2.00609	-3.62566
38.97400	-2.01031	-3.63490
39.07400	-2.01500	-3.64660
39.17400	-2.02031	-3.65095
39.27400	-2.02594	-3.67342
39.37400	-2.03297	-3.68766
39.47400	-2.03719	-3.68587
39.57400	-2.04094	-3.69434
39.67400	-2.04563	-3.69159
39.77400	-2.05094	-3.70778
39.87400	-2.05797	-3.72692
39.97400	-2.06328	-3.74864
40.07400	-2.06703	-3.75082
40.17400	-2.07141	-3.75272
40.27400	-2.07641	-3.76275
40.37400	-2.08219	-3.76981
40.47400	-2.08953	-3.80575
40.57400	-2.09391	-3.80668
40.67400	-2.09766	-3.81636
40.77400	-2.10250	-3.81889
40.87400	-2.10797	-3.83375
40.97400	-2.11422	-3.84580
41.07400	-2.11969	-3.85657
41.17400	-2.12391	-3.86887
41.27400	-2.12828	-3.87394
41.37400	-2.13312	-3.88354
41.47400	-2.13875	-3.90069
41.57400	-2.14594	-3.92260
41.67400	-2.15047	-3.93024
41.77400	-2.15437	-3.93560
41.87400	-2.15906	-3.93463
41.97400	-2.16500	-3.95880
42.07400	-2.17203	-3.97707
42.17400	-2.17703	-3.99661
42.27400	-2.18094	-3.98974
42.37400	-2.18547	-4.00204
42.47400	-2.19047	-4.01306
42.57400	-2.19578	-4.03278
42.67400	-2.20250	-4.04372
42.77400	-2.20750	-4.06075
42.87400	-2.21141	-4.06233
42.97400	-2.21594	-4.07038
43.07400	-2.22125	-4.08381
43.17400	-2.22781	-4.10155
43.27400	-2.23344	-4.12331
43.37400	-2.23734	-4.11813
43.47400	-2.24172	-4.12210
43.57400	-2.24672	-4.13590
43.67400	-2.25219	-4.15056
43.77400	-2.25891	-4.16454
43.87400	-2.26422	-4.17830
43.97400	-2.26813	-4.18530
44.07400	-2.27281	-4.19625
44.17400	-2.27766	-4.19756
44.27400	-2.28391	-4.20442
44.37400	-2.28938	-4.23995
44.47400	-2.29375	-4.24176
44.57400	-2.29828	-4.25301
44.67400	-2.30297	-4.25048
44.77400	-2.30844	-4.26718
44.87400	-2.31563	-4.27832
44.97400	-2.32078	-4.29823
45.07400	-2.32484	-4.30312
45.17400	-2.32984	-4.31171
45.27400	-2.33563	-4.32481
45.37400	-2.34281	-4.35258
45.47400	-2.34766	-4.35365
45.57400	-2.35141	-4.35338
45.67400	-2.35578	-4.36228
45.77400	-2.36047	-4.37977
45.87400	-2.36562	-4.38440
45.97400	-2.37219	-4.40552
46.07400	-2.37734	-4.42058
46.17400	-2.38156	-4.42438
46.27400	-2.38656	-4.43727
46.37400	-2.39234	-4.44578
46.47400	-2.39906	-4.47203
46.57400	-2.40344	-4.47681
46.67400	-2.40750	-4.48229
46.77400	-2.41203	-4.47828
46.87400	-2.41687	-4.49228
46.97400	-2.42219	-4.50606
47.07400	-2.42906	-4.52097
47.17400	-2.43422	-4.54012
47.27400	-2.43859	-4.53651
47.37400	-2.44328	-4.54530
47.47400	-2.44891	-4.56620
47.57400	-2.45594	-4.58322
47.67400	-2.46063	-4.59190
47.77400	-2.46437	-4.59767
47.87400	-2.46859	-4.59733
47.97400	-2.47313	-4.61363
48.07400	-2.47844	-4.62314
48.17400	-2.48469	-4.64099
48.27400	-2.49000	-4.65038
48.37400	-2.49437	-4.65699
48.47400	-2.49922	-4.67434
48.57400	-2.50453	-4.68085
48.67400	-2.51156	-4.69654
48.77400	-2.51734	-4.71487
48.87400	-2.52109	-4.72222
48.97400	-2.52531	-4.72396
49.07400	-2.53000	-4.72896
49.17400	-2.53547	-4.74317
49.27400	-2.54281	-4.76820
49.37400	-2.54797	-4.77787
49.47400	-2.55156	-4.77654
49.57400	-2.55625	-4.78950
49.67400	-2.56156	-4.79113
49.77400	-2.56813	-4.81574
49.87400	-2.57328	-4.82762
49.97400	-2.57734	-4.82988
50.07400	-2.58188	-4.84056
50.17400	-2.58688	-4.85349
50.27400	-2.59219	-4.86640
50.37400	-2.59875	-4.88303
50.47400	-2.60469	-4.89729
50.57400	-2.60859	-4.90557
50.67400	-2.61313	-4.91124
50.77400	-2.61875	-4.92497
50.87400	-2.62672	-4.95021
50.97400	-2.63125	-4.95578
51.07400	-2.63484	-4.95812
51.17400	-2.63906	-4.96685
51.27400	-2.64375	-4.96829
51.37400	-2.64875	-4.98319
51.47400	-2.65563	-4.99881
51.57400	-2.66094	-5.01873
51.67400	-2.66516	-5.01979
51.77400	-2.66984	-5.03197
51.87400	-2.67500	-5.03064
51.97400	-2.68188	-5.05393
52.07400	-2.68687	-5.07262
52.17400	-2.69078	-5.07283
52.27400	-2.69516	-5.07593
52.37400	-2.70000	-5.08071
52.47400	-2.70547	-5.10869
52.57400	-2.71234	-5.11890
52.67400	-2.71813	-5.14414
52.77400	-2.72203	-5.13525
52.87400	-2.72625	-5.14459
52.97400	-2.73094	-5.15075
53.07400	-2.73688	-5.16493
53.17400	-2.74297	-5.17984
53.27400	-2.74750	-5.18643
53.37400	-2.75219	-5.19248
53.47400	-2.75750	-5.20424
53.57400	-2.76344	-5.22133
53.67400	-2.77344	-5.25600
53.77400	-2.77656	-5.26253
53.87400	-2.77953	-5.24734
53.97400	-2.78438	-5.26909
54.07400	-2.79000	-5.27055
54.17400	-2.79703	-5.29712
54.27400	-2.80125	-5.31077
54.37400	-2.80500	-5.30837
54.47400	-2.80922	-5.31437
54.57400	-2.81406	-5.32455
54.67400	-2.81938	-5.34150
54.77400	-2.82578	-5.36090
54.87400	-2.83203	-5.38392
54.97400	-2.83578	-5.38811
55.07400	-2.84031	-5.39218
55.17400	-2.84563	-5.40524
55.27400	-2.85297	-5.42719
55.37400	-2.85828	-5.44347
55.47400	-2.86203	-5.45136
55.57400	-2.86641	-5.45286
55.67400	-2.87125	-5.46163
55.77400	-2.87672	-5.47557
55.87400	-2.88297	-5.49253
55.97400	-2.88844	-5.51200
56.07400	-2.89234	-5.51427
56.17400	-2.89703	-5.52350
56.27400	-2.90219	-5.52898
56.37400	-2.90813	-5.54885
56.47400	-2.91391	-5.56520
56.57400	-2.91828	-5.57352
56.67400	-2.92266	-5.58253
56.77400	-2.92750	-5.59320
56.87400	-2.93297	-5.60354
56.97400	-2.93953	-5.62329
57.07400	-2.94516	-5.63749
57.17400	-2.94875	-5.63516
57.27400	-2.95328	-5.64454
57.37400	-2.95828	-5.65105
57.47400	-2.96531	-5.67672
57.57400	-2.97141	-5.69798
57.67400	-2.97547	-5.70147
57.77400	-2.97969	-5.70772
57.87400	-2.98453	-5.71020
57.97400	-2.98938	-5.72368
58.07400	-2.99594	-5.73852
58.17400	-3.00188	-5.76318
58.27400	-3.00594	-5.76688
58.37400	-3.01063	-5.76966
58.47400	-3.01594	-5.78008
58.57400	-3.02266	-5.80044
58.67400	-3.02797	-5.81956
58.77400	-3.03172	-5.82235
58.87400	-3.03609	-5.82615
58.97400	-3.04109	-5.83615
59.07400	-3.04641	-5.84773
59.17400	-3.05281	-5.86146
59.27400	-3.05875	-5.88179
59.37400	-3.06281	-5.89357
59.47400	-3.06719	-5.89680
59.57400	-3.07203	-5.90469
59.67400	-3.07797	-5.91800
59.77400	-3.08359	-5.93746
59.87400	-3.08797	-5.94499
59.97400	-3.09250	-5.95108
60.07400	-3.09750	-5.97021
60.17400	-3.10344	-5.97147
60.27400	-3.11063	-5.99740
60.37400	-3.11594	-6.01885
60.47400	-3.11969	-6.00969
60.57400	-3.12406	-6.02264
60.67400	-3.12922	-6.02818
60.77400	-3.13516	-6.04597
60.87400	-3.14156	-6.06959
60.97400	-3.14547	-6.07043
61.07400	-3.14938	-6.08301
61.17400	-3.15406	-6.07761
61.27400	-3.15984	-6.09901
61.37400	-3.16797	-6.12114
61.47400	-3.17359	-6.15051
61.57400	-3.17672	-6.14243
61.67400	-3.18156	-6.14829
61.77400	-3.18688	-6.16628
61.87400	-3.19281	-6.17797
61.97400	-3.19812	-6.19315
62.07400	-3.20250	-6.19748
62.17400	-3.20687	-6.20788
62.27400	-3.21203	-6.21543
62.37400	-3.21750	-6.23441
62.47400	-3.22484	-6.25968
62.57400	-3.22969	-6.27188
62.67400	-3.23344	-6.26615
62.77400	-3.23766	-6.27234
62.87400	-3.24234	-6.28280
62.97400	-3.24859	-6.28935
63.07400	-3.25422	-6.31557
63.17400	-3.25891	-6.32562
63.27400	-3.26359	-6.32984
63.37400	-3.26875	-6.34099
63.47400	-3.27438	-6.35786
63.57400	-3.28078	-6.37988
63.67400	-3.28531	-6.37530
63.77400	-3.28922	-6.38459
63.87400	-3.29375	-6.39591
63.97400	-3.29859	-6.40007
64.07400	-3.30484	-6.42522
64.17400	-3.31109	-6.43113
64.27400	-3.31547	-6.44876
64.37400	-3.31969	-6.44980
64.47400	-3.32453	-6.45905
64.57400	-3.33031	-6.47908
64.67400	-3.33734	-6.49748
64.77400	-3.34266	-6.51623
64.87400	-3.34641	-6.51386
64.97400	-3.35109	-6.51807
65.07400	-3.35609	-6.53267
65.17400	-3.36187	-6.54899
65.27400	-3.36750	-6.55884
65.37400	-3.37188	-6.56846
65.47400	-3.37625	-6.58044
65.57400	-3.38094	-6.58638
65.67400	-3.38625	-6.59972
65.77400	-3.39281	-6.62265
65.87400	-3.39875	-6.63746
65.97400	-3.40266	-6.64310
66.07400	-3.40734	-6.65629
66.17400	-3.41250	-6.66262
66.27400	-3.41859	-6.67295
66.37400	-3.42453	-6.69715
66.47400	-3.42891	-6.70675
66.57400	-3.43344	-6.71324
66.67400	-3.43828	-6.72105
66.77400	-3.44344	-6.73187
66.87400	-3.44984	-6.75595
66.97400	-3.45641	-6.77464
67.07400	-3.46016	-6.77985
67.17400	-3.46453	-6.78307
67.27400	-3.46984	-6.79112
67.37400	-3.47672	-6.81430
67.47400	-3.48219	-6.82616
67.57400	-3.48578	-6.82358
67.67400	-3.48984	-6.82056
67.77400	-3.49469	-6.82925
67.87400	-3.50031	-6.83919
67.97400	-3.50641	-6.86235
68.07400	-3.51281	-6.88313
68.17400	-3.51672	-6.88339
68.27400	-3.52094	-6.88601
68.37400	-3.52562	-6.90266
68.47400	-3.53141	-6.90626
68.57400	-3.53797	-6.93131
68.67400	-3.54250	-6.93414
68.77400	-3.54672	-6.95015
68.87400	-3.55125	-6.95427
68.97400	-3.55625	-6.96353
69.07400	-3.56250	-6.97884
69.17400	-3.56906	-7.00880
69.27400	-3.57328	-7.01166
69.37400	-3.57797	-7.01904
69.47400	-3.58297	-7.03287
69.57400	-3.58906	-7.05127
69.67400	-3.59516	-7.07755
69.77400	-3.59938	-7.07983
69.87400	-3.60359	-7.08066
69.97400	-3.60797	-7.08831
70.07400	-3.61328	-7.10532
70.17400	-3.62031	-7.12630
70.27400	-3.62719	-7.15010
70.37400	-3.63094	-7.15015
70.47400	-3.63547	-7.16142
70.57400	-3.64047	-7.16875
70.67400	-3.64672	-7.17998
70.77400	-3.65234	-7.20114
70.87400	-3.65625	-7.20137
70.97400	-3.66063	-7.20318
71.07400	-3.66547	-7.21971
71.17400	-3.67062	-7.22628
71.27400	-3.67656	-7.24009
71.37400	-3.68281	-7.26363
71.47400	-3.68688	-7.27631
71.57400	-3.69109	-7.27788
71.67400	-3.69609	-7.28538
71.77400	-3.70234	-7.29775
71.87400	-3.70891	-7.32429
71.97400	-3.71297	-7.32472
72.07400	-3.71719	-7.33480
72.17400	-3.72203	-7.33994
72.27400	-3.72781	-7.35346
72.37400	-3.73422	-7.37298
72.47400	-3.73984	-7.38812
72.57400	-3.74375	-7.39990
72.67400	-3.74797	-7.39771
72.77400	-3.75297	-7.41262
72.87400	-3.75859	-7.42940
72.97400	-3.76578	-7.44642
73.07400	-3.77016	-7.46091
73.17400	-3.77406	-7.45567
73.27400	-3.77875	-7.46566
73.37400	-3.78391	-7.47805
73.47400	-3.79047	-7.49385
73.57400	-3.79688	-7.52739
73.67400	-3.80062	-7.52331
73.77400	-3.80500	-7.53494
73.87400	-3.81000	-7.54682
73.97400	-3.81578	-7.56405
74.07400	-3.82234	-7.58625
74.17400	-3.82672	-7.58587
74.27400	-3.83094	-7.59036
74.37400	-3.83578	-7.59990
74.47400	-3.84109	-7.61674
74.57400	-3.84781	-7.63819
74.67400	-3.85406	-7.65776
74.77400	-3.85734	-7.65559
74.87400	-3.86172	-7.66356
74.97400	-3.86656	-7.67147
75.07400	-3.87297	-7.69105
75.17400	-3.87953	-7.71442
75.27400	-3.88359	-7.72725
75.37400	-3.88766	-7.72972
75.47400	-3.89234	-7.73837
75.57400	-3.89750	-7.75497
75.67400	-3.90344	-7.76398
75.77400	-3.90984	-7.79317
75.87400	-3.91391	-7.79680
75.97400	-3.91828	-7.80191
76.07400	-3.92344	-7.81439
76.17400	-3.92969	-7.83557
76.27400	-3.93594	-7.85529
76.37400	-3.93984	-7.85215
76.47400	-3.94391	-7.85588
76.57400	-3.94875	-7.86948
76.67400	-3.95406	-7.88435
76.77400	-3.96031	-7.89883
76.87400	-3.96672	-7.92488
76.97400	-3.97063	-7.92858
77.07400	-3.97500	-7.93629
77.17400	-3.98000	-7.94168
77.27400	-3.98563	-7.95574
77.37400	-3.99219	-7.98409
77.47400	-3.99688	-7.99715
77.57400	-4.00109	-7.99847
77.67400	-4.00578	-8.01200
77.77400	-4.01125	-8.02696
77.87400	-4.01797	-8.04785
77.97400	-4.02406	-8.07027
78.07400	-4.02766	-8.07023
78.17400	-4.03250	-8.07808
78.27400	-4.03828	-8.08788
78.37400	-4.04578	-8.12159
78.47400	-4.05188	-8.15033
78.57400	-4.05453	-8.14647
78.67400	-4.05812	-8.14443
78.77400	-4.06266	-8.14816
78.87400	-4.06719	-8.15404
78.97400	-4.07266	-8.16897
79.07400	-4.07953	-8.19824
79.17400	-4.08406	-8.20780
79.27400	-4.08859	-8.21491
79.37400	-4.09406	-8.23159
79.47400	-4.10062	-8.24769
79.57400	-4.10688	-8.27098
79.67400	-4.11063	-8.27255
79.77400	-4.11469	-8.27298
79.87400	-4.11891	-8.28051
79.97400	-4.12375	-8.29372
80.07400	-4.12922	-8.30586
80.17400	-4.13609	-8.32436
80.27400	-4.14094	-8.33572
80.37400	-4.14563	-8.35005
80.47400	-4.15078	-8.35656
80.57400	-4.15641	-8.37287
80.67400	-4.16250	-8.39224
80.77400	-4.16688	-8.39753
80.87400	-4.17109	-8.40502
80.97400	-4.17578	-8.40987
81.07400	-4.18125	-8.42502
81.17400	-4.18719	-8.44479
81.27400	-4.19328	-8.46473
81.37400	-4.19734	-8.47197
81.47400	-4.20172	-8.46751
81.57400	-4.20656	-8.48398
81.67400	-4.21219	-8.49729
81.77400	-4.21875	-8.52075
81.87400	-4.22328	-8.52855
81.97400	-4.22750	-8.53535
82.07400	-4.23219	-8.54234
82.17400	-4.23750	-8.55172
82.27400	-4.24328	-8.57210
82.37400	-4.24984	-8.59639
82.47400	-4.25391	-8.60513
82.57400	-4.25828	-8.60594
82.67400	-4.26328	-8.61625
82.77400	-4.26906	-8.63178
82.87400	-4.27578	-8.65187
82.97400	-4.28062	-8.66406
83.07400	-4.28484	-8.67444
83.17400	-4.28953	-8.68019
83.27400	-4.29484	-8.69896
83.37400	-4.30063	-8.70064
83.47400	-4.30703	-8.72981
83.57400	-4.31094	-8.73131
83.67400	-4.31500	-8.73567
83.77400	-4.31984	-8.74945
83.87400	-4.32578	-8.76398
83.97400	-4.33359	-8.80190
84.07400	-4.33781	-8.80595
84.17400	-4.34188	-8.80746
84.27400	-4.34672	-8.81856
84.37400	-4.35172	-8.82517
84.47400	-4.35703	-8.84233
84.57400	-4.36359	-8.86578
84.67400	-4.36766	-8.86918
84.77400	-4.37187	-8.87201
84.87400	-4.37656	-8.88325
84.97400	-4.38188	-8.89673
85.07400	-4.38844	-8.91527
85.17400	-4.39438	-8.93235
85.27400	-4.39859	-8.93870
85.37400	-4.40328	-8.95003
85.47400	-4.40844	-8.96274
85.57400	-4.41422	-8.97465
85.67400	-4.42094	-8.99835
85.77400	-4.42469	-9.00739
85.87400	-4.42875	-9.00831
85.97400	-4.43375	-9.01712
86.07400	-4.43969	-9.03724
86.17400	-4.44703	-9.05937
86.27400	-4.45094	-9.06825
86.37400	-4.45484	-9.06727
86.47400	-4.45938	-9.08185
86.57400	-4.46469	-9.09462
86.67400	-4.47125	-9.11929
86.77400	-4.47984	-9.14729
86.87400	-4.48281	-9.14556
86.97400	-4.48672	-9.14589
87.07400	-4.49187	-9.15199
87.17400	-4.49844	-9.16623
87.27400	-4.50391	-9.18338
87.37400	-4.50766	-9.17925
87.47400	-4.51156	-9.18763
87.57400	-4.51625	-9.19386
87.67400	-4.52172	-9.20655
87.77400	-4.52734	-9.22027
87.87400	-4.53437	-9.24778
87.97400	-4.53797	-9.25072
88.07400	-4.54219	-9.25701
88.17400	-4.54719	-9.26505
88.27400	-4.55297	-9.28442
88.37400	-4.56016	-9.30779
88.47400	-4.56484	-9.31895
88.57400	-4.56891	-9.32295
88.67400	-4.57344	-9.31930
88.77400	-4.57875	-9.34128
88.87400	-4.58453	-9.34787
88.97400	-4.59141	-9.37562
89.07400	-4.59516	-9.39008
89.17400	-4.59938	-9.38569
89.27400	-4.60422	-9.39156
89.37400	-4.60984	-9.40921
89.47400	-4.61641	-9.42936
89.57400	-4.62125	-9.44275
89.67400	-4.62531	-9.44208
89.77400	-4.62984	-9.44605
89.87400	-4.63484	-9.46553
89.97400	-4.64094	-9.47856
90.07400	-4.64844	-9.51136
90.17400	-4.65188	-9.51107
90.27400	-4.65609	-9.51271
90.37400	-4.66109	-9.52026
90.47400	-4.66703	-9.53841
90.57400	-4.67391	-9.56596
90.67400	-4.67828	-9.57818
90.77400	-4.68234	-9.57798
90.87400	-4.68688	-9.58519
90.97400	-4.69172	-9.59608
91.07400	-4.69734	-9.61507
91.17400	-4.70484	-9.64114
91.27400	-4.70922	-9.65585
91.37400	-4.71328	-9.65483
91.47400	-4.71813	-9.66977
91.57400	-4.72375	-9.68933
91.67400	-4.72969	-9.69810
91.77400	-4.73406	-9.69833
91.87400	-4.73813	-9.71407
91.97400	-4.74281	-9.72129
92.07400	-4.74813	-9.74267
92.17400	-4.75391	-9.75197
92.27400	-4.76172	-9.77998
92.37400	-4.76594	-9.78771
92.47400	-4.77000	-9.79617
92.57400	-4.77469	-9.79873
92.67400	-4.78047	-9.81589
92.77400	-4.78719	-9.84171
92.87400	-4.79156	-9.84535
92.97400	-4.79563	-9.84857
93.07400	-4.80016	-9.86503
93.17400	-4.80531	-9.86991
93.27400	-4.81094	-9.88775
93.37400	-4.81781	-9.90893
93.47400	-4.82172	-9.91544
93.57400	-4.82594	-9.92313
93.67400	-4.83047	-9.92637
93.77400	-4.83578	-9.94355
93.87400	-4.84266	-9.95296
93.97400	-4.84828	-9.97500
94.07400	-4.85297	-9.98768
94.17400	-4.85781	-9.99641
94.27400	-4.86313	-10.00214
94.37400	-4.86984	-10.02410
94.47400	-4.87625	-10.05420
94.57400	-4.87937	-10.04364
94.67400	-4.88375	-10.05881
94.77400	-4.88813	-10.05622
94.87400	-4.89375	-10.07880
94.97400	-4.90031	-10.09812
95.07400	-4.90469	-10.10707
95.17400	-4.90891	-10.11359
95.27400	-4.91359	-10.12305
95.37400	-4.91859	-10.13247
95.47400	-4.92422	-10.14638
95.57400	-4.93109	-10.16631
95.67400	-4.93547	-10.18142
95.77400	-4.93953	-10.17222
95.87400	-4.94438	-10.19819
95.97400	-4.94984	-10.20534
96.07400	-4.95625	-10.22203
96.17400	-4.96156	-10.23576
96.27400	-4.96594	-10.23823
96.37400	-4.97063	-10.24965
96.47400	-4.97625	-10.25951
96.57400	-4.98234	-10.28396
96.67400	-4.98875	-10.30586
96.77400	-4.99250	-10.29825
96.87400	-4.99688	-10.30494
96.97400	-5.00156	-10.31207
97.07400	-5.00687	-10.32308
97.17400	-5.01344	-10.34134
97.27400	-5.01844	-10.36058
97.37400	-5.02234	-10.36105
97.47400	-5.02656	-10.37017
97.57400	-5.03156	-10.38136
97.67400	-5.03750	-10.39764
97.77400	-5.04500	-10.41831
97.87400	-5.04906	-10.42526
97.97400	-5.05328	-10.42949
98.07400	-5.05813	-10.43785
98.17400	-5.06359	-10.45887
98.27400	-5.07016	-10.46820
98.37400	-5.07500	-10.48160
98.47400	-5.07922	-10.48752
98.57400	-5.08344	-10.48863
98.67400	-5.08844	-10.49775
98.77400	-5.09422	-10.52181
98.87400	-5.10203	-10.54790
98.97400	-5.10609	-10.55728
99.07400	-5.11016	-10.55506
99.17400	-5.11469	-10.57253
99.27400	-5.12031	-10.57832
99.37400	-5.12687	-10.60703
99.47400	-5.13172	-10.61250
99.57400	-5.13594	-10.62553
99.67400	-5.14062	-10.63688
99.77400	-5.14578	-10.64235
99.87400	-5.15109	-10.65774
99.97400	-5.15781	-10.67721
100.07400	-5.16266	-10.69720
100.17400	-5.16688	-10.69676
100.27400	-5.17172	-10.70149
100.37400	-5.17750	-10.73154
100.47400	-5.18469	-10.75720
100.57400	-5.18859	-10.75945
100.67400	-5.19250	-10.75717
100.77400	-5.19703	-10.76598
100.87400	-5.20203	-10.77772
100.97400	-5.20812	-10.80094
101.07400	-5.21609	-10.82888
101.17400	-5.21969	-10.83575
101.27400	-5.22375	-10.83611
101.37400	-5.22859	-10.84448
101.47400	-5.23375	-10.85743
101.57400	-5.24016	-10.87318
101.67400	-5.24531	-10.88271
101.77400	-5.24953	-10.89213
101.87400	-5.25391	-10.89987
101.97400	-5.25906	-10.90809
102.07400	-5.26500	-10.92734
102.17400	-5.27203	-10.95717
102.27400	-5.27578	-10.96144
102.37400	-5.28000	-10.96627
102.47400	-5.28469	-10.97230
102.57400	-5.28984	-10.98493
102.67400	-5.29641	-11.01259
102.77400	-5.30203	-11.03533
102.87400	-5.30656	-11.03910
102.97400	-5.31141	-11.04840
103.07400	-5.31672	-11.06493
103.17400	-5.32313	-11.08383
103.27400	-5.33047	-11.10602
103.37400	-5.33375	-11.11331
103.47400	-5.33750	-11.11658
103.57400	-5.34250	-11.12090
103.67400	-5.34813	-11.14168
103.77400	-5.35469	-11.16184
103.87400	-5.35906	-11.18021
103.97400	-5.36312	-11.18143
104.07400	-5.36766	-11.19200
104.17400	-5.37281	-11.19395
104.27400	-5.37813	-11.21494
104.37400	-5.38422	-11.22683
104.47400	-5.38922	-11.24780
104.57400	-5.39344	-11.24986
104.67400	-5.39812	-11.24809
104.77400	-5.40344	-11.26822
104.87400	-5.41078	-11.29499
104.97400	-5.41641	-11.31295
105.07400	-5.42031	-11.31766
105.17400	-5.42469	-11.31552
105.27401	-5.42969	-11.32955
105.37401	-5.43516	-11.33938
105.47401	-5.44172	-11.36521
105.57401	-5.44625	-11.37258
105.67401	-5.45047	-11.37372
105.77401	-5.45531	-11.38620
105.87401	-5.46078	-11.40102
105.97401	-5.46750	-11.41397
106.07401	-5.47250	-11.43169
106.17401	-5.47672	-11.43456
106.27401	-5.48109	-11.44310
106.37401	-5.48609	-11.45539
106.47401	-5.49188	-11.47126
106.57401	-5.49938	-11.49728
106.67401	-5.50359	-11.50965
106.77401	-5.50750	-11.50761
106.87401	-5.51250	-11.52035
106.97401	-5.51797	-11.53318
107.07401	-5.52438	-11.55660
107.17401	-5.52922	-11.56746
107.27401	-5.53328	-11.56972
107.37401	-5.53766	-11.57520
107.47401	-5.54266	-11.58855
107.57401	-5.54813	-11.60358
107.67401	-5.55547	-11.62992
107.77401	-5.56000	-11.65264
107.87401	-5.56406	-11.64490
107.97401	-5.56891	-11.66654
108.07401	-5.57422	-11.66035
108.17401	-5.58109	-11.69306
108.27401	-5.58594	-11.70482
108.37401	-5.58984	-11.70462
108.47401	-5.59422	-11.71630
108.57401	-5.59937	-11.72394
108.67401	-5.60469	-11.73613
108.77401	-5.61188	-11.75806
108.87401	-5.61703	-11.78689
108.97401	-5.62125	-11.78073
109.07401	-5.62609	-11.79261
109.17401	-5.63172	-11.79971
109.27401	-5.63844	-11.82122
109.37401	-5.64313	-11.83793
109.47401	-5.64688	-11.84279
109.57401	-5.65125	-11.84106
109.67401	-5.65625	-11.85311
109.77401	-5.66188	-11.87564
109.87401	-5.66891	-11.89461
109.97401	-5.67375	-11.91455
110.07401	-5.67797	-11.91710
110.17401	-5.68281	-11.91586
110.27401	-5.68844	-11.93849
110.37401	-5.69500	-11.96272
110.47401	-5.69969	-11.96689
110.57401	-5.70359	-11.97434
110.67401	-5.70797	-11.98314
110.77401	-5.71313	-11.99864
110.87401	-5.71891	-12.01868
110.97401	-5.72703	-12.04789
111.07401	-5.73125	-12.05368
111.17401	-5.73516	-12.05827
111.27401	-5.74000	-12.06893
111.37401	-5.74594	-12.08524
111.47401	-5.75188	-12.10219
111.57401	-5.75625	-12.10504
111.67401	-5.76016	-12.11246
111.77401	-5.76437	-12.11269
111.87401	-5.76922	-12.12049
111.97401	-5.77438	-12.14366
112.07401	-5.78125	-12.15632
112.17401	-5.78672	-12.17641
112.27401	-5.79094	-12.19232
112.37401	-5.79578	-12.18772
112.47401	-5.80172	-12.20958
112.57401	-5.80969	-12.23568
112.67401	-5.81406	-12.24887
112.77401	-5.81750	-12.24977
112.87401	-5.82203	-12.25905
112.97401	-5.82688	-12.26265
113.07401	-5.83203	-12.27794
113.17401	-5.83859	-12.29763
113.27401	-5.84328	-12.30273
113.37401	-5.84750	-12.32098
113.47401	-5.85234	-12.32540
113.57401	-5.85750	-12.34219
113.67401	-5.86359	-12.36434
113.77401	-5.86953	-12.37293
113.87401	-5.87406	-12.39183
113.97401	-5.87859	-12.38938
114.07401	-5.88359	-12.40200
114.17401	-5.88906	-12.42439
114.27401	-5.89562	-12.44307
114.37401	-5.90000	-12.44912
114.47401	-5.90438	-12.44927
114.57401	-5.90922	-12.46360
114.67401	-5.91484	-12.47994
114.77401	-5.92156	-12.49129
114.87401	-5.92672	-12.51368
114.97401	-5.93078	-12.51130
115.07401	-5.93500	-12.51620
115.17401	-5.93984	-12.53672
115.27401	-5.94516	-12.54035
115.37401	-5.95156	-12.56419
115.47401	-5.95734	-12.58627
115.57401	-5.96141	-12.58479
115.67401	-5.96625	-12.60004
115.77401	-5.97188	-12.60664
115.87401	-5.97891	-12.63868
115.97401	-5.98344	-12.64669
116.07401	-5.98734	-12.64587
116.17401	-5.99156	-12.65785
116.27401	-5.99625	-12.66481
116.37401	-6.00156	-12.67749
116.47401	-6.00859	-12.70268
116.57401	-6.01422	-12.73035
116.67401	-6.01797	-12.72210
116.77401	-6.02234	-12.72820
116.87401	-6.02703	-12.74676
116.97401	-6.03359	-12.75300
117.07401	-6.03969	-12.78201
117.17401	-6.04406	-12.78657
117.27401	-6.04859	-12.78858
117.37401	-6.05375	-12.80052
117.47401	-6.05922	-12.81554
117.57401	-6.06594	-12.82794
117.67401	-6.07063	-12.84193
117.77401	-6.07469	-12.85118
117.87401	-6.07938	-12.85319
117.97401	-6.08453	-12.86543
118.07401	-6.09094	-12.89069
118.17401	-6.09609	-12.90456
118.27401	-6.10031	-12.90324
118.37401	-6.10453	-12.90980
118.47401	-6.10938	-12.91482
118.57401	-6.11516	-12.93097
118.67401	-6.12234	-12.95967
118.77401	-6.12797	-12.97376
118.87401	-6.13187	-12.97618
118.97401	-6.13672	-12.98114
119.07401	-6.14219	-12.98877
119.17401	-6.14937	-13.01007
119.27401	-6.15422	-13.02530
119.37401	-6.15797	-13.02765
119.47401	-6.16234	-13.04627
119.57401	-6.16734	-13.05075
119.67401	-6.17281	-13.05899
119.77401	-6.18094	-13.09483
119.87401	-6.18516	-13.10592
119.97401	-6.18844	-13.09572
120.07401	-6.19297	-13.10388
120.17401	-6.19828	-13.12242
120.27401	-6.20516	-13.14304
120.37401	-6.21078	-13.15615
120.47401	-6.21453	-13.15728
120.57401	-6.21859	-13.17111
120.67401	-6.22359	-13.17642
120.77401	-6.22875	-13.18954
120.87401	-6.23547	-13.21707
120.97401	-6.24125	-13.23061
121.07401	-6.24547	-13.23784
121.17401	-6.25031	-13.24871
121.27401	-6.25563	-13.24812
121.37401	-6.26219	-13.27145
121.47401	-6.26750	-13.29382
121.57401	-6.27125	-13.29005
121.67401	-6.27547	-13.29255
121.77401	-6.28047	-13.30865
121.87401	-6.28656	-13.33074
121.97401	-6.29422	-13.35092
122.07401	-6.29844	-13.35924
122.17401	-6.30203	-13.35628
122.27401	-6.30672	-13.36936
122.37401	-6.31188	-13.38103
122.47401	-6.31812	-13.40136
122.57401	-6.32391	-13.41495
122.67401	-6.32813	-13.42196
122.77401	-6.33234	-13.42403
122.87401	-6.33734	-13.44099
122.97401	-6.34266	-13.45840
123.07401	-6.35000	-13.47743
123.17401	-6.35516	-13.49361
123.27401	-6.35891	-13.49463
123.37401	-6.36344	-13.50773
123.47401	-6.36844	-13.50379
123.57401	-6.37516	-13.52794
123.67401	-6.38094	-13.55314
123.77401	-6.38500	-13.55916
123.87401	-6.38937	-13.56516
123.97401	-6.39422	-13.57558
124.07401	-6.39922	-13.58085
124.17401	-6.40578	-13.60807
124.27401	-6.41109	-13.61884
124.37401	-6.41516	-13.62101
124.47401	-6.42000	-13.63553
124.57401	-6.42563	-13.65137
124.67401	-6.43281	-13.68369
124.77401	-6.43766	-13.68945
124.87401	-6.44141	-13.68769
124.97401	-6.44562	-13.69967
125.07401	-6.45047	-13.70992
125.17401	-6.45625	-13.72211
125.27401	-6.46328	-13.74354
125.37401	-6.46859	-13.76301
125.47401	-6.47250	-13.76791
125.57401	-6.47703	-13.77229
125.67401	-6.48203	-13.78627
125.77401	-6.48859	-13.80245
125.87401	-6.49453	-13.82385
125.97401	-6.49844	-13.82373
126.07401	-6.50266	-13.82796
126.17401	-6.50766	-13.83885
126.27401	-6.51328	-13.85899
126.37401	-6.52031	-13.88005
126.47401	-6.52484	-13.89825
126.57401	-6.52859	-13.89376
126.67401	-6.53312	-13.90550
126.77401	-6.53828	-13.91495
126.87401	-6.54469	-13.94032
126.97401	-6.55109	-13.96197
127.07401	-6.55547	-13.97271
127.17401	-6.56000	-13.97406
127.27401	-6.56484	-13.98178
127.37401	-6.57047	-13.98928
127.47401	-6.57703	-14.01584
127.57401	-6.58203	-14.03145
127.67401	-6.58578	-14.02684
127.77401	-6.59047	-14.03044
127.87401	-6.59594	-14.04987
127.97401	-6.60266	-14.06376
128.07401	-6.60813	-14.08366
128.17401	-6.61203	-14.09042
128.27401	-6.61625	-14.09028
128.37401	-6.62141	-14.09769
128.47401	-6.62703	-14.11619
128.57401	-6.63313	-14.12973
128.67401	-6.63828	-14.14805
128.77401	-6.64234	-14.16100
128.87401	-6.64672	-14.16021
128.97401	-6.65172	-14.17138
129.07401	-6.65859	-14.18471
129.17401	-6.66422	-14.21327
129.27401	-6.66844	-14.21577
129.37401	-6.67266	-14.21974
129.47401	-6.67734	-14.22651
129.57401	-6.68266	-14.24649
129.67401	-6.68922	-14.26300
129.77401	-6.69469	-14.28597
129.87401	-6.69875	-14.28782
129.97401	-6.70344	-14.29909
130.07401	-6.70844	-14.30238
130.17401	-6.71453	-14.31984
130.27401	-6.72031	-14.34001
130.37401	-6.72500	-14.35107
130.47401	-6.72969	-14.35462
130.57401	-6.73437	-14.36966
130.67401	-6.73984	-14.37897
130.77401	-6.74719	-14.40925
130.87401	-6.75234	-14.42485
130.97401	-6.75594	-14.42261
131.07401	-6.76047	-14.43453
131.17401	-6.76547	-14.43410
131.27401	-6.77188	-14.45320
131.37401	-6.77734	-14.48193
131.47401	-6.78156	-14.48404
131.57401	-6.78594	-14.47870
131.67401	-6.79078	-14.49400
131.77401	-6.79594	-14.50425
131.87401	-6.80234	-14.51781
131.97401	-6.80828	-14.54423
132.07401	-6.81250	-14.54988
132.17401	-6.81688	-14.54972
132.27401	-6.82172	-14.56864
132.37401	-6.82813	-14.58799
132.47401	-6.83484	-14.60800
132.57401	-6.83906	-14.61457
132.67401	-6.84344	-14.61245
132.77401	-6.84828	-14.62633
132.87401	-6.85359	-14.64044
132.97401	-6.86031	-14.65834
133.07401	-6.86500	-14.66720
133.17401	-6.86891	-14.66967
133.27401	-6.87359	-14.68048
133.37401	-6.87875	-14.68180
133.47401	-6.88500	-14.70149
133.57401	-6.89234	-14.72714
133.67401	-6.89625	-14.73651
133.77401	-6.90016	-14.73233
133.87401	-6.90453	-14.74090
133.97401	-6.90953	-14.75693
134.07401	-6.91563	-14.76097
134.17401	-6.92125	-14.78407
134.27401	-6.92531	-14.79144
134.37401	-6.92969	-14.79582
134.47401	-6.93484	-14.80476
134.57401	-6.94109	-14.82042
134.67401	-6.94828	-14.84879
134.77401	-6.95266	-14.84819
134.87401	-6.95703	-14.85179
134.97401	-6.96203	-14.86348
135.07401	-6.96766	-14.87078
135.17401	-6.97531	-14.89488
135.27401	-6.98016	-14.91560
135.37401	-6.98359	-14.90174
135.47401	-6.98797	-14.91567
135.57401	-6.99313	-14.91435
135.67401	-7.00016	-14.94130
135.77401	-7.00531	-14.95533
135.87401	-7.00906	-14.96596
135.97401	-7.01344	-14.96352
136.07401	-7.01859	-14.97619
136.17401	-7.02406	-14.98940
136.27401	-7.03062	-15.00907
136.37401	-7.03547	-15.03046
136.47401	-7.03938	-15.02030
136.57401	-7.04375	-15.03223
136.67401	-7.04891	-15.04186
136.77401	-7.05656	-15.06816
136.87401	-7.06250	-15.09616
136.97401	-7.06594	-15.09849
137.07401	-7.07016	-15.09606
137.17401	-7.07484	-15.09663
137.27401	-7.08000	-15.10457
137.37401	-7.08641	-15.12507
137.47401	-7.09266	-15.14510
137.57401	-7.09656	-15.15789
137.67401	-7.10109	-15.16646
137.77401	-7.10656	-15.17130
137.87401	-7.11297	-15.19102
137.97401	-7.11844	-15.21093
138.07401	-7.12281	-15.21847
138.17401	-7.12734	-15.22130
138.27401	-7.13234	-15.23318
138.37401	-7.13766	-15.24416
138.47401	-7.14453	-15.27352
138.57401	-7.14938	-15.28294
138.67401	-7.15313	-15.28276
138.77401	-7.15766	-15.29034
138.87401	-7.16266	-15.29806
138.97401	-7.16875	-15.31802
139.07401	-7.17500	-15.34090
139.17401	-7.17938	-15.34569
139.27401	-7.18375	-15.35498
139.37401	-7.18891	-15.36362
139.47401	-7.19453	-15.37982
139.57401	-7.20109	-15.39968
139.67401	-7.20641	-15.41526
139.77401	-7.21016	-15.42637
139.87401	-7.21469	-15.42352
139.97401	-7.21969	-15.44132
140.07401	-7.22563	-15.45958
140.17401	-7.23141	-15.47030
140.27401	-7.23562	-15.47852
140.37401	-7.23984	-15.48146
140.47401	-7.24453	-15.48977
140.57401	-7.24969	-15.49460
140.67401	-7.25531	-15.51031
140.77401	-7.26250	-15.54678
140.87401	-7.26703	-15.54069
140.97401	-7.27141	-15.55038
141.07401	-7.27656	-15.56290
141.17401	-7.28234	-15.57499
141.27401	-7.28812	-15.58933
141.37401	-7.29266	-15.60238
141.47401	-7.29703	-15.60553
141.57401	-7.30187	-15.61848
141.67401	-7.30734	-15.62764
141.77401	-7.31391	-15.64015
141.87401	-7.32000	-15.67343
141.97401	-7.32359	-15.66071
142.07401	-7.32797	-15.66707
142.17401	-7.33281	-15.68170
142.27401	-7.33891	-15.69228
142.37401	-7.34516	-15.70893
142.47401	-7.34938	-15.71457
142.57401	-7.35375	-15.72924
142.67401	-7.35891	-15.72800
142.77401	-7.36469	-15.74732
142.87401	-7.37156	-15.75885
142.97401	-7.37641	-15.78143
143.07401	-7.38016	-15.77434
143.17401	-7.38453	-15.77754
143.27401	-7.38922	-15.79098
143.37401	-7.39531	-15.79473
143.47401	-7.40203	-15.82188
143.57401	-7.40656	-15.82816
143.67401	-7.41094	-15.83749
143.77401	-7.41578	-15.84897
143.87401	-7.42141	-15.86507
143.97401	-7.42844	-15.87222
144.07401	-7.43391	-15.89753
144.17401	-7.43766	-15.89470
144.27401	-7.44203	-15.89642
144.37401	-7.44703	-15.91176
144.47401	-7.45297	-15.92270
144.57401	-7.45875	-15.94947
144.67401	-7.46328	-15.94628
144.77401	-7.46750	-15.95343
144.87401	-7.47234	-15.95885
144.97401	-7.47797	-15.97383
145.07401	-7.48438	-15.99921
145.17401	-7.48922	-16.00879
145.27401	-7.49328	-16.02046
145.37401	-7.49797	-16.02052
145.47401	-7.50297	-16.03657
145.57401	-7.50859	-16.04266
145.67401	-7.51500	-16.07166
145.77401	-7.51969	-16.08630
145.87401	-7.52375	-16.08234
145.97401	-7.52844	-16.09449
146.07401	-7.53406	-16.10865
146.17401	-7.54109	-16.13852
146.27401	-7.54656	-16.15683
146.37401	-7.55031	-16.15330
146.47401	-7.55484	-16.15940
146.57401	-7.55984	-16.17291
146.67401	-7.56609	-16.18942
146.77401	-7.57234	-16.21677
146.87401	-7.57641	-16.22231
146.97401	-7.58062	-16.22412
147.07401	-7.58547	-16.23295
147.17401	-7.59078	-16.24901
147.27401	-7.59766	-16.26822
147.37401	-7.60391	-16.29973
147.47401	-7.60734	-16.29043
147.57401	-7.61156	-16.29238
147.67401	-7.61641	-16.30477
147.77401	-7.62281	-16.31333
147.87401	-7.62906	-16.34106
147.97401	-7.63297	-16.34440
148.07401	-7.63719	-16.34799
148.17401	-7.64219	-16.35698
148.27401	-7.64781	-16.36482
148.37401	-7.65406	-16.38750
148.47401	-7.66000	-16.41252
148.57401	-7.66391	-16.41439
148.67401	-7.66828	-16.41332
148.77401	-7.67328	-16.43424
148.87401	-7.67891	-16.43511
148.97401	-7.68578	-16.45976
149.07401	-7.69016	-16.46874
149.17401	-7.69406	-16.46810
149.27401	-7.69859	-16.48316
149.37401	-7.70391	-16.49145
149.47401	-7.71016	-16.50447
149.57401	-7.71719	-16.53464
149.67401	-7.72109	-16.53752
149.77401	-7.72531	-16.54312
149.87401	-7.73016	-16.54623
149.97401	-7.73547	-16.56552
150.07401	-7.74141	-16.57951
150.17401	-7.74609	-16.59147
150.27401	-7.75047	-16.59476
150.37401	-7.75547	-16.60299
150.47401	-7.76109	-16.62176
150.57401	-7.76859	-16.64352
150.67401	-7.77469	-16.66852
150.77401	-7.77766	-16.65381
150.87401	-7.78172	-16.66065
150.97401	-7.78672	-16.66963
151.07401	-7.79250	-16.67929
151.17401	-7.79937	-16.70335
151.27401	-7.80375	-16.71933
151.37401	-7.80797	-16.71768
151.47401	-7.81281	-16.72840
151.57401	-7.81844	-16.73937
151.67401	-7.82500	-16.76136
151.77401	-7.83188	-16.78742
151.87401	-7.83516	-16.78918
151.97401	-7.83938	-16.78734
152.07401	-7.84422	-16.79296
152.17401	-7.84984	-16.80948
152.27401	-7.85578	-16.83079
152.37401	-7.86016	-16.84120
152.47401	-7.86422	-16.83882
152.57401	-7.86922	-16.84956
152.67401	-7.87469	-16.86091
152.77401	-7.88047	-16.88182
152.87401	-7.88734	-16.90316
152.97401	-7.89141	-16.91392
153.07401	-7.89578	-16.91091
153.17401	-7.90047	-16.92131
153.27401	-7.90578	-16.93511
153.37401	-7.91250	-16.95507
153.47401	-7.91719	-16.96142
153.57401	-7.92141	-16.96875
153.67401	-7.92609	-16.97909
153.77401	-7.93125	-16.99134
153.87401	-7.93750	-17.00777
153.97401	-7.94375	-17.03116
154.07401	-7.94734	-17.02735
154.17401	-7.95188	-17.02697
154.27401	-7.95703	-17.05323
154.37401	-7.96297	-17.05609
154.47401	-7.96984	-17.08303
154.57401	-7.97422	-17.09395
154.67401	-7.97859	-17.10013
154.77401	-7.98328	-17.10367
154.87401	-7.98828	-17.11069
154.97401	-7.99453	-17.12725
155.07401	-8.00078	-17.15340
155.17401	-8.00453	-17.15779
155.27401	-8.00875	-17.15550
155.37401	-8.01375	-17.16474
155.47401	-8.01969	-17.18032
155.57401	-8.02641	-17.20488
155.67401	-8.03063	-17.20312
155.77401	-8.03516	-17.22116
155.87401	-8.04000	-17.22322
155.97401	-8.04562	-17.24388
156.07401	-8.05203	-17.25583
156.17401	-8.05797	-17.28113
156.27401	-8.06172	-17.27976
156.37401	-8.06594	-17.28162
156.47401	-8.07063	-17.29234
156.57401	-8.07625	-17.30174
156.67401	-8.08281	-17.33381
156.77401	-8.08734	-17.33620
156.87401	-8.09125	-17.33709
156.97401	-8.09609	-17.34510
157.07401	-8.10172	-17.35451
157.17401	-8.10781	-17.38151
157.27401	-8.11438	-17.40844
157.37401	-8.11828	-17.40863
157.47401	-8.12266	-17.41130
157.57401	-8.12734	-17.42167
157.67401	-8.13266	-17.44132
157.77401	-8.13922	-17.45310
157.87401	-8.14422	-17.46588
157.97401	-8.14828	-17.47927
158.07401	-8.15281	-17.47852
158.17401	-8.15812	-17.49707
158.27401	-8.16422	-17.50973
158.37401	-8.17125	-17.54289
158.47401	-8.17500	-17.54162
158.57401	-8.17937	-17.54596
158.67401	-8.18438	-17.55038
158.77401	-8.19047	-17.56160
158.87401	-8.19625	-17.58255
158.97401	-8.20078	-17.59348
159.07401	-8.20531	-17.59729
159.17401	-8.21016	-17.60368
159.27401	-8.21547	-17.62514
159.37401	-8.22156	-17.64151
159.47401	-8.22828	-17.66456
159.57401	-8.23188	-17.66087
159.67401	-8.23609	-17.66325
159.77401	-8.24078	-17.67015
159.87401	-8.24672	-17.68586
159.97401	-8.25359	-17.71373
160.07401	-8.25828	-17.72136
160.17401	-8.26250	-17.72404
160.27401	-8.26719	-17.73071
160.37401	-8.27281	-17.74845
160.47401	-8.27969	-17.77108
160.57401	-8.28547	-17.79400
160.67401	-8.28906	-17.78392
160.77401	-8.29328	-17.79352
160.87401	-8.29813	-17.80548
160.97401	-8.30359	-17.81945
161.07401	-8.30953	-17.83162
161.17401	-8.31406	-17.84653
161.27401	-8.31828	-17.84628
161.37401	-8.32297	-17.85753
161.47401	-8.32797	-17.87501
161.57401	-8.33328	-17.88447
161.67401	-8.33984	-17.91596
161.77401	-8.34438	-17.91830
161.87401	-8.34906	-17.91972
161.97401	-8.35422	-17.94087
162.07401	-8.36000	-17.95160
162.17401	-8.36703	-17.97466
162.27401	-8.37172	-17.99363
162.37401	-8.37563	-17.99311
162.47401	-8.38016	-17.99921
162.57401	-8.38516	-18.00574
162.67401	-8.39078	-18.02878
162.77401	-8.39719	-18.05386
162.87401	-8.40141	-18.05827
162.97401	-8.40594	-18.05970
163.07401	-8.41078	-18.07361
163.17401	-8.41625	-18.08564
163.27401	-8.42281	-18.11345
163.37401	-8.42797	-18.12513
163.47401	-8.43219	-18.13272
163.57401	-8.43688	-18.14327
163.67401	-8.44203	-18.15552
163.77401	-8.44781	-18.16379
163.87401	-8.45422	-18.18191
163.97401	-8.45844	-18.20201
164.07401	-8.46250	-18.19588
164.17401	-8.46734	-18.21038
164.27401	-8.47328	-18.22431
164.37401	-8.47984	-18.25071
164.47401	-8.48469	-18.25475
164.57401	-8.48891	-18.26161
164.67401	-8.49328	-18.26534
164.77401	-8.49813	-18.27883
164.87401	-8.50344	-18.29115
164.97401	-8.51016	-18.30853
165.07401	-8.51516	-18.32093
165.17401	-8.51953	-18.32359
165.27401	-8.52469	-18.34029
165.37401	-8.53078	-18.35391
165.47401	-8.53719	-18.37484
165.57401	-8.54125	-18.38511
165.67401	-8.54516	-18.37595
165.77401	-8.54953	-18.38334
165.87401	-8.55437	-18.39820
165.97401	-8.55984	-18.40843
166.07401	-8.56672	-18.43079
166.17401	-8.57188	-18.43540
166.27401	-8.57609	-18.44263
166.37401	-8.58063	-18.45384
166.47401	-8.58609	-18.46966
166.57401	-8.59344	-18.49275
166.67401	-8.59844	-18.51025
166.77401	-8.60281	-18.51064
166.87401	-8.60766	-18.51569
166.97401	-8.61313	-18.53269
167.07401	-8.61875	-18.54488
167.17401	-8.62500	-18.56416
167.27401	-8.62891	-18.56580
167.37401	-8.63328	-18.57347
167.47401	-8.63828	-18.58578
167.57401	-8.64422	-18.60216
167.67401	-8.65172	-18.62965
167.77401	-8.65547	-18.63126
167.87401	-8.65891	-18.62897
167.97401	-8.66328	-18.63312
168.07401	-8.66844	-18.63758
168.17401	-8.67437	-18.66697
168.27401	-8.68250	-18.69452
168.37401	-8.68641	-18.70294
168.47401	-8.69047	-18.69841
168.57401	-8.69531	-18.71113
168.67401	-8.70094	-18.72316
168.77401	-8.70750	-18.74159
168.87401	-8.71188	-18.75107
168.97401	-8.71594	-18.75242
169.07401	-8.72063	-18.76005
169.17401	-8.72594	-18.77671
169.27401	-8.73203	-18.79728
169.37401	-8.73891	-18.81304
169.47401	-8.74266	-18.80923
169.57401	-8.74656	-18.81117
169.67401	-8.75109	-18.82088
169.77401	-8.75641	-18.83991
169.87401	-8.76297	-18.85025
169.97401	-8.76859	-18.87189
170.07401	-8.77297	-18.87368
170.17401	-8.77797	-18.88955
170.27401	-8.78313	-18.89725
170.37401	-8.78844	-18.90998
170.47401	-8.79516	-18.93522
170.57401	-8.79906	-18.93757
170.67401	-8.80328	-18.94269
170.77401	-8.80828	-18.96079
170.87401	-8.81406	-18.96469
170.97401	-8.82156	-18.99665
171.07401	-8.82594	-19.01414
171.17401	-8.82937	-19.01022
171.27401	-8.83391	-19.01265
171.37401	-8.83875	-19.02163
171.47401	-8.84453	-19.03833
171.57401	-8.85203	-19.07045
171.67401	-8.85641	-19.08233
171.77401	-8.86063	-19.07808
171.87401	-8.86563	-19.09090
171.97401	-8.87109	-19.10461
172.07401	-8.87734	-19.12020
172.17401	-8.88203	-19.13198
172.27401	-8.88609	-19.12943
172.37401	-8.89063	-19.13834
172.47401	-8.89578	-19.14779
172.57401	-8.90172	-19.16897
172.67401	-8.90938	-19.20335
172.77401	-8.91312	-19.19814
172.87401	-8.91719	-19.20053
172.97401	-8.92188	-19.20785
173.07401	-8.92750	-19.22294
173.17401	-8.93406	-19.25463
173.27401	-8.93891	-19.25590
173.37401	-8.94313	-19.26487
173.47401	-8.94781	-19.27274
173.57401	-8.95266	-19.28183
173.67401	-8.95813	-19.29764
173.77401	-8.96469	-19.31669
173.87401	-8.96922	-19.32293
173.97401	-8.97344	-19.33046
174.07401	-8.97844	-19.33494
174.17401	-8.98453	-19.36289
174.27401	-8.99172	-19.38728
174.37401	-8.99578	-19.38426
174.47401	-8.99953	-19.38955
174.57401	-9.00391	-19.39130
174.67401	-9.00891	-19.41123
174.77401	-9.01484	-19.42288
174.87401	-9.02234	-19.45840
174.97401	-9.02656	-19.46052
175.07401	-9.03063	-19.46115
175.17401	-9.03531	-19.46560
175.27401	-9.04047	-19.48273
175.37401	-9.04719	-19.49847
175.47401	-9.05250	-19.52018
175.57401	-9.05672	-19.52230
175.67401	-9.06141	-19.53711
175.77401	-9.06672	-19.54192
175.87401	-9.07297	-19.56615
175.97401	-9.07953	-19.58141
176.07401	-9.08359	-19.59293
176.17401	-9.08750	-19.58507
176.27401	-9.09234	-19.60087
176.37401	-9.09781	-19.61109
176.47401	-9.10406	-19.62794
176.57401	-9.10922	-19.65316
176.67401	-9.11359	-19.64583
176.77401	-9.11797	-19.65455
176.87401	-9.12297	-19.66559
176.97401	-9.12875	-19.68695
177.07401	-9.13547	-19.70680
177.17401	-9.14000	-19.71398
177.27401	-9.14438	-19.72245
177.37401	-9.14906	-19.71963
177.47401	-9.15438	-19.73585
177.57401	-9.16016	-19.74966
177.67401	-9.16563	-19.76393
177.77401	-9.16984	-19.77228
177.87401	-9.17422	-19.77498
177.97401	-9.17906	-19.78376
178.07401	-9.18453	-19.79917
178.17401	-9.19156	-19.81861
178.27401	-9.19625	-19.82776
178.37401	-9.20047	-19.83901
178.47401	-9.20500	-19.84332
178.57401	-9.21031	-19.85584
178.67401	-9.21672	-19.88073
178.77401	-9.22203	-19.89472
178.87401	-9.22625	-19.89390
178.97401	-9.23078	-19.90201
179.07401	-9.23578	-19.91072
179.17401	-9.24156	-19.93065
179.27401	-9.24938	-19.95777
179.37401	-9.25328	-19.95503
179.47401	-9.25734	-19.96305
179.57401	-9.26203	-19.96835
179.67401	-9.26719	-19.98602
179.77401	-9.27422	-19.99959
179.87401	-9.27906	-20.01473
179.97401	-9.28359	-20.02025
180.07401	-9.28813	-20.03273
180.17401	-9.29328	-20.04444
180.27401	-9.29891	-20.05374
180.37401	-9.30547	-20.06915
180.47401	-9.31000	-20.08236
180.57401	-9.31406	-20.08353
180.67401	-9.31859	-20.09999
180.77401	-9.32422	-20.11480
180.87401	-9.33156	-20.13737
180.97401	-9.33656	-20.14870
181.07401	-9.34063	-20.15108
181.17401	-9.34500	-20.16137
181.27401	-9.35000	-20.17063
181.37401	-9.35547	-20.18323
181.47401	-9.36203	-20.20542
181.57401	-9.36656	-20.21232
181.67401	-9.37063	-20.21192
181.77401	-9.37531	-20.23025
181.87401	-9.38047	-20.23835
181.97401	-9.38688	-20.25416
182.07401	-9.39250	-20.27431
182.17401	-9.39672	-20.27836
182.27401	-9.40094	-20.28545
182.37401	-9.40547	-20.29338
182.47401	-9.41094	-20.30488
182.57401	-9.41813	-20.32542
182.67401	-9.42344	-20.34356
182.77401	-9.42734	-20.34648
182.87401	-9.43219	-20.35104
182.97401	-9.43797	-20.36654
183.07401	-9.44547	-20.39443
183.17401	-9.45031	-20.40941
183.27401	-9.45422	-20.40447
183.37401	-9.45875	-20.41498
183.47401	-9.46375	-20.41820
183.57401	-9.46938	-20.43707
183.67401	-9.47719	-20.45065
183.77401	-9.48109	-20.46433
183.87401	-9.48484	-20.46827
183.97401	-9.48922	-20.46659
184.07401	-9.49453	-20.46891
184.17401	-9.50188	-20.50242
184.27401	-9.50688	-20.50902
184.37401	-9.51078	-20.50674
184.47401	-9.51547	-20.52071
184.57401	-9.52078	-20.52557
184.67401	-9.52656	-20.53256
184.77401	-9.53328	-20.56550
184.87401	-9.53734	-20.56795
184.97401	-9.54141	-20.57745
185.07401	-9.54609	-20.57433
185.17401	-9.55156	-20.58430
185.27401	-9.55875	-20.61025
185.37401	-9.56359	-20.62786
185.47401	-9.56734	-20.63221
185.57401	-9.57156	-20.63010
185.67401	-9.57625	-20.64304
185.77401	-9.58172	-20.65145
185.87401	-9.58875	-20.67374
185.97401	-9.59391	-20.69060
186.07401	-9.59797	-20.69649
186.17401	-9.60281	-20.69317
186.27401	-9.60859	-20.71542
186.37401	-9.61547	-20.73259
186.47401	-9.62031	-20.74777
186.57401	-9.62453	-20.75120
186.67401	-9.62906	-20.75857
186.77401	-9.63391	-20.77196
186.87401	-9.63953	-20.77354
186.97401	-9.64641	-20.80275
187.07401	-9.65063	-20.80841
187.17401	-9.65469	-20.81774
187.27401	-9.65938	-20.82749
187.37401	-9.66453	-20.83331
187.47401	-9.67094	-20.85704
187.57401	-9.67656	-20.87003
187.67401	-9.68078	-20.87248
187.77401	-9.68516	-20.87968
187.87401	-9.69016	-20.88812
187.97401	-9.69562	-20.89819
188.07401	-9.70172	-20.91772
188.17401	-9.70703	-20.92660
188.27401	-9.71125	-20.93574
188.37401	-9.71594	-20.93954
188.47401	-9.72125	-20.95420
188.57401	-9.72781	-20.96468
188.67401	-9.73328	-20.98306
188.77401	-9.73734	-20.98352
188.87401	-9.74188	-20.98953
188.97401	-9.74688	-21.00641
189.07401	-9.75250	-21.01887
189.17401	-9.75922	-21.03606
189.27401	-9.76453	-21.05487
189.37401	-9.76844	-21.05250
189.47401	-9.77312	-21.05951
189.57401	-9.77828	-21.07163
189.67401	-9.78469	-21.08721
189.77401	-9.79016	-21.10502
189.87401	-9.79422	-21.11096
189.97401	-9.79859	-21.11148
190.07401	-9.80359	-21.12470
190.17401	-9.80875	-21.13098
190.27401	-9.81578	-21.15382
190.37401	-9.82109	-21.16686
190.47401	-9.82500	-21.16670
190.57401	-9.82953	-21.16662
190.67401	-9.83500	-21.17997
190.77401	-9.84203	-21.21582
190.87401	-9.84719	-21.22233
190.97401	-9.85109	-21.22555
191.07401	-9.85563	-21.22646
191.17401	-9.86047	-21.22954
191.27401	-9.86578	-21.24957
191.37401	-9.87266	-21.27178
191.47401	-9.87797	-21.28017
191.57401	-9.88203	-21.28523
191.67401	-9.88672	-21.29720
191.77401	-9.89203	-21.30062
191.87401	-9.89891	-21.32911
191.97401	-9.90375	-21.33803
192.07401	-9.90797	-21.33720
192.17401	-9.91266	-21.35145
192.27401	-9.91781	-21.36395
192.37401	-9.92406	-21.37252
192.47401	-9.93125	-21.40711
192.57401	-9.93469	-21.39854
192.67401	-9.93844	-21.40505
192.77401	-9.94297	-21.39887
192.87401	-9.94797	-21.41517
192.97401	-9.95500	-21.43764
193.07401	-9.96156	-21.46223
193.17401	-9.96563	-21.46745
193.27401	-9.97000	-21.46279
193.37401	-9.97484	-21.47454
193.47401	-9.98063	-21.49504
193.57401	-9.98688	-21.50917
193.67401	-9.99109	-21.51736
193.77401	-9.99531	-21.51883
193.87401	-9.99984	-21.52596
193.97401	-10.00500	-21.53366
194.07401	-10.01109	-21.55248
194.17401	-10.01703	-21.57019
194.27401	-10.02141	-21.58214
194.37401	-10.02547	-21.58018
194.47401	-10.03000	-21.58371
194.57401	-10.03516	-21.60295
194.67401	-10.04141	-21.61687
194.77401	-10.04734	-21.63885
194.87401	-10.05172	-21.64125
194.97401	-10.05656	-21.65995
195.07401	-10.06141	-21.65800
195.17401	-10.06750	-21.68073
195.27401	-10.07359	-21.69700
195.37401	-10.07797	-21.69913
195.47401	-10.08266	-21.70822
195.57401	-10.08781	-21.70990
195.67401	-10.09359	-21.73162
195.77401	-10.10047	-21.74885
195.87401	-10.10484	-21.75296
195.97401	-10.10859	-21.74930
196.07401	-10.11297	-21.76074
196.17401	-10.11781	-21.76771
196.27401	-10.12438	-21.78722
196.37401	-10.13016	-21.79625
196.47401	-10.13453	-21.81442
196.57401	-10.13891	-21.81154
196.67401	-10.14406	-21.82542
196.77401	-10.14969	-21.84118
196.87401	-10.15703	-21.86134
196.97401	-10.16187	-21.87174
197.07401	-10.16578	-21.86922
197.17401	-10.17031	-21.88290
197.27401	-10.17547	-21.89004
197.37401	-10.18219	-21.90870
197.47401	-10.18750	-21.93572
197.57401	-10.19156	-21.92798
197.67401	-10.19594	-21.92946
197.77401	-10.20078	-21.94486
197.87401	-10.20609	-21.95742
197.97401	-10.21281	-21.97247
198.07401	-10.21812	-21.99341
198.17401	-10.22219	-21.99598
198.27401	-10.22688	-21.99886
198.37401	-10.23187	-22.00229
198.47401	-10.23766	-22.01776
198.57401	-10.24281	-22.03256
198.67401	-10.24734	-22.04317
198.77401	-10.25172	-22.04241
198.87401	-10.25672	-22.05532
198.97401	-10.26234	-22.07850
199.07401	-10.26953	-22.08593
199.17401	-10.27500	-22.10542
199.27401	-10.27891	-22.11111
199.37401	-10.28313	-22.11124
199.47401	-10.28797	-22.11918
199.57401	-10.29453	-22.13686
199.67401	-10.30125	-22.16813
[truncated: 4,559 more rows]
