# Supplementary material for: Strengthening of 3D Printed Fused Deposition Manufactured Parts Using the Fill Compositing Technique
Source: PLoS One. 2015 Apr 16;10(4):e0122915. doi: 10.1371/journal.pone.0122915 (PMC4400136; doi:10.1371/journal.pone.0122915)
Supplement: S1 File — This is the raw data and information on all the samples presented in this manuscript. (ZIP) [file pone.0122915.s001.zip › Specimen_RawData_195.csv]

Time	Extension	Load
(sec)	(mm)	(N)
0.00000	0.00000	0.04825
0.10000	-0.00016	0.04700
0.20000	-0.00109	0.04598
0.30000	-0.00547	0.03919
0.40000	-0.01547	0.04598
0.50000	-0.02516	0.04228
0.60000	-0.02984	0.04143
0.70000	-0.03469	0.04919
0.80000	-0.04000	0.04365
0.90000	-0.04609	0.04473
1.00000	-0.05344	0.03824
1.10000	-0.05688	0.05178
1.20000	-0.06109	0.04057
1.30000	-0.06609	0.04302
1.40000	-0.07203	0.03755
1.50000	-0.07922	0.04295
1.60000	-0.08344	0.03848
1.70000	-0.08750	0.05029
1.80000	-0.09203	0.04399
1.90000	-0.09688	0.04139
2.00000	-0.10219	0.04050
2.10000	-0.10953	0.04531
2.20000	-0.11359	0.04217
2.30000	-0.11797	0.04184
2.40000	-0.12297	0.03861
2.50000	-0.12859	0.03867
2.60000	-0.13531	0.04618
2.70000	-0.14000	0.03918
2.80000	-0.14391	0.05067
2.90000	-0.14844	0.04705
3.00000	-0.15344	0.04587
3.10000	-0.15906	0.03611
3.20000	-0.16688	0.04182
3.30000	-0.17109	0.03882
3.40000	-0.17516	0.04642
3.50000	-0.18016	0.03978
3.60000	-0.18531	0.03984
3.70000	-0.19141	0.04806
3.80000	-0.19641	0.04503
3.90000	-0.20078	0.03940
4.00000	-0.20547	0.03398
4.10000	-0.21078	0.01021
4.20000	-0.21703	-0.00363
4.30000	-0.22359	-0.01526
4.40000	-0.22734	-0.03518
4.50000	-0.23156	-0.05980
4.60000	-0.23656	-0.09125
4.70000	-0.24219	-0.13781
4.80000	-0.24875	-0.18610
4.90000	-0.25359	-0.22486
5.00000	-0.25766	-0.25184
5.10000	-0.26234	-0.28812
5.20000	-0.26734	-0.33480
5.30000	-0.27266	-0.37476
5.40000	-0.27938	-0.43328
5.50000	-0.28406	-0.47137
5.60000	-0.28813	-0.50310
5.70000	-0.29313	-0.53486
5.80000	-0.29906	-0.59058
5.90000	-0.30578	-0.65236
6.00000	-0.31047	-0.69033
6.10000	-0.31453	-0.73135
6.20000	-0.31906	-0.76610
6.30000	-0.32391	-0.81026
6.40000	-0.32906	-0.85873
6.50000	-0.33609	-0.92202
6.60000	-0.34109	-0.96590
6.70000	-0.34563	-1.00973
6.80000	-0.35031	-1.05394
6.90000	-0.35594	-1.09961
7.00000	-0.36219	-1.16789
7.10000	-0.36672	-1.19642
7.20000	-0.37094	-1.23788
7.30000	-0.37547	-1.28175
7.40000	-0.38063	-1.32816
7.50000	-0.38672	-1.38104
7.60000	-0.39391	-1.44481
7.70000	-0.39797	-1.48468
7.80000	-0.40234	-1.53085
7.90000	-0.40766	-1.57927
8.00000	-0.41313	-1.62792
8.10000	-0.41906	-1.69022
8.20000	-0.42375	-1.73816
8.30000	-0.42781	-1.76885
8.40000	-0.43203	-1.80610
8.50000	-0.43703	-1.84509
8.60000	-0.44266	-1.89771
8.70000	-0.44922	-1.96110
8.80000	-0.45359	-2.00222
8.90000	-0.45797	-2.04326
9.00000	-0.46281	-2.08900
9.10000	-0.46844	-2.13352
9.20000	-0.47469	-2.19679
9.30000	-0.48000	-2.24320
9.40000	-0.48437	-2.28709
9.50000	-0.48891	-2.32050
9.60000	-0.49422	-2.37279
9.70000	-0.50016	-2.41976
9.80000	-0.50687	-2.48578
9.90000	-0.51063	-2.52363
10.00000	-0.51453	-2.55256
10.10000	-0.51922	-2.59342
10.20000	-0.52422	-2.63761
10.30000	-0.53062	-2.68781
10.40000	-0.53688	-2.73817
10.50000	-0.54109	-2.78449
10.60000	-0.54547	-2.82242
10.70000	-0.55047	-2.86176
10.80000	-0.55625	-2.91092
10.90000	-0.56313	-2.97064
11.00000	-0.56781	-3.01080
11.10000	-0.57219	-3.05851
11.20000	-0.57703	-3.08686
11.30000	-0.58250	-3.13030
11.40000	-0.58906	-3.18778
11.50000	-0.59406	-3.23936
11.60000	-0.59812	-3.26668
11.70000	-0.60266	-3.30645
11.80000	-0.60766	-3.34771
11.90000	-0.61297	-3.39505
12.00000	-0.62031	-3.44830
12.10000	-0.62484	-3.49000
12.20000	-0.62891	-3.52410
12.30000	-0.63359	-3.56443
12.40000	-0.63922	-3.60443
12.50000	-0.64641	-3.66321
12.60000	-0.65094	-3.71191
12.70000	-0.65484	-3.73731
12.80000	-0.65922	-3.77049
12.90000	-0.66406	-3.80894
13.00000	-0.66906	-3.85055
13.10000	-0.67531	-3.90035
13.20000	-0.68063	-3.95075
13.30000	-0.68484	-3.97874
13.40000	-0.68922	-4.01595
13.50000	-0.69438	-4.04618
13.60000	-0.70125	-4.10284
13.70000	-0.70687	-4.14721
13.80000	-0.71109	-4.17801
13.90000	-0.71563	-4.20572
14.00000	-0.72078	-4.24186
14.10000	-0.72672	-4.28713
14.20000	-0.73516	-4.35848
14.30000	-0.73906	-4.39139
14.40000	-0.74297	-4.40935
14.50000	-0.74813	-4.45349
14.60000	-0.75359	-4.49132
14.70000	-0.75969	-4.53864
14.80000	-0.76422	-4.57609
14.90000	-0.76844	-4.60222
15.00000	-0.77266	-4.62786
15.10000	-0.77766	-4.66570
15.20000	-0.78312	-4.70166
15.30000	-0.79125	-4.76757
15.40000	-0.79547	-4.80385
15.50000	-0.79922	-4.82082
15.60000	-0.80422	-4.85472
15.70000	-0.81000	-4.89730
15.80000	-0.81750	-4.95304
15.90000	-0.82172	-4.98388
16.00000	-0.82547	-5.00622
16.10000	-0.82969	-5.02881
16.20000	-0.83453	-5.05801
16.30000	-0.84000	-5.09999
16.40000	-0.84656	-5.14450
16.50000	-0.85187	-5.18388
16.60000	-0.85594	-5.20792
16.70000	-0.86078	-5.22665
16.80000	-0.86641	-5.26140
16.90000	-0.87297	-5.30428
17.00000	-0.87781	-5.33776
17.10000	-0.88187	-5.34986
17.20000	-0.88641	-5.38146
17.30000	-0.89156	-5.40455
17.40000	-0.89719	-5.43970
17.50000	-0.90391	-5.48373
17.60000	-0.90859	-5.51167
17.70000	-0.91266	-5.52649
17.80000	-0.91734	-5.54590
17.90000	-0.92281	-5.58077
18.00000	-0.92906	-5.61745
18.10000	-0.93422	-5.64497
18.20000	-0.93844	-5.66579
18.30000	-0.94281	-5.68455
18.40000	-0.94797	-5.70833
18.50000	-0.95359	-5.73815
18.60000	-0.96063	-5.77827
18.70000	-0.96531	-5.80272
18.80000	-0.96922	-5.81717
18.90000	-0.97375	-5.83915
19.00000	-0.97906	-5.86241
19.10000	-0.98578	-5.90111
19.20000	-0.99141	-5.94320
19.30000	-0.99563	-5.94800
19.40000	-1.00000	-5.96686
19.50000	-1.00484	-5.98491
19.60000	-1.01016	-6.01042
19.70000	-1.01719	-6.04608
19.80000	-1.02203	-6.08013
19.90000	-1.02609	-6.09336
20.00000	-1.03094	-6.11401
20.10000	-1.03625	-6.13665
20.20000	-1.04297	-6.17322
20.30000	-1.04766	-6.19464
20.40000	-1.05172	-6.20449
20.50000	-1.05641	-6.21624
20.60000	-1.06156	-6.25217
20.70000	-1.06719	-6.27455
20.80000	-1.07406	-6.30988
20.90000	-1.07859	-6.33477
21.00000	-1.08266	-6.34423
21.10000	-1.08703	-6.35400
21.20000	-1.09188	-6.36867
21.30000	-1.09844	-6.40012
21.40000	-1.10437	-6.43532
21.50000	-1.10844	-6.44761
21.60000	-1.11297	-6.46454
21.70000	-1.11828	-6.47540
21.80000	-1.12406	-6.50354
21.90000	-1.13109	-6.54021
22.00000	-1.13563	-6.56114
22.10000	-1.13953	-6.56215
22.20000	-1.14422	-6.57715
22.30000	-1.14953	-6.59718
22.40000	-1.15609	-6.62399
22.50000	-1.16203	-6.64965
22.60000	-1.16609	-6.66076
22.70000	-1.17031	-6.67581
22.80000	-1.17516	-6.68641
22.90000	-1.18094	-6.71018
23.00000	-1.18891	-6.76107
23.10000	-1.19328	-6.77881
23.20000	-1.19703	-6.77110
23.30000	-1.20188	-6.79573
23.40000	-1.20766	-6.80773
23.50000	-1.21422	-6.84626
23.60000	-1.21859	-6.86437
23.70000	-1.22250	-6.87701
23.80000	-1.22703	-6.88848
23.90000	-1.23203	-6.90606
24.00000	-1.23719	-6.92496
24.10000	-1.24438	-6.95273
24.20000	-1.24938	-6.98446
24.30000	-1.25313	-6.98745
24.40000	-1.25766	-7.00134
24.50000	-1.26344	-7.02676
24.60000	-1.27031	-7.06143
24.70000	-1.27531	-7.08008
24.80000	-1.27938	-7.08671
24.90000	-1.28359	-7.10425
25.00000	-1.28844	-7.11887
25.10000	-1.29391	-7.14305
25.20000	-1.30063	-7.17574
25.30000	-1.30563	-7.19367
25.40000	-1.30969	-7.19489
25.50000	-1.31437	-7.22000
25.60000	-1.31938	-7.23310
25.70000	-1.32562	-7.25680
25.80000	-1.33094	-7.28349
25.90000	-1.33531	-7.29242
26.00000	-1.33938	-7.30468
26.10000	-1.34422	-7.32449
26.20000	-1.34984	-7.33371
26.30000	-1.35734	-7.37428
26.40000	-1.36266	-7.40992
26.50000	-1.36656	-7.40293
26.60000	-1.37141	-7.41834
26.70000	-1.37672	-7.43290
26.80000	-1.38281	-7.46295
26.90000	-1.38781	-7.47586
27.00000	-1.39203	-7.48780
27.10000	-1.39625	-7.50758
27.20000	-1.40125	-7.51412
27.30000	-1.40687	-7.53564
27.40000	-1.41422	-7.56548
27.50000	-1.41938	-7.59568
27.60000	-1.42328	-7.59319
27.70000	-1.42766	-7.60600
27.80000	-1.43266	-7.62533
27.90000	-1.43922	-7.65300
28.00000	-1.44516	-7.68050
28.10000	-1.44969	-7.69040
28.20000	-1.45406	-7.70609
28.30000	-1.45938	-7.72848
28.40000	-1.46516	-7.74438
28.50000	-1.47156	-7.78440
28.60000	-1.47656	-7.80260
28.70000	-1.48031	-7.80531
28.80000	-1.48484	-7.81123
28.90000	-1.49000	-7.84044
29.00000	-1.49641	-7.85846
29.10000	-1.50141	-7.88027
29.20000	-1.50562	-7.89178
29.30000	-1.50969	-7.89974
29.40000	-1.51422	-7.91054
29.50000	-1.51938	-7.93021
29.60000	-1.52531	-7.96177
29.70000	-1.53250	-7.99765
29.80000	-1.53672	-8.00772
29.90000	-1.54094	-8.02066
30.00000	-1.54609	-8.03072
30.10000	-1.55234	-8.05659
30.20000	-1.55797	-8.08614
30.30000	-1.56250	-8.09412
30.40000	-1.56703	-8.10088
30.50000	-1.57203	-8.12290
30.60000	-1.57781	-8.14652
30.70000	-1.58594	-8.18441
30.80000	-1.59078	-8.20825
30.90000	-1.59406	-8.20102
31.00000	-1.59844	-8.21413
31.10000	-1.60359	-8.22758
31.20000	-1.61156	-8.26777
31.30000	-1.61688	-8.29606
31.40000	-1.62000	-8.29363
31.50000	-1.62422	-8.30216
31.60000	-1.62906	-8.31374
31.70000	-1.63406	-8.33356
31.80000	-1.64031	-8.36430
31.90000	-1.64656	-8.39579
32.00000	-1.65078	-8.41303
32.10000	-1.65531	-8.42038
32.20000	-1.66078	-8.43637
32.30000	-1.66750	-8.47169
32.40000	-1.67266	-8.49331
32.50000	-1.67641	-8.49683
32.60000	-1.68063	-8.50537
32.70000	-1.68531	-8.51559
32.80000	-1.69078	-8.53891
32.90000	-1.69719	-8.57434
33.00000	-1.70266	-8.60254
33.10000	-1.70688	-8.60109
33.20000	-1.71172	-8.61740
33.30000	-1.71672	-8.63893
33.40000	-1.72359	-8.66650
33.50000	-1.72906	-8.69920
33.60000	-1.73313	-8.69750
33.70000	-1.73734	-8.71228
33.80000	-1.74219	-8.72900
33.90000	-1.74750	-8.73801
34.00000	-1.75453	-8.76919
34.10000	-1.76016	-8.80198
34.20000	-1.76391	-8.81271
34.30000	-1.76844	-8.82206
34.40000	-1.77344	-8.83763
34.50000	-1.77984	-8.86638
34.60000	-1.78609	-8.89690
34.70000	-1.79016	-8.90888
34.80000	-1.79453	-8.91800
34.90000	-1.79922	-8.92635
35.00000	-1.80422	-8.94307
35.10000	-1.81094	-8.97485
35.20000	-1.81703	-9.01415
35.30000	-1.82094	-9.01743
35.40000	-1.82547	-9.03126
35.50000	-1.83078	-9.04301
35.60000	-1.83750	-9.07644
35.70000	-1.84297	-9.10497
35.80000	-1.84656	-9.10648
35.90000	-1.85094	-9.10985
36.00000	-1.85562	-9.13632
36.10000	-1.86109	-9.15255
36.20000	-1.86813	-9.18837
36.30000	-1.87422	-9.22273
36.40000	-1.87797	-9.22570
36.50000	-1.88234	-9.23758
36.60000	-1.88719	-9.25601
36.70000	-1.89328	-9.27914
36.80000	-1.89953	-9.30878
36.90000	-1.90375	-9.32334
37.00000	-1.90781	-9.32998
37.10000	-1.91266	-9.34023
37.20000	-1.91797	-9.36619
37.30000	-1.92469	-9.39116
37.40000	-1.92984	-9.41550
37.50000	-1.93359	-9.42396
37.60000	-1.93828	-9.43642
37.70000	-1.94344	-9.45162
37.80000	-1.95062	-9.48650
37.90000	-1.95656	-9.52096
38.00000	-1.96047	-9.52903
38.10000	-1.96484	-9.53361
38.20000	-1.96938	-9.54052
38.30000	-1.97453	-9.56697
38.40000	-1.98078	-9.58883
38.50000	-1.98672	-9.62886
38.60000	-1.99078	-9.63046
38.70000	-1.99531	-9.64718
38.80000	-2.00063	-9.66398
38.90000	-2.00781	-9.68858
39.00000	-2.01344	-9.72341
39.10000	-2.01734	-9.72153
39.20000	-2.02156	-9.73825
39.30000	-2.02641	-9.75539
39.40000	-2.03172	-9.77138
39.50000	-2.03859	-9.80623
39.60000	-2.04422	-9.83290
39.70000	-2.04844	-9.84697
39.80000	-2.05313	-9.85390
39.90000	-2.05828	-9.88264
40.00000	-2.06469	-9.91406
40.10000	-2.07000	-9.92708
40.20000	-2.07406	-9.93747
40.30000	-2.07828	-9.95116
40.40000	-2.08328	-9.96523
40.50000	-2.08922	-9.99425
40.60000	-2.09578	-10.02891
40.70000	-2.10047	-10.04229
40.80000	-2.10438	-10.05718
40.90000	-2.10891	-10.06224
41.00000	-2.11375	-10.08843
41.10000	-2.12000	-10.10935
41.20000	-2.12641	-10.14876
41.30000	-2.13109	-10.15952
41.40000	-2.13531	-10.17128
41.50000	-2.14016	-10.19258
41.60000	-2.14531	-10.20875
41.70000	-2.15094	-10.23128
41.80000	-2.15641	-10.26226
41.90000	-2.16047	-10.26992
42.00000	-2.16484	-10.27943
42.10000	-2.16969	-10.29614
42.20000	-2.17578	-10.31733
42.30000	-2.18234	-10.35234
42.40000	-2.18688	-10.36830
42.50000	-2.19125	-10.37859
42.60000	-2.19609	-10.39356
42.70000	-2.20141	-10.41758
42.80000	-2.20813	-10.44689
42.90000	-2.21406	-10.47767
43.00000	-2.21781	-10.47050
43.10000	-2.22219	-10.48971
43.20000	-2.22719	-10.50206
43.30000	-2.23313	-10.52490
43.40000	-2.23906	-10.55548
43.50000	-2.24344	-10.55948
43.60000	-2.24781	-10.57478
43.70000	-2.25250	-10.58514
43.80000	-2.25750	-10.60687
43.90000	-2.26406	-10.63050
44.00000	-2.27047	-10.67355
44.10000	-2.27437	-10.67335
44.20000	-2.27906	-10.69385
44.30000	-2.28438	-10.71724
44.40000	-2.29109	-10.74115
44.50000	-2.29687	-10.76751
44.60000	-2.30094	-10.77111
44.70000	-2.30547	-10.77801
44.80000	-2.31016	-10.79605
44.90000	-2.31516	-10.81482
45.00000	-2.32141	-10.83829
45.10000	-2.32734	-10.87360
45.20000	-2.33125	-10.88327
45.30000	-2.33516	-10.88512
45.40000	-2.33969	-10.89479
45.50000	-2.34578	-10.92192
45.60000	-2.35266	-10.96148
45.70000	-2.35703	-10.96311
45.80000	-2.36109	-10.97605
45.90000	-2.36578	-10.98072
46.00000	-2.37094	-11.00542
46.10000	-2.37641	-11.02204
46.20000	-2.38313	-11.05090
46.30000	-2.38766	-11.06634
46.40000	-2.39266	-11.08377
46.50000	-2.39781	-11.09999
46.60000	-2.40344	-11.11356
46.70000	-2.41000	-11.14776
46.80000	-2.41391	-11.15234
46.90000	-2.41781	-11.15381
47.00000	-2.42234	-11.17069
47.10000	-2.42828	-11.19191
47.20000	-2.43844	-11.24559
47.30000	-2.44406	-11.28527
47.40000	-2.44609	-11.26315
47.50000	-2.45047	-11.27404
47.60000	-2.45562	-11.29053
47.70000	-2.46125	-11.30983
47.80000	-2.46719	-11.34638
47.90000	-2.47109	-11.34425
48.00000	-2.47547	-11.36042
48.10000	-2.48047	-11.37497
48.20000	-2.48562	-11.40315
48.30000	-2.49203	-11.42145
48.40000	-2.49844	-11.46131
48.50000	-2.50203	-11.46291
48.60000	-2.50609	-11.47364
48.70000	-2.51094	-11.48508
48.80000	-2.51750	-11.51713
48.90000	-2.52359	-11.54730
49.00000	-2.52797	-11.55999
49.10000	-2.53219	-11.57187
49.20000	-2.53703	-11.59015
49.30000	-2.54250	-11.60026
49.40000	-2.54875	-11.62440
49.50000	-2.55453	-11.66746
49.60000	-2.55844	-11.66442
49.70000	-2.56281	-11.67503
49.80000	-2.56781	-11.69346
49.90000	-2.57391	-11.71712
50.00000	-2.58047	-11.75465
50.10000	-2.58484	-11.76227
50.20000	-2.58891	-11.76915
50.30000	-2.59344	-11.78353
50.40000	-2.59891	-11.80085
50.50000	-2.60531	-11.83276
50.60000	-2.61141	-11.86399
50.70000	-2.61531	-11.86661
50.80000	-2.61969	-11.88197
50.90000	-2.62484	-11.89590
51.00000	-2.63047	-11.91962
51.10000	-2.63688	-11.95349
51.20000	-2.64141	-11.96592
51.30000	-2.64547	-11.97251
51.40000	-2.65016	-11.98224
51.50000	-2.65547	-11.99983
51.60000	-2.66234	-12.03768
51.70000	-2.66844	-12.07852
51.80000	-2.67172	-12.06369
51.90000	-2.67609	-12.08079
52.00000	-2.68141	-12.09212
52.10000	-2.68750	-12.11582
52.20000	-2.69406	-12.15898
52.30000	-2.69844	-12.16808
52.40000	-2.70266	-12.17835
52.50000	-2.70750	-12.19960
52.60000	-2.71250	-12.20939
52.70000	-2.71859	-12.23527
52.80000	-2.72531	-12.27807
52.90000	-2.72906	-12.27804
53.00000	-2.73328	-12.28093
53.10000	-2.73828	-12.29645
53.20000	-2.74469	-12.33120
53.30000	-2.75078	-12.36062
53.40000	-2.75438	-12.36901
53.50000	-2.75844	-12.37748
53.60000	-2.76328	-12.38571
53.70000	-2.76875	-12.40664
53.80000	-2.77516	-12.43673
53.90000	-2.78203	-12.46949
54.00000	-2.78594	-12.48197
54.10000	-2.79016	-12.49499
54.20000	-2.79469	-12.49993
54.30000	-2.79984	-12.51687
54.40000	-2.80609	-12.54920
54.50000	-2.81141	-12.57011
54.60000	-2.81562	-12.57291
54.70000	-2.82031	-12.59128
54.80000	-2.82563	-12.61068
54.90000	-2.83203	-12.64252
55.00000	-2.83828	-12.67734
55.10000	-2.84219	-12.68097
55.20000	-2.84687	-12.68914
55.30000	-2.85234	-12.71358
55.40000	-2.85891	-12.74197
55.50000	-2.86469	-12.77080
55.60000	-2.86859	-12.77768
55.70000	-2.87281	-12.78489
55.80000	-2.87734	-12.80247
55.90000	-2.88203	-12.81311
56.00000	-2.88828	-12.83872
56.10000	-2.89531	-12.88381
56.20000	-2.89953	-12.89419
56.30000	-2.90406	-12.90501
56.40000	-2.90922	-12.92055
56.50000	-2.91531	-12.94492
56.60000	-2.92063	-12.97363
56.70000	-2.92453	-12.97004
56.80000	-2.92891	-12.98713
56.90000	-2.93359	-12.99335
57.00000	-2.93906	-13.02511
57.10000	-2.94547	-13.04507
57.20000	-2.95188	-13.08929
57.30000	-2.95609	-13.09046
57.40000	-2.96063	-13.09769
57.50000	-2.96547	-13.12218
57.60000	-2.97141	-13.14321
57.70000	-2.97750	-13.17500
57.80000	-2.98172	-13.17798
57.90000	-2.98563	-13.18791
58.00000	-2.99016	-13.19718
58.10000	-2.99531	-13.21902
58.20000	-3.00109	-13.24555
58.30000	-3.00750	-13.27390
58.40000	-3.01188	-13.28879
58.50000	-3.01656	-13.30252
58.60000	-3.02141	-13.31289
58.70000	-3.02734	-13.33974
58.80000	-3.03438	-13.37412
58.90000	-3.03891	-13.38603
59.00000	-3.04281	-13.39640
59.10000	-3.04750	-13.40016
59.20000	-3.05250	-13.41918
59.30000	-3.05891	-13.44577
59.40000	-3.06516	-13.47594
59.50000	-3.06891	-13.48205
59.60000	-3.07328	-13.48754
59.70000	-3.07828	-13.50573
59.80000	-3.08406	-13.52913
59.90000	-3.09031	-13.56260
60.00000	-3.09516	-13.58043
60.10000	-3.09937	-13.58466
60.20000	-3.10391	-13.59430
60.30000	-3.10875	-13.60504
60.40000	-3.11469	-13.63900
60.50000	-3.12266	-13.68611
60.60000	-3.12625	-13.68214
60.70000	-3.13031	-13.69288
60.80000	-3.13531	-13.70217
60.90000	-3.14203	-13.73645
61.00000	-3.14859	-13.77355
61.10000	-3.15234	-13.77815
61.20000	-3.15625	-13.78180
61.30000	-3.16109	-13.79633
61.40000	-3.16609	-13.80793
61.50000	-3.17156	-13.83620
61.60000	-3.17813	-13.86698
61.70000	-3.18250	-13.88424
61.80000	-3.18688	-13.89757
61.90000	-3.19156	-13.90693
62.00000	-3.19734	-13.92856
62.10000	-3.20406	-13.96040
62.20000	-3.20813	-13.96854
62.30000	-3.21250	-13.98249
62.40000	-3.21719	-13.98758
62.50000	-3.22234	-14.01285
62.60000	-3.22781	-14.02909
62.70000	-3.23547	-14.06835
62.80000	-3.23938	-14.06904
62.90000	-3.24344	-14.07210
63.00000	-3.24813	-14.09698
63.10000	-3.25313	-14.11526
63.20000	-3.26078	-14.15125
63.30000	-3.26578	-14.16585
63.40000	-3.27031	-14.18193
63.50000	-3.27516	-14.18894
63.60000	-3.28062	-14.21097
63.70000	-3.28859	-14.24902
63.80000	-3.29453	-14.28581
63.90000	-3.29703	-14.27406
64.00000	-3.30125	-14.27482
64.10000	-3.30656	-14.30071
64.20000	-3.31219	-14.31606
64.30000	-3.31828	-14.34985
64.40000	-3.32234	-14.36239
64.50000	-3.32656	-14.37260
64.60000	-3.33125	-14.38308
64.70000	-3.33625	-14.40269
64.80000	-3.34188	-14.43002
64.90000	-3.34828	-14.45692
65.00000	-3.35297	-14.47340
65.10000	-3.35719	-14.47779
65.20000	-3.36250	-14.49933
65.30000	-3.36938	-14.52656
65.40000	-3.37688	-14.57527
65.50000	-3.37984	-14.57464
65.60000	-3.38359	-14.57328
65.70000	-3.38828	-14.58847
65.80000	-3.39328	-14.60707
65.90000	-3.39891	-14.63158
66.00000	-3.40609	-14.67341
66.10000	-3.41031	-14.68933
66.20000	-3.41438	-14.69293
66.30000	-3.41922	-14.70016
66.40000	-3.42500	-14.72399
66.50000	-3.43094	-14.74945
66.60000	-3.43547	-14.75945
66.70000	-3.43969	-14.77898
66.80000	-3.44438	-14.78653
66.90000	-3.44969	-14.80606
67.00000	-3.45547	-14.83122
67.10000	-3.46266	-14.86601
67.20000	-3.46672	-14.88122
67.30000	-3.47078	-14.88341
67.40000	-3.47563	-14.89849
67.50000	-3.48125	-14.92541
67.60000	-3.48750	-14.94791
67.70000	-3.49250	-14.96956
67.80000	-3.49688	-14.97603
67.90000	-3.50156	-14.99498
68.00000	-3.50656	-15.01448
68.10000	-3.51250	-15.03439
68.20000	-3.51953	-15.06885
68.30000	-3.52344	-15.07851
68.40000	-3.52781	-15.09020
68.50000	-3.53250	-15.10195
68.60000	-3.53812	-15.12073
68.70000	-3.54500	-15.15204
68.80000	-3.54922	-15.17090
68.90000	-3.55344	-15.16927
69.00000	-3.55797	-15.18450
69.10000	-3.56312	-15.21004
69.20000	-3.56906	-15.22634
69.30000	-3.57656	-15.27925
69.40000	-3.58047	-15.27755
69.50000	-3.58469	-15.28329
69.60000	-3.58906	-15.29849
69.70000	-3.59437	-15.31434
69.80000	-3.60109	-15.34727
69.90000	-3.60594	-15.36569
70.00000	-3.60984	-15.36968
70.10000	-3.61453	-15.38374
70.20000	-3.61984	-15.39617
70.30000	-3.62563	-15.42520
70.40000	-3.63219	-15.45009
70.50000	-3.63672	-15.47028
70.60000	-3.64125	-15.47480
70.70000	-3.64625	-15.49139
70.80000	-3.65172	-15.51686
70.90000	-3.65875	-15.54717
71.00000	-3.66344	-15.56675
71.10000	-3.66734	-15.56719
71.20000	-3.67187	-15.58627
71.30000	-3.67703	-15.59696
71.40000	-3.68328	-15.62929
71.50000	-3.69109	-15.67420
71.60000	-3.69438	-15.67416
71.70000	-3.69828	-15.67945
71.80000	-3.70313	-15.70376
71.90000	-3.70875	-15.70887
72.00000	-3.71516	-15.75051
72.10000	-3.72016	-15.76843
72.20000	-3.72453	-15.78038
72.30000	-3.72922	-15.79192
72.40000	-3.73469	-15.81659
72.50000	-3.74078	-15.84222
72.60000	-3.74734	-15.87623
72.70000	-3.75063	-15.87148
72.80000	-3.75469	-15.88104
72.90000	-3.75906	-15.90035
73.00000	-3.76438	-15.91630
73.10000	-3.77141	-15.94073
73.20000	-3.77672	-15.97548
73.30000	-3.78109	-15.98400
73.40000	-3.78609	-16.01141
73.50000	-3.79141	-16.01969
73.60000	-3.79656	-16.04384
73.70000	-3.80203	-16.06380
73.80000	-3.80641	-16.06473
73.90000	-3.81094	-16.09114
74.00000	-3.81594	-16.10297
74.10000	-3.82156	-16.11828
74.20000	-3.82828	-16.15869
74.30000	-3.83328	-16.17670
74.40000	-3.83734	-16.18424
74.50000	-3.84188	-16.19426
74.60000	-3.84703	-16.20884
74.70000	-3.85281	-16.23970
74.80000	-3.85969	-16.26988
74.90000	-3.86375	-16.27820
75.00000	-3.86812	-16.28593
75.10000	-3.87297	-16.30221
75.20000	-3.87828	-16.30876
75.30000	-3.88438	-16.34769
75.40000	-3.88938	-16.36264
75.50000	-3.89375	-16.37678
75.60000	-3.89812	-16.38169
75.70000	-3.90312	-16.40337
75.80000	-3.90859	-16.42771
75.90000	-3.91594	-16.46192
76.00000	-3.92047	-16.47721
76.10000	-3.92469	-16.48260
76.20000	-3.92938	-16.49080
76.30000	-3.93484	-16.50977
76.40000	-3.94172	-16.54573
76.50000	-3.94672	-16.56702
76.60000	-3.95094	-16.57226
76.70000	-3.95531	-16.58291
76.80000	-3.96047	-16.59532
76.90000	-3.96578	-16.62348
77.00000	-3.97250	-16.64546
77.10000	-3.97750	-16.67593
77.20000	-3.98188	-16.67723
77.30000	-3.98703	-16.69055
77.40000	-3.99297	-16.72280
77.50000	-3.99953	-16.74519
77.60000	-4.00359	-16.76315
77.70000	-4.00766	-16.76060
77.80000	-4.01234	-16.78195
77.90000	-4.01734	-16.79887
78.00000	-4.02297	-16.82613
78.10000	-4.02953	-16.85145
78.20000	-4.03391	-16.86371
78.30000	-4.03813	-16.87408
78.40000	-4.04281	-16.88569
78.50000	-4.04797	-16.90657
78.60000	-4.05469	-16.93449
78.70000	-4.05984	-16.96423
78.80000	-4.06391	-16.96279
78.90000	-4.06828	-16.97466
79.00000	-4.07344	-16.98773
79.10000	-4.07922	-17.00711
79.20000	-4.08656	-17.04781
79.30000	-4.09078	-17.06632
79.40000	-4.09500	-17.06698
79.50000	-4.09984	-17.08674
79.60000	-4.10547	-17.10756
79.70000	-4.11234	-17.14629
79.80000	-4.11703	-17.16397
79.90000	-4.12109	-17.16167
80.00000	-4.12531	-17.17635
80.10000	-4.13047	-17.19230
80.20000	-4.13672	-17.22759
80.30000	-4.14531	-17.27775
80.40000	-4.14859	-17.28121
80.50000	-4.15219	-17.28340
80.60000	-4.15703	-17.28958
80.70000	-4.16250	-17.31520
80.80000	-4.16891	-17.34796
80.90000	-4.17359	-17.36448
81.00000	-4.17781	-17.36941
81.10000	-4.18250	-17.38018
81.20000	-4.18750	-17.40390
81.30000	-4.19281	-17.42692
81.40000	-4.20000	-17.46176
81.50000	-4.20453	-17.47417
81.60000	-4.20859	-17.48611
81.70000	-4.21328	-17.49828
81.80000	-4.21859	-17.51454
81.90000	-4.22578	-17.54824
82.00000	-4.23078	-17.57655
82.10000	-4.23469	-17.57550
82.20000	-4.23938	-17.58540
82.30000	-4.24469	-17.60595
82.40000	-4.25016	-17.62979
82.50000	-4.25688	-17.66414
82.60000	-4.26109	-17.67951
82.70000	-4.26516	-17.68170
82.80000	-4.27000	-17.69337
82.90000	-4.27547	-17.71652
83.00000	-4.28219	-17.74295
83.10000	-4.28766	-17.77218
83.20000	-4.29141	-17.78056
83.30000	-4.29563	-17.79224
83.40000	-4.30063	-17.79571
83.50000	-4.30641	-17.82754
83.60000	-4.31391	-17.86365
83.70000	-4.31828	-17.88346
83.80000	-4.32219	-17.88362
83.90000	-4.32703	-17.90401
84.00000	-4.33250	-17.92016
84.10000	-4.33938	-17.96103
84.20000	-4.34438	-17.97986
84.30000	-4.34813	-17.98566
84.40000	-4.35266	-17.99374
84.50000	-4.35781	-18.01067
84.60000	-4.36344	-18.03965
84.70000	-4.37109	-18.08117
84.80000	-4.37516	-18.09450
84.90000	-4.37906	-18.10224
85.00000	-4.38391	-18.11367
85.10000	-4.38984	-18.14342
85.20000	-4.39687	-18.17557
85.30000	-4.40125	-18.19139
85.40000	-4.40500	-18.20070
85.50000	-4.40938	-18.20832
85.60000	-4.41437	-18.22350
85.70000	-4.41969	-18.24269
85.80000	-4.42672	-18.28578
85.90000	-4.43156	-18.29132
86.00000	-4.43594	-18.31094
86.10000	-4.44063	-18.32744
86.20000	-4.44609	-18.34785
86.30000	-4.45281	-18.37447
86.40000	-4.45766	-18.39661
86.50000	-4.46141	-18.40300
86.60000	-4.46578	-18.41078
86.70000	-4.47078	-18.43408
86.80000	-4.47656	-18.44210
86.90000	-4.48359	-18.49263
87.00000	-4.48828	-18.51382
87.10000	-4.49250	-18.51053
87.20000	-4.49734	-18.52325
87.30000	-4.50234	-18.54883
87.40000	-4.50875	-18.57536
87.50000	-4.51422	-18.60089
87.60000	-4.51844	-18.61111
87.70000	-4.52297	-18.62214
87.80000	-4.52797	-18.63793
87.90000	-4.53391	-18.67483
88.00000	-4.54188	-18.70937
88.10000	-4.54594	-18.71933
88.20000	-4.55016	-18.72801
88.30000	-4.55531	-18.75428
88.40000	-4.56141	-18.77346
88.50000	-4.56813	-18.83004
88.60000	-4.57141	-18.83520
88.70000	-4.57500	-18.82851
88.80000	-4.57922	-18.83513
88.90000	-4.58375	-18.84749
89.00000	-4.58922	-18.87877
89.10000	-4.59578	-18.90478
89.20000	-4.60203	-18.94483
89.30000	-4.60656	-18.95517
89.40000	-4.61172	-18.97112
89.50000	-4.61750	-18.99276
89.60000	-4.62391	-19.03080
89.70000	-4.62813	-19.04665
89.80000	-4.63188	-19.04634
89.90000	-4.63578	-19.05472
90.00000	-4.64047	-19.06510
90.10000	-4.64594	-19.09165
90.20000	-4.65281	-19.12108
90.30000	-4.65875	-19.15792
90.40000	-4.66297	-19.16137
90.50000	-4.66750	-19.17154
90.60000	-4.67266	-19.19101
90.70000	-4.67938	-19.22587
90.80000	-4.68484	-19.25083
90.90000	-4.68891	-19.26474
91.00000	-4.69344	-19.26793
91.10000	-4.69828	-19.28007
91.20000	-4.70344	-19.30125
91.30000	-4.70969	-19.32883
91.40000	-4.71422	-19.34440
91.50000	-4.71828	-19.35175
91.60000	-4.72313	-19.36368
91.70000	-4.72859	-19.38728
91.80000	-4.73516	-19.41962
91.90000	-4.74078	-19.44593
92.00000	-4.74531	-19.45268
92.10000	-4.74984	-19.46685
92.20000	-4.75469	-19.47915
92.30000	-4.75984	-19.50620
92.40000	-4.76625	-19.52784
92.50000	-4.77141	-19.55289
92.60000	-4.77578	-19.55390
92.70000	-4.78062	-19.57287
92.80000	-4.78609	-19.59971
92.90000	-4.79297	-19.62399
93.00000	-4.79797	-19.64374
93.10000	-4.80203	-19.65636
93.20000	-4.80672	-19.65654
93.30000	-4.81172	-19.68270
93.40000	-4.81703	-19.70390
93.50000	-4.82344	-19.73186
93.60000	-4.82859	-19.75635
93.70000	-4.83250	-19.74786
93.80000	-4.83703	-19.76071
93.90000	-4.84234	-19.79062
94.00000	-4.85000	-19.82190
94.10000	-4.85547	-19.85660
94.20000	-4.85922	-19.85176
94.30000	-4.86344	-19.85509
94.40000	-4.86844	-19.87055
94.50000	-4.87406	-19.89517
94.60000	-4.88109	-19.92811
94.70000	-4.88547	-19.93649
94.80000	-4.88938	-19.94837
94.90000	-4.89375	-19.95818
95.00000	-4.89859	-19.97216
95.10000	-4.90484	-19.98814
95.20000	-4.91187	-20.03118
95.30000	-4.91594	-20.04075
95.40000	-4.92000	-20.04629
95.50000	-4.92484	-20.05803
95.60000	-4.93031	-20.08514
95.70000	-4.93688	-20.11516
95.80000	-4.94219	-20.13841
95.90000	-4.94641	-20.14442
96.00000	-4.95125	-20.15034
96.10000	-4.95687	-20.18413
96.20000	-4.96344	-20.21772
96.30000	-4.96828	-20.22958
96.40000	-4.97219	-20.23713
96.50000	-4.97672	-20.24800
96.60000	-4.98203	-20.26982
96.70000	-4.98844	-20.29914
96.80000	-4.99781	-20.36187
96.90000	-5.00078	-20.35848
97.00000	-5.00375	-20.35348
97.10000	-5.00828	-20.36620
97.20000	-5.01359	-20.37959
97.30000	-5.02016	-20.41371
97.40000	-5.02516	-20.43110
97.50000	-5.02922	-20.44540
97.60000	-5.03375	-20.45436
97.70000	-5.03875	-20.46898
97.80000	-5.04422	-20.48610
97.90000	-5.05078	-20.52719
98.00000	-5.05562	-20.54517
98.10000	-5.05953	-20.54558
98.20000	-5.06438	-20.56635
98.30000	-5.06969	-20.58520
98.40000	-5.07703	-20.61580
98.50000	-5.08250	-20.64299
98.60000	-5.08609	-20.65136
98.70000	-5.09047	-20.65599
98.80000	-5.09547	-20.67014
98.90000	-5.10094	-20.69614
99.00000	-5.10766	-20.73055
99.10000	-5.11281	-20.75057
99.20000	-5.11688	-20.75559
99.30000	-5.12141	-20.76755
99.40000	-5.12672	-20.78098
99.50000	-5.13312	-20.80642
99.60000	-5.13859	-20.84024
99.70000	-5.14281	-20.85092
99.80000	-5.14719	-20.85658
99.90000	-5.15203	-20.86494
100.00000	-5.15766	-20.89818
100.10000	-5.16484	-20.92720
100.20000	-5.16953	-20.94648
100.30000	-5.17344	-20.96033
100.40000	-5.17797	-20.96283
100.50000	-5.18328	-20.97972
100.60000	-5.19016	-21.01779
100.70000	-5.19578	-21.04637
100.80000	-5.19984	-21.04554
100.90000	-5.20391	-21.05721
101.00000	-5.20859	-21.08662
101.10000	-5.21391	-21.09171
101.20000	-5.22109	-21.13677
101.30000	-5.22719	-21.17225
101.40000	-5.23078	-21.17471
101.50000	-5.23531	-21.18579
101.60000	-5.24031	-21.20033
101.70000	-5.24656	-21.22614
101.80000	-5.25188	-21.24965
101.90000	-5.25609	-21.25932
102.00000	-5.26031	-21.26277
102.10000	-5.26531	-21.28735
102.20000	-5.27062	-21.30273
102.30000	-5.27703	-21.33175
102.40000	-5.28266	-21.35877
102.50000	-5.28688	-21.36419
102.60000	-5.29156	-21.37919
102.70000	-5.29672	-21.40331
102.80000	-5.30391	-21.43388
102.90000	-5.30953	-21.46421
103.00000	-5.31328	-21.46134
103.10000	-5.31766	-21.47677
103.20000	-5.32250	-21.49633
103.30000	-5.32813	-21.52297
103.40000	-5.33500	-21.55294
103.50000	-5.33953	-21.56365
103.60000	-5.34328	-21.57128
103.70000	-5.34766	-21.58365
103.80000	-5.35250	-21.59176
103.90000	-5.35906	-21.62914
104.00000	-5.36594	-21.66795
104.10000	-5.37063	-21.68483
104.20000	-5.37484	-21.69046
104.30000	-5.37969	-21.71082
104.40000	-5.38563	-21.73606
104.50000	-5.39297	-21.78707
104.60000	-5.39688	-21.79473
104.70000	-5.40063	-21.80103
104.80000	-5.40500	-21.81155
104.90000	-5.41000	-21.83396
105.00000	-5.41656	-21.85700
105.10000	-5.42250	-21.88227
105.20000	-5.42672	-21.90761
105.30001	-5.43109	-21.91887
105.40001	-5.43578	-21.92190
105.50001	-5.44109	-21.95034
105.60001	-5.44766	-21.97270
105.70001	-5.45281	-22.00102
105.80001	-5.45672	-22.00901
105.90001	-5.46109	-22.02013
106.00001	-5.46594	-22.04202
106.10001	-5.47234	-22.05758
106.20001	-5.47937	-22.10476
106.30001	-5.48375	-22.10863
106.40001	-5.48813	-22.12002
106.50001	-5.49328	-22.13930
106.60001	-5.49891	-22.14395
106.70001	-5.50531	-22.19130
106.80001	-5.51016	-22.21141
106.90001	-5.51406	-22.22092
107.00001	-5.51859	-22.22943
107.10001	-5.52375	-22.24219
107.20001	-5.52984	-22.27624
107.30001	-5.53578	-22.30085
107.40001	-5.53984	-22.30589
107.50001	-5.54406	-22.31424
107.60001	-5.54875	-22.33494
107.70001	-5.55438	-22.35741
107.80001	-5.56109	-22.38531
107.90001	-5.56641	-22.41150
108.00001	-5.57016	-22.40969
108.10001	-5.57500	-22.42732
108.20001	-5.58000	-22.43784
108.30001	-5.58594	-22.46621
108.40001	-5.59219	-22.49818
108.50001	-5.59641	-22.50512
108.60001	-5.60078	-22.51078
108.70001	-5.60578	-22.53089
108.80001	-5.61156	-22.55311
108.90001	-5.61891	-22.58676
109.00001	-5.62391	-22.61893
109.10001	-5.62734	-22.61901
109.20001	-5.63156	-22.62536
109.30001	-5.63656	-22.64193
109.40001	-5.64328	-22.66640
109.50001	-5.64922	-22.70409
109.60001	-5.65344	-22.70828
109.70001	-5.65797	-22.72290
109.80001	-5.66281	-22.73859
109.90001	-5.66766	-22.75251
110.00001	-5.67391	-22.77253
110.10001	-5.68031	-22.80899
110.20001	-5.68422	-22.81420
110.30001	-5.68891	-22.82962
110.40001	-5.69422	-22.84529
110.50001	-5.70109	-22.87501
110.60001	-5.70625	-22.89862
110.70001	-5.71016	-22.90553
110.80001	-5.71438	-22.90978
110.90001	-5.71937	-22.93010
111.00001	-5.72531	-22.94937
111.10001	-5.73234	-22.97822
111.20001	-5.73734	-23.00587
111.30001	-5.74109	-23.00146
111.40001	-5.74547	-23.01585
111.50001	-5.75016	-23.03416
111.60001	-5.75594	-23.04663
111.70001	-5.76250	-23.08429
111.80001	-5.76703	-23.10298
111.90001	-5.77125	-23.10180
112.00001	-5.77625	-23.13061
112.10001	-5.78156	-23.14464
112.20001	-5.78813	-23.17574
112.30001	-5.79328	-23.19639
112.40001	-5.79719	-23.20499
112.50001	-5.80156	-23.21271
112.60001	-5.80656	-23.22956
112.70001	-5.81297	-23.25790
112.80001	-5.82016	-23.30682
112.90001	-5.82453	-23.31045
113.00001	-5.82906	-23.31643
113.10001	-5.83406	-23.33206
113.20001	-5.83984	-23.35831
113.30001	-5.84719	-23.39566
113.40001	-5.85172	-23.42177
113.50001	-5.85516	-23.41568
113.60001	-5.85938	-23.43000
113.70001	-5.86422	-23.44162
113.80001	-5.87062	-23.47241
113.90001	-5.87656	-23.50117
114.00001	-5.88062	-23.50325
114.10001	-5.88484	-23.51459
114.20001	-5.88969	-23.52531
114.30001	-5.89500	-23.54702
114.40001	-5.90094	-23.57305
114.50001	-5.90703	-23.60604
114.60001	-5.91094	-23.61204
114.70001	-5.91531	-23.62372
114.80001	-5.92031	-23.64688
114.90001	-5.92656	-23.66333
115.00001	-5.93328	-23.70093
115.10001	-5.93766	-23.71732
115.20001	-5.94188	-23.73122
115.30001	-5.94656	-23.74537
115.40001	-5.95187	-23.75788
115.50001	-5.95812	-23.78249
115.60001	-5.96391	-23.80755
115.70001	-5.96797	-23.81704
115.80001	-5.97234	-23.83040
115.90001	-5.97750	-23.85106
116.00001	-5.98375	-23.86829
116.10001	-5.98969	-23.89860
116.20001	-5.99406	-23.91608
116.30001	-5.99828	-23.91350
116.40001	-6.00297	-23.93452
116.50001	-6.00828	-23.95400
116.60001	-6.01516	-23.98334
116.70001	-6.02141	-24.02056
116.80001	-6.02531	-24.02469
116.90001	-6.02984	-24.03457
117.00001	-6.03500	-24.04736
117.10001	-6.04094	-24.08111
117.20001	-6.04625	-24.09467
117.30001	-6.05047	-24.10459
117.40001	-6.05484	-24.11675
117.50001	-6.05969	-24.13160
117.60001	-6.06531	-24.14926
117.70001	-6.07187	-24.17851
117.80001	-6.07766	-24.21815
117.90001	-6.08141	-24.22711
118.00001	-6.08594	-24.23131
118.10001	-6.09094	-24.24384
118.20001	-6.09719	-24.27548
118.30001	-6.10344	-24.31655
118.40001	-6.10750	-24.31478
118.50001	-6.11172	-24.32026
118.60001	-6.11625	-24.33347
118.70001	-6.12156	-24.35425
118.80001	-6.12766	-24.37729
118.90001	-6.13391	-24.41135
119.00001	-6.13812	-24.42323
119.10001	-6.14281	-24.43094
119.20001	-6.14813	-24.45292
119.30001	-6.15453	-24.47584
119.40001	-6.16141	-24.52100
119.50001	-6.16500	-24.52260
119.60001	-6.16906	-24.52551
119.70001	-6.17391	-24.55125
119.80001	-6.17953	-24.56295
119.90001	-6.18609	-24.60096
120.00001	-6.19125	-24.62954
120.10001	-6.19500	-24.62461
120.20001	-6.19953	-24.64400
120.30001	-6.20469	-24.65322
120.40001	-6.21063	-24.68407
120.50001	-6.21688	-24.72133
120.60001	-6.22125	-24.72889
120.70001	-6.22547	-24.73949
120.80001	-6.23031	-24.75139
120.90001	-6.23578	-24.77191
121.00001	-6.24313	-24.80780
121.10001	-6.24891	-24.84849
121.20001	-6.25234	-24.84188
121.30001	-6.25688	-24.85708
121.40001	-6.26187	-24.87306
121.50001	-6.26828	-24.89939
121.60001	-6.27375	-24.92805
121.70001	-6.27766	-24.94022
121.80001	-6.28188	-24.93421
121.90001	-6.28625	-24.94872
122.00001	-6.29125	-24.96085
122.10001	-6.29719	-24.98345
122.20001	-6.30422	-25.03355
122.30001	-6.30875	-25.05127
122.40001	-6.31328	-25.05275
122.50001	-6.31875	-25.07048
122.60001	-6.32594	-25.09751
122.70001	-6.33141	-25.13208
122.80001	-6.33500	-25.13969
122.90001	-6.33922	-25.14550
123.00001	-6.34359	-25.16147
123.10001	-6.34859	-25.16921
123.20001	-6.35422	-25.20036
123.30001	-6.36047	-25.22529
123.40001	-6.36484	-25.24028
123.50001	-6.36953	-25.25352
123.60001	-6.37453	-25.26008
123.70001	-6.38016	-25.28373
123.80001	-6.38703	-25.32957
123.90001	-6.39156	-25.33627
124.00001	-6.39578	-25.34122
124.10001	-6.40047	-25.35573
124.20001	-6.40563	-25.36969
124.30001	-6.41203	-25.39635
124.40001	-6.41781	-25.42300
124.50001	-6.42172	-25.42988
124.60001	-6.42625	-25.43692
124.70001	-6.43141	-25.45979
124.80001	-6.43812	-25.48569
124.90001	-6.44422	-25.52430
125.00001	-6.44828	-25.52841
125.10001	-6.45250	-25.53287
125.20001	-6.45688	-25.54477
125.30001	-6.46203	-25.56674
125.40001	-6.46781	-25.58428
125.50001	-6.47438	-25.62447
125.60001	-6.47859	-25.64347
125.70001	-6.48313	-25.64650
125.80001	-6.48812	-25.66931
125.90001	-6.49484	-25.69444
126.00001	-6.50125	-25.73699
126.10001	-6.50484	-25.73531
126.20001	-6.50891	-25.74138
126.30001	-6.51359	-25.75438
126.40001	-6.51891	-25.77484
126.50001	-6.52484	-25.79608
126.60001	-6.53141	-25.83800
126.70001	-6.53547	-25.84852
126.80001	-6.53969	-25.84898
126.90001	-6.54453	-25.86196
127.00001	-6.55016	-25.89115
127.10001	-6.55703	-25.92911
127.20001	-6.56172	-25.93710
127.30001	-6.56609	-25.94869
127.40001	-6.57063	-25.96080
127.50001	-6.57594	-25.97904
127.60001	-6.58172	-26.00548
127.70001	-6.58813	-26.03520
127.80001	-6.59203	-26.04474
127.90001	-6.59625	-26.04916
128.00001	-6.60109	-26.05958
128.10001	-6.60641	-26.07502
128.20001	-6.61313	-26.10987
128.30001	-6.61766	-26.12045
128.40001	-6.62203	-26.12718
128.50001	-6.62672	-26.13577
128.60001	-6.63219	-26.16375
128.70001	-6.63906	-26.18362
128.80001	-6.64594	-26.23224
128.90001	-6.64953	-26.23188
129.00001	-6.65391	-26.23344
129.10001	-6.65922	-26.25405
129.20001	-6.66563	-26.27798
129.30001	-6.67156	-26.30886
129.40001	-6.67547	-26.31988
129.50001	-6.67953	-26.32177
129.60001	-6.68422	-26.33605
129.70001	-6.68953	-26.35352
129.80001	-6.69641	-26.39176
129.90001	-6.70250	-26.41997
130.00001	-6.70594	-26.42004
130.10001	-6.71016	-26.42468
130.20001	-6.71500	-26.44818
130.30001	-6.72109	-26.47595
130.40001	-6.72813	-26.51453
130.50001	-6.73203	-26.51823
130.60001	-6.73594	-26.52456
130.70001	-6.74063	-26.53936
130.80001	-6.74594	-26.55149
130.90001	-6.75203	-26.58606
131.00001	-6.75891	-26.63052
131.10001	-6.76281	-26.63437
131.20001	-6.76719	-26.62551
131.30001	-6.77203	-26.65371
131.40001	-6.77766	-26.67382
131.50001	-6.78422	-26.70688
131.60001	-6.78891	-26.72940
131.70001	-6.79297	-26.72584
131.80001	-6.79781	-26.74313
131.90001	-6.80328	-26.75850
132.00001	-6.81000	-26.78694
132.10001	-6.81625	-26.82679
132.20001	-6.81969	-26.82493
132.30001	-6.82391	-26.82659
132.40001	-6.82875	-26.84953
132.50001	-6.83453	-26.86104
132.60001	-6.84125	-26.90010
132.70001	-6.84563	-26.91513
132.80001	-6.84969	-26.92426
132.90001	-6.85437	-26.93192
133.00001	-6.85953	-26.95804
133.10001	-6.86578	-26.98077
133.20001	-6.87281	-27.01925
133.30001	-6.87625	-27.02304
133.40001	-6.88031	-27.02531
133.50001	-6.88500	-27.03583
133.60001	-6.89125	-27.06183
133.70001	-6.89859	-27.11306
133.80001	-6.90297	-27.12036
133.90001	-6.90672	-27.12029
134.00001	-6.91125	-27.12648
134.10001	-6.91625	-27.14536
134.20001	-6.92172	-27.16573
134.30001	-6.92844	-27.19719
134.40001	-6.93281	-27.21068
134.50001	-6.93703	-27.21993
134.60001	-6.94219	-27.23968
134.70001	-6.94828	-27.26105
134.80001	-6.95500	-27.30207
134.90001	-6.95891	-27.31472
135.00001	-6.96297	-27.31385
135.10001	-6.96781	-27.33107
135.20001	-6.97297	-27.34997
135.30001	-6.97922	-27.37176
135.40001	-6.98594	-27.41135
135.50001	-6.99000	-27.41296
135.60001	-6.99422	-27.43311
135.70001	-6.99937	-27.44690
135.80001	-7.00531	-27.47138
135.90001	-7.01188	-27.50479
136.00001	-7.01609	-27.51862
136.10001	-7.02016	-27.52442
136.20001	-7.02469	-27.52949
136.30001	-7.02984	-27.55994
136.40001	-7.03563	-27.57999
136.50001	-7.04203	-27.61490
136.60001	-7.04609	-27.62145
136.70001	-7.05031	-27.62794
136.80001	-7.05531	-27.64764
136.90001	-7.06141	-27.66402
137.00001	-7.06844	-27.71191
137.10001	-7.07281	-27.72051
137.20001	-7.07687	-27.72754
137.30001	-7.08141	-27.74142
137.40001	-7.08672	-27.76606
137.50001	-7.09266	-27.78778
137.60001	-7.10016	-27.82252
137.70001	-7.10406	-27.84456
137.80001	-7.10859	-27.84647
137.90001	-7.11328	-27.86727
138.00001	-7.11906	-27.88995
138.10001	-7.12484	-27.91044
138.20001	-7.12891	-27.92032
138.30001	-7.13312	-27.93583
138.40001	-7.13781	-27.93769
138.50001	-7.14312	-27.95414
138.60001	-7.14922	-27.98365
138.70001	-7.15625	-28.03417
138.80001	-7.16016	-28.03844
138.90001	-7.16437	-28.04431
139.00001	-7.16922	-28.05549
139.10001	-7.17500	-28.08426
139.20001	-7.18109	-28.11586
139.30001	-7.18594	-28.13303
139.40001	-7.19000	-28.14256
139.50001	-7.19438	-28.15889
139.60001	-7.19937	-28.16517
139.70001	-7.20547	-28.19810
139.80001	-7.21234	-28.23685
139.90001	-7.21609	-28.23511
140.00001	-7.22031	-28.24461
140.10001	-7.22500	-28.25607
140.20001	-7.23063	-28.28132
140.30001	-7.23781	-28.30957
140.40001	-7.24313	-28.33333
140.50001	-7.24719	-28.34242
140.60001	-7.25172	-28.35108
140.70001	-7.25703	-28.37919
140.80001	-7.26297	-28.39330
140.90001	-7.26953	-28.43288
141.00001	-7.27344	-28.43342
141.10001	-7.27750	-28.44209
141.20001	-7.28219	-28.45548
141.30001	-7.28766	-28.46926
141.40001	-7.29453	-28.50314
141.50001	-7.29922	-28.52179
141.60001	-7.30344	-28.52293
141.70001	-7.30797	-28.54505
141.80001	-7.31312	-28.56727
141.90001	-7.31891	-28.58054
142.00001	-7.32531	-28.61636
142.10001	-7.32953	-28.62217
142.20001	-7.33391	-28.63144
142.30001	-7.33859	-28.64818
142.40001	-7.34453	-28.67664
142.50001	-7.35219	-28.71347
142.60001	-7.35656	-28.72793
142.70001	-7.36031	-28.72917
142.80001	-7.36484	-28.73738
142.90001	-7.37016	-28.76156
143.00001	-7.37609	-28.78984
143.10001	-7.38234	-28.81639
143.20001	-7.38656	-28.81996
143.30001	-7.39094	-28.83891
143.40001	-7.39578	-28.84546
143.50001	-7.40203	-28.87629
143.60001	-7.41000	-28.92209
143.70001	-7.41391	-28.93838
143.80001	-7.41766	-28.93552
143.90001	-7.42172	-28.94620
144.00001	-7.42625	-28.96638
144.10001	-7.43141	-28.97197
144.20001	-7.43766	-29.00010
144.30001	-7.44250	-29.01456
144.40001	-7.44687	-29.01886
144.50001	-7.45188	-29.04061
144.60001	-7.45797	-29.05765
144.70001	-7.46609	-29.10411
144.80001	-7.47062	-29.12933
144.90001	-7.47469	-29.12299
145.00001	-7.47938	-29.13588
145.10001	-7.48469	-29.15235
145.20001	-7.49063	-29.17523
145.30001	-7.49766	-29.21707
145.40001	-7.50109	-29.21348
145.50001	-7.50500	-29.21581
145.60001	-7.50969	-29.24059
145.70001	-7.51531	-29.25934
145.80001	-7.52188	-29.29263
145.90001	-7.52672	-29.31125
146.00001	-7.53094	-29.31501
146.10001	-7.53578	-29.33108
146.20001	-7.54125	-29.35557
146.30001	-7.54703	-29.37051
146.40001	-7.55313	-29.40672
146.50001	-7.55703	-29.41995
146.60001	-7.56125	-29.42529
146.70001	-7.56641	-29.44261
146.80001	-7.57250	-29.46977
146.90001	-7.57922	-29.51002
147.00001	-7.58359	-29.52362
147.10001	-7.58781	-29.52190
147.20001	-7.59203	-29.53000
147.30001	-7.59672	-29.54932
147.40001	-7.60219	-29.56971
147.50001	-7.60969	-29.60831
147.60001	-7.61406	-29.62134
147.70001	-7.61813	-29.62879
147.80001	-7.62297	-29.63557
147.90001	-7.62859	-29.66723
148.00001	-7.63563	-29.69992
148.10001	-7.64031	-29.71362
148.20001	-7.64453	-29.72502
148.30001	-7.64922	-29.73598
148.40001	-7.65469	-29.75568
148.50001	-7.66063	-29.78078
148.60001	-7.66750	-29.81678
148.70001	-7.67094	-29.81887
148.80001	-7.67516	-29.83141
148.90001	-7.67984	-29.84319
149.00001	-7.68484	-29.86393
149.10001	-7.69156	-29.88819
149.20001	-7.69656	-29.91156
149.30001	-7.70094	-29.91897
149.40001	-7.70547	-29.93120
149.50001	-7.71078	-29.95222
149.60001	-7.71719	-29.98568
149.70001	-7.72422	-30.01779
149.80001	-7.72781	-30.02563
149.90001	-7.73203	-30.02787
150.00001	-7.73688	-30.04739
150.10001	-7.74266	-30.07086
150.20001	-7.74906	-30.09496
150.30001	-7.75344	-30.11486
150.40001	-7.75750	-30.12343
150.50001	-7.76172	-30.12675
150.60001	-7.76641	-30.13840
150.70001	-7.77188	-30.16063
150.80001	-7.77922	-30.20831
150.90001	-7.78422	-30.22351
151.00001	-7.78844	-30.23330
151.10001	-7.79328	-30.23813
151.20001	-7.79875	-30.25601
151.30001	-7.80531	-30.29520
151.40001	-7.81016	-30.31606
151.50001	-7.81422	-30.32731
151.60001	-7.81891	-30.34107
151.70001	-7.82422	-30.35090
151.80001	-7.82969	-30.37442
151.90001	-7.83719	-30.40536
152.00001	-7.84109	-30.42682
152.10001	-7.84500	-30.42695
152.20001	-7.84984	-30.44091
152.30001	-7.85547	-30.46587
152.40001	-7.86266	-30.50135
152.50001	-7.86750	-30.51781
152.60001	-7.87156	-30.52124
152.70001	-7.87641	-30.53802
152.80001	-7.88156	-30.55706
152.90001	-7.88688	-30.56850
153.00001	-7.89313	-30.59908
153.10001	-7.89719	-30.60649
153.20001	-7.90125	-30.62055
153.30001	-7.90609	-30.63678
153.40001	-7.91203	-30.65865
153.50001	-7.91937	-30.69844
153.60001	-7.92438	-30.71903
153.70001	-7.92844	-30.71557
153.80001	-7.93328	-30.74289
153.90001	-7.93859	-30.75213
154.00001	-7.94438	-30.77915
154.10001	-7.95094	-30.81017
154.20001	-7.95484	-30.82656
154.30001	-7.95875	-30.83088
154.40001	-7.96328	-30.84492
154.50001	-7.96875	-30.87644
154.60001	-7.97594	-30.90366
154.70001	-7.98109	-30.93430
154.80001	-7.98500	-30.93740
154.90001	-7.98937	-30.94692
155.00001	-7.99438	-30.97454
155.10001	-7.99984	-30.98273
155.20001	-8.00609	-31.01390
155.30001	-8.01078	-31.02910
155.40001	-8.01531	-31.03832
155.50001	-8.02031	-31.05570
155.60001	-8.02563	-31.08312
155.70001	-8.03172	-31.10308
155.80001	-8.03719	-31.13511
155.90001	-8.04141	-31.13467
156.00001	-8.04578	-31.14741
156.10001	-8.05078	-31.15664
156.20001	-8.05656	-31.19043
156.30001	-8.06344	-31.21961
156.40001	-8.06797	-31.23641
156.50001	-8.07203	-31.23801
156.60001	-8.07703	-31.25017
156.70001	-8.08266	-31.27765
156.80001	-8.08906	-31.30558
156.90001	-8.09391	-31.31745
157.00001	-8.09828	-31.32861
157.10001	-8.10297	-31.34741
157.20001	-8.10797	-31.36228
157.30001	-8.11359	-31.38636
157.40001	-8.12078	-31.42396
157.50001	-8.12516	-31.43644
157.60001	-8.12891	-31.44281
157.70001	-8.13359	-31.44780
157.80001	-8.13906	-31.47186
157.90001	-8.14547	-31.49908
158.00001	-8.15063	-31.52643
158.10001	-8.15500	-31.53002
158.20001	-8.15969	-31.54167
158.30001	-8.16500	-31.55869
158.40001	-8.17047	-31.58700
158.50001	-8.17688	-31.61246
158.60001	-8.18109	-31.62256
158.70001	-8.18531	-31.63157
158.80001	-8.18984	-31.63677
158.90001	-8.19500	-31.65849
159.00001	-8.20250	-31.69765
159.10001	-8.20797	-31.72751
159.20001	-8.21172	-31.72162
159.30001	-8.21609	-31.72789
159.40001	-8.22109	-31.74439
159.50001	-8.22703	-31.77045
159.60001	-8.23391	-31.80685
159.70001	-8.23828	-31.81035
159.80001	-8.24219	-31.82539
159.90001	-8.24703	-31.83615
160.00001	-8.25203	-31.85270
160.10001	-8.25781	-31.87788
160.20001	-8.26359	-31.90119
160.30001	-8.26828	-31.91234
160.40001	-8.27281	-31.92512
160.50001	-8.27812	-31.94686
160.60001	-8.28406	-31.96466
160.70001	-8.29188	-32.01520
160.80001	-8.29531	-32.01293
160.90001	-8.29906	-32.02138
161.00001	-8.30391	-32.03034
161.10001	-8.30953	-32.05058
161.20001	-8.31734	-32.09277
161.30001	-8.32203	-32.12282
161.40001	-8.32578	-32.11061
161.50001	-8.33016	-32.12700
161.60001	-8.33531	-32.14593
161.70001	-8.34078	-32.16954
161.80001	-8.34781	-32.19949
161.90001	-8.35250	-32.22611
162.00001	-8.35609	-32.21766
162.10001	-8.36063	-32.22361
162.20001	-8.36594	-32.24498
162.30001	-8.37281	-32.27593
162.40001	-8.37797	-32.30379
162.50001	-8.38188	-32.31207
162.60001	-8.38625	-32.31144
162.70001	-8.39156	-32.33226
162.80001	-8.39734	-32.35791
162.90001	-8.40453	-32.39828
163.00001	-8.40906	-32.41977
163.10001	-8.41297	-32.41779
163.20001	-8.41766	-32.43425
163.30001	-8.42266	-32.44481
163.40001	-8.42922	-32.47502
163.50001	-8.43453	-32.49779
163.60001	-8.43859	-32.50560
163.70001	-8.44281	-32.51476
163.80001	-8.44781	-32.52427
163.90001	-8.45359	-32.54831
164.00001	-8.46078	-32.58175
164.10001	-8.46516	-32.60074
164.20001	-8.46922	-32.60418
164.30001	-8.47422	-32.61729
164.40001	-8.48000	-32.64035
164.50001	-8.48672	-32.67055
164.60001	-8.49156	-32.68769
164.70001	-8.49578	-32.69387
164.80001	-8.50031	-32.70589
164.90001	-8.50500	-32.71427
165.00001	-8.51062	-32.73828
165.10001	-8.51781	-32.76996
165.20001	-8.52234	-32.79218
165.30001	-8.52641	-32.79470
165.40001	-8.53094	-32.81104
165.50001	-8.53609	-32.82410
165.60001	-8.54250	-32.84185
165.70001	-8.54781	-32.87539
165.80001	-8.55219	-32.88897
165.90001	-8.55703	-32.90338
166.00001	-8.56219	-32.91442
166.10001	-8.56797	-32.93711
166.20001	-8.57562	-32.97911
166.30001	-8.57953	-32.99012
166.40001	-8.58313	-32.99013
166.50001	-8.58781	-33.00339
166.60001	-8.59313	-33.02208
166.70001	-8.59969	-33.06352
166.80001	-8.60500	-33.08682
166.90001	-8.60906	-33.08427
167.00001	-8.61344	-33.08946
167.10001	-8.61844	-33.10690
167.20001	-8.62406	-33.12379
167.30001	-8.63078	-33.16174
167.40001	-8.63563	-33.17940
167.50001	-8.63969	-33.18721
167.60001	-8.64438	-33.19198
167.70001	-8.64969	-33.21644
167.80001	-8.65641	-33.24278
167.90001	-8.66219	-33.27354
168.00001	-8.66609	-33.27072
168.10001	-8.67031	-33.27739
168.20001	-8.67500	-33.29280
168.30001	-8.68062	-33.31295
168.40001	-8.68828	-33.34931
168.50001	-8.69281	-33.37145
168.60001	-8.69656	-33.37886
168.70001	-8.70109	-33.38668
168.80001	-8.70609	-33.39894
168.90001	-8.71250	-33.42380
169.00001	-8.71813	-33.45444
169.10001	-8.72250	-33.46279
169.20001	-8.72719	-33.46563
169.30001	-8.73234	-33.49748
169.40001	-8.73797	-33.50648
169.50001	-8.74547	-33.54771
169.60001	-8.74969	-33.56514
169.70001	-8.75359	-33.56499
169.80001	-8.75797	-33.57916
169.90001	-8.76344	-33.58847
170.00001	-8.77063	-33.62832
170.10001	-8.77594	-33.65443
170.20001	-8.77984	-33.65908
170.30001	-8.78422	-33.66559
170.40001	-8.78938	-33.68798
170.50001	-8.79531	-33.71297
170.60001	-8.80313	-33.76063
170.70001	-8.80687	-33.76195
170.80001	-8.81047	-33.76766
170.90001	-8.81484	-33.78668
171.00001	-8.82000	-33.80266
171.10001	-8.82594	-33.82565
171.20001	-8.83125	-33.85113
171.30001	-8.83578	-33.86051
171.40001	-8.84016	-33.87100
171.50001	-8.84469	-33.88608
171.60001	-8.85000	-33.89768
171.70001	-8.85672	-33.92886
171.80001	-8.86250	-33.96669
171.90001	-8.86688	-33.96756
172.00001	-8.87172	-33.98744
172.10001	-8.87719	-34.00818
172.20001	-8.88391	-34.04082
172.30001	-8.88875	-34.05691
172.40001	-8.89250	-34.05916
172.50001	-8.89656	-34.06765
172.60001	-8.90125	-34.08064
172.70001	-8.90672	-34.10413
172.80001	-8.91359	-34.13092
172.90001	-8.91922	-34.15369
173.00001	-8.92344	-34.16666
173.10001	-8.92812	-34.18099
173.20001	-8.93344	-34.20133
173.30001	-8.93984	-34.22832
173.40001	-8.94547	-34.24777
173.50001	-8.94969	-34.26358
173.60001	-8.95422	-34.28173
173.70001	-8.95906	-34.28920
173.80001	-8.96484	-34.31738
173.90001	-8.97156	-34.33495
174.00001	-8.97609	-34.35945
174.10001	-8.97984	-34.35936
174.20001	-8.98453	-34.37545
174.30001	-8.98953	-34.38617
174.40001	-8.99578	-34.41514
174.50001	-9.00188	-34.43852
174.60001	-9.00641	-34.45403
174.70001	-9.01063	-34.46501
174.80001	-9.01531	-34.47498
174.90001	-9.02031	-34.49054
175.00001	-9.02625	-34.51464
175.10001	-9.03266	-34.54050
175.20001	-9.03703	-34.55787
175.30001	-9.04156	-34.56663
175.40001	-9.04703	-34.57147
175.50001	-9.05328	-34.60662
175.60001	-9.05844	-34.63095
175.70001	-9.06250	-34.63528
175.80001	-9.06672	-34.63947
175.90001	-9.07141	-34.65485
176.00001	-9.07641	-34.67050
176.10001	-9.08312	-34.68958
176.20001	-9.09000	-34.73224
176.30001	-9.09375	-34.73600
176.40001	-9.09797	-34.74372
176.50001	-9.10297	-34.75216
176.60001	-9.11016	-34.78133
176.70001	-9.11609	-34.82062
176.80001	-9.12016	-34.82146
176.90001	-9.12469	-34.82912
177.00001	-9.12984	-34.85309
177.10001	-9.13500	-34.86057
177.20001	-9.14188	-34.88949
177.30001	-9.14687	-34.92263
177.40001	-9.15078	-34.92143
177.50001	-9.15547	-34.92942
177.60001	-9.16078	-34.94884
177.70001	-9.16766	-34.98130
177.80001	-9.17281	-35.00064
177.90001	-9.17641	-35.00539
178.00001	-9.18078	-35.01661
178.10001	-9.18563	-35.02079
178.20001	-9.19141	-35.05496
178.30001	-9.19875	-35.09215
178.40001	-9.20375	-35.11095
178.50001	-9.20750	-35.11531
178.60001	-9.21219	-35.12465
178.70001	-9.21750	-35.14105
178.80001	-9.22391	-35.16956
178.90001	-9.22922	-35.19225
179.00001	-9.23328	-35.19687
179.10001	-9.23766	-35.21059
179.20001	-9.24266	-35.22248
179.30001	-9.24828	-35.24550
179.40001	-9.25563	-35.27636
179.50001	-9.26047	-35.29235
179.60001	-9.26406	-35.29814
179.70001	-9.26844	-35.31101
179.80001	-9.27328	-35.31698
179.90001	-9.27937	-35.34188
180.00001	-9.28609	-35.38002
180.10001	-9.29047	-35.39198
180.20001	-9.29500	-35.39972
180.30001	-9.30000	-35.41924
180.40001	-9.30531	-35.43207
180.50001	-9.31172	-35.45650
180.60001	-9.31688	-35.48627
180.70001	-9.32078	-35.48705
180.80001	-9.32516	-35.49671
180.90001	-9.33031	-35.51091
181.00001	-9.33734	-35.54531
181.10001	-9.34344	-35.57373
181.20001	-9.34703	-35.57704
181.30001	-9.35125	-35.58296
181.40001	-9.35609	-35.59438
181.50001	-9.36156	-35.62161
181.60001	-9.36828	-35.64742
181.70001	-9.37391	-35.67886
181.80001	-9.37781	-35.67700
181.90001	-9.38250	-35.69130
182.00001	-9.38766	-35.70178
182.10001	-9.39391	-35.72324
182.20001	-9.39953	-35.76166
182.30001	-9.40375	-35.76958
182.40001	-9.40797	-35.77913
182.50001	-9.41281	-35.79416
182.60001	-9.41844	-35.81319
182.70001	-9.42578	-35.84238
182.80001	-9.43047	-35.85871
182.90001	-9.43422	-35.86011
183.00001	-9.43891	-35.87021
183.10001	-9.44406	-35.89810
183.20001	-9.45063	-35.92196
183.30001	-9.45641	-35.95360
183.40001	-9.46063	-35.96824
183.50001	-9.46516	-35.96909
183.60001	-9.46969	-35.97980
183.70001	-9.47484	-35.99848
183.80001	-9.48078	-36.02792
183.90001	-9.48672	-36.05510
184.00001	-9.49094	-36.06766
184.10001	-9.49578	-36.06563
184.20001	-9.50141	-36.09272
184.30001	-9.50828	-36.13114
184.40001	-9.51312	-36.15049
184.50001	-9.51703	-36.15139
184.60001	-9.52141	-36.16091
184.70001	-9.52625	-36.17001
184.80001	-9.53172	-36.20289
184.90001	-9.53875	-36.22561
185.00001	-9.54438	-36.25761
185.10001	-9.54828	-36.25751
185.20001	-9.55250	-36.27313
185.30001	-9.55734	-36.27898
185.40001	-9.56328	-36.30744
185.50001	-9.56953	-36.34221
185.60001	-9.57391	-36.34913
185.70001	-9.57828	-36.35379
185.80001	-9.58344	-36.37116
185.90001	-9.58953	-36.39723
186.00001	-9.59656	-36.43152
186.10001	-9.60141	-36.45957
186.20001	-9.60500	-36.45265
186.30001	-9.60953	-36.46664
186.40001	-9.61453	-36.48646
186.50001	-9.62078	-36.51354
186.60001	-9.62688	-36.54247
186.70001	-9.63109	-36.55411
186.80001	-9.63516	-36.56199
186.90001	-9.63969	-36.56754
187.00001	-9.64500	-36.59049
187.10001	-9.65094	-36.60828
187.20001	-9.65719	-36.65027
187.30001	-9.66141	-36.65857
187.40001	-9.66594	-36.66447
187.50001	-9.67141	-36.68315
187.60001	-9.67750	-36.70737
187.70001	-9.68328	-36.74122
187.80001	-9.68734	-36.74715
187.90001	-9.69156	-36.75982
188.00001	-9.69625	-36.76563
188.10001	-9.70141	-36.78247
188.20001	-9.70766	-36.81906
188.30001	-9.71328	-36.84360
188.40001	-9.71734	-36.84321
188.50001	-9.72172	-36.85378
188.60001	-9.72688	-36.86824
188.70001	-9.73297	-36.89637
188.80001	-9.73891	-36.91744
188.90001	-9.74359	-36.93904
189.00001	-9.74828	-36.93910
189.10001	-9.75312	-36.95707
189.20001	-9.75875	-36.96854
189.30001	-9.76563	-37.00270
189.40001	-9.77078	-37.02695
189.50001	-9.77469	-37.03288
189.60001	-9.77891	-37.04047
189.70001	-9.78391	-37.04623
189.80001	-9.79031	-37.07914
189.90001	-9.79656	-37.10320
190.00001	-9.80109	-37.11260
190.10001	-9.80563	-37.12747
190.20001	-9.81047	-37.14566
190.30001	-9.81562	-37.16222
190.40001	-9.82172	-37.17364
190.50001	-9.82734	-37.21330
190.60001	-9.83141	-37.20908
190.70001	-9.83578	-37.22312
190.80001	-9.84078	-37.23926
190.90001	-9.84719	-37.25343
191.00001	-9.85438	-37.29985
191.10001	-9.85844	-37.31035
191.20001	-9.86234	-37.30880
191.30001	-9.86719	-37.32717
191.40001	-9.87234	-37.33390
191.50001	-9.87828	-37.35896
191.60001	-9.88359	-37.38257
191.70001	-9.88766	-37.38263
191.80001	-9.89219	-37.39261
191.90001	-9.89719	-37.40773
192.00001	-9.90281	-37.43666
192.10001	-9.90953	-37.46038
192.20001	-9.91422	-37.47702
192.30001	-9.91844	-37.48131
192.40001	-9.92281	-37.48801
192.50001	-9.92781	-37.50039
192.60001	-9.93406	-37.52916
192.70001	-9.94094	-37.55885
192.80001	-9.94500	-37.57171
192.90001	-9.94984	-37.58962
193.00001	-9.95531	-37.60276
193.10001	-9.96312	-37.63602
193.20001	-9.96828	-37.66230
193.30001	-9.97156	-37.66374
193.40001	-9.97594	-37.66775
193.50001	-9.98047	-37.67975
193.60001	-9.98562	-37.69191
193.70001	-9.99203	-37.71428
193.80001	-9.99859	-37.76082
193.90001	-10.00219	-37.76033
194.00001	-10.00625	-37.75220
194.10001	-10.01125	-37.76733
194.20001	-10.01797	-37.79816
194.30001	-10.02469	-37.84491
194.40001	-10.02844	-37.83757
194.50001	-10.03266	-37.84655
194.60001	-10.03781	-37.86206
194.70001	-10.04328	-37.88563
194.80001	-10.04969	-37.90690
194.90001	-10.05484	-37.92715
195.00001	-10.05859	-37.93689
195.10001	-10.06312	-37.94347
195.20001	-10.06813	-37.95608
195.30001	-10.07469	-37.98535
195.40001	-10.08094	-38.01892
195.50001	-10.08500	-38.01902
195.60001	-10.08891	-38.02741
195.70001	-10.09359	-38.04327
195.80001	-10.09875	-38.05901
195.90001	-10.10547	-38.08014
196.00001	-10.11172	-38.11866
196.10001	-10.11547	-38.12681
196.20001	-10.11984	-38.12357
196.30001	-10.12484	-38.13715
196.40001	-10.13094	-38.16517
196.50001	-10.13719	-38.18733
196.60001	-10.14172	-38.20145
196.70001	-10.14594	-38.20530
196.80001	-10.15078	-38.22386
196.90001	-10.15625	-38.23705
197.00001	-10.16313	-38.26781
197.10001	-10.16859	-38.29029
197.20001	-10.17234	-38.29460
197.30001	-10.17688	-38.30724
197.40001	-10.18172	-38.32790
197.50001	-10.18766	-38.34299
197.60001	-10.19359	-38.37176
197.70001	-10.19813	-38.38003
197.80001	-10.20234	-38.38501
197.90001	-10.20703	-38.38872
198.00001	-10.21234	-38.41307
198.10001	-10.21844	-38.43208
198.20001	-10.22469	-38.45878
198.30001	-10.22875	-38.47197
198.40001	-10.23313	-38.47772
198.50001	-10.23828	-38.48682
198.60001	-10.24422	-38.50478
198.70001	-10.25063	-38.53769
198.80001	-10.25500	-38.54222
198.90001	-10.25922	-38.54326
199.00001	-10.26359	-38.55434
199.10001	-10.26875	-38.57372
199.20001	-10.27453	-38.59773
199.30001	-10.28172	-38.64007
199.40001	-10.28578	-38.63973
199.50001	-10.29000	-38.64265
199.60001	-10.29500	-38.64929
199.70001	-10.30078	-38.67585
[truncated: 2,780 more rows]
