# Supplementary material for: Strengthening of 3D Printed Fused Deposition Manufactured Parts Using the Fill Compositing Technique
Source: PLoS One. 2015 Apr 16;10(4):e0122915. doi: 10.1371/journal.pone.0122915 (PMC4400136; doi:10.1371/journal.pone.0122915)
Supplement: S1 File — This is the raw data and information on all the samples presented in this manuscript. (ZIP) [file pone.0122915.s001.zip › Specimen_RawData_196.csv]

Time	Extension	Load
(sec)	(mm)	(N)
0.00000	0.00000	0.00554
0.10000	-0.00047	-0.00599
0.20000	-0.00250	0.00142
0.30000	-0.00766	0.00626
0.40000	-0.01672	-0.01012
0.50000	-0.02641	-0.03666
0.60000	-0.03078	-0.04722
0.70000	-0.03547	-0.07378
0.80000	-0.04063	-0.11004
0.90000	-0.04625	-0.15792
1.00000	-0.05266	-0.19647
1.10000	-0.05719	-0.23641
1.20000	-0.06141	-0.26248
1.30000	-0.06641	-0.29788
1.40000	-0.07172	-0.33216
1.50000	-0.07859	-0.38246
1.60000	-0.08375	-0.42144
1.70000	-0.08797	-0.44592
1.80000	-0.09250	-0.47650
1.90000	-0.09734	-0.50878
2.00000	-0.10297	-0.54110
2.10000	-0.10953	-0.59232
2.20000	-0.11391	-0.62972
2.30000	-0.11828	-0.65590
2.40000	-0.12313	-0.68949
2.50000	-0.12859	-0.72090
2.60000	-0.13547	-0.76680
2.70000	-0.14047	-0.81313
2.80000	-0.14438	-0.83048
2.90000	-0.14859	-0.86740
3.00000	-0.15359	-0.89011
3.10000	-0.15922	-0.92998
3.20000	-0.16641	-0.97416
3.30000	-0.17078	-1.00802
3.40000	-0.17500	-1.02310
3.50000	-0.17984	-1.05520
3.60000	-0.18547	-1.10153
3.70000	-0.19234	-1.14004
3.80000	-0.19719	-1.18101
3.90000	-0.20109	-1.19838
4.00000	-0.20563	-1.22373
4.10000	-0.21063	-1.24633
4.20000	-0.21594	-1.28173
4.30000	-0.22344	-1.33188
4.40000	-0.22781	-1.36264
4.50000	-0.23188	-1.38277
4.60000	-0.23672	-1.40845
4.70000	-0.24203	-1.44666
4.80000	-0.24875	-1.48666
4.90000	-0.25344	-1.51604
5.00000	-0.25766	-1.53157
5.10000	-0.26250	-1.55850
5.20000	-0.26750	-1.59122
5.30000	-0.27281	-1.61007
5.40000	-0.27984	-1.65560
5.50000	-0.28422	-1.68122
5.60000	-0.28844	-1.69280
5.70000	-0.29297	-1.71345
5.80000	-0.29812	-1.73723
5.90000	-0.30484	-1.77092
6.00000	-0.31016	-1.80082
6.10000	-0.31438	-1.81795
6.20000	-0.31891	-1.83064
6.30000	-0.32391	-1.85718
6.40000	-0.32984	-1.87950
6.50000	-0.33641	-1.91477
6.60000	-0.34094	-1.93239
6.70000	-0.34531	-1.94995
6.80000	-0.35016	-1.96785
6.90000	-0.35563	-1.99031
7.00000	-0.36234	-2.02286
7.10000	-0.36813	-2.05303
7.20000	-0.37188	-2.06106
7.30000	-0.37609	-2.06855
7.40000	-0.38094	-2.08835
7.50000	-0.38688	-2.10660
7.60000	-0.39516	-2.15466
7.70000	-0.39875	-2.15262
7.80000	-0.40281	-2.16783
7.90000	-0.40797	-2.18275
8.00000	-0.41375	-2.20440
8.10000	-0.42000	-2.22940
8.20000	-0.42406	-2.23795
8.30000	-0.42844	-2.24802
8.40000	-0.43297	-2.25768
8.50000	-0.43781	-2.26866
8.60000	-0.44344	-2.28392
8.70000	-0.45031	-2.30851
8.80000	-0.45484	-2.32413
8.90000	-0.45906	-2.33088
9.00000	-0.46375	-2.33450
9.10000	-0.46953	-2.35056
9.20000	-0.47594	-2.37439
9.30000	-0.48094	-2.39230
9.40000	-0.48469	-2.39224
9.50000	-0.48922	-2.39494
9.60000	-0.49438	-2.42036
9.70000	-0.50000	-2.43647
9.80000	-0.50656	-2.46465
9.90000	-0.51125	-2.47314
10.00000	-0.51547	-2.47649
10.10000	-0.52000	-2.48444
10.20000	-0.52516	-2.49783
10.30000	-0.53141	-2.51928
10.40000	-0.53656	-2.53728
10.50000	-0.54094	-2.54224
10.60000	-0.54531	-2.55243
10.70000	-0.55047	-2.55834
10.80000	-0.55641	-2.57890
10.90000	-0.56344	-2.60122
11.00000	-0.56797	-2.61351
11.10000	-0.57234	-2.61452
11.20000	-0.57719	-2.63168
11.30000	-0.58250	-2.63759
11.40000	-0.58859	-2.66228
11.50000	-0.59359	-2.67985
11.60000	-0.59781	-2.67553
11.70000	-0.60234	-2.68695
11.80000	-0.60719	-2.69709
11.90000	-0.61281	-2.70981
12.00000	-0.62047	-2.74883
12.10000	-0.62500	-2.75517
12.20000	-0.62906	-2.74842
12.30000	-0.63359	-2.75448
12.40000	-0.63875	-2.77293
12.50000	-0.64516	-2.79262
12.60000	-0.65094	-2.81073
12.70000	-0.65531	-2.82313
12.80000	-0.66031	-2.83187
12.90000	-0.66547	-2.84274
13.00000	-0.67094	-2.85274
13.10000	-0.67750	-2.87091
13.20000	-0.68203	-2.88226
13.30000	-0.68594	-2.89034
13.40000	-0.69062	-2.89028
13.50000	-0.69578	-2.90370
13.60000	-0.70219	-2.92990
13.70000	-0.70719	-2.94041
13.80000	-0.71109	-2.93956
13.90000	-0.71531	-2.95294
14.00000	-0.71984	-2.95278
14.10000	-0.72516	-2.96459
14.20000	-0.73188	-2.98241
14.30000	-0.73844	-3.01452
14.40000	-0.74250	-3.01753
14.50000	-0.74719	-3.02129
14.60000	-0.75219	-3.02518
14.70000	-0.75844	-3.04362
14.80000	-0.76406	-3.06539
14.90000	-0.76828	-3.06985
15.00000	-0.77313	-3.07341
15.10000	-0.77844	-3.08366
15.20000	-0.78438	-3.10674
15.30000	-0.79234	-3.13084
15.40000	-0.79594	-3.13540
15.50000	-0.79953	-3.12754
15.60000	-0.80437	-3.14029
15.70000	-0.81000	-3.14717
15.80000	-0.81703	-3.17181
15.90000	-0.82172	-3.18315
16.00000	-0.82563	-3.17969
16.10000	-0.82984	-3.18212
16.20000	-0.83469	-3.18516
16.30000	-0.84016	-3.19887
16.40000	-0.84797	-3.23088
16.50000	-0.85250	-3.23762
16.60000	-0.85641	-3.23941
16.70000	-0.86109	-3.24293
16.80000	-0.86625	-3.25011
16.90000	-0.87297	-3.27167
17.00000	-0.87844	-3.28195
17.10000	-0.88219	-3.28245
17.20000	-0.88656	-3.28152
17.30000	-0.89141	-3.29585
17.40000	-0.89656	-3.30091
17.50000	-0.90328	-3.32047
17.60000	-0.90859	-3.33566
17.70000	-0.91266	-3.33709
17.80000	-0.91750	-3.34335
17.90000	-0.92297	-3.35977
18.00000	-0.93000	-3.36582
18.10000	-0.93484	-3.38305
18.20000	-0.93875	-3.38317
18.30000	-0.94297	-3.38025
18.40000	-0.94797	-3.39365
18.50000	-0.95344	-3.40201
18.60000	-0.96078	-3.42213
18.70000	-0.96562	-3.43965
18.80000	-0.96938	-3.42892
18.90000	-0.97406	-3.42958
19.00000	-0.97937	-3.44354
19.10000	-0.98609	-3.46303
19.20000	-0.99219	-3.48358
19.30000	-0.99594	-3.47746
19.40000	-1.00031	-3.47850
19.50000	-1.00516	-3.48958
19.60000	-1.01047	-3.49604
19.70000	-1.01719	-3.51249
19.80000	-1.02266	-3.53324
19.90000	-1.02641	-3.53054
20.00000	-1.03109	-3.53130
20.10000	-1.03625	-3.53955
20.20000	-1.04359	-3.56591
20.30000	-1.04875	-3.57527
20.40000	-1.05234	-3.56545
20.50000	-1.05672	-3.56738
20.60000	-1.06156	-3.58351
20.70000	-1.06719	-3.59811
20.80000	-1.07438	-3.61785
20.90000	-1.07969	-3.62699
21.00000	-1.08359	-3.62616
21.10000	-1.08828	-3.62788
21.20000	-1.09328	-3.64026
21.30000	-1.09953	-3.65906
21.40000	-1.10516	-3.67521
21.50000	-1.10922	-3.67225
21.60000	-1.11344	-3.67287
21.70000	-1.11844	-3.68827
21.80000	-1.12375	-3.69219
21.90000	-1.13094	-3.71626
22.00000	-1.13547	-3.72710
22.10000	-1.13953	-3.72859
22.20000	-1.14438	-3.73141
22.30000	-1.14953	-3.74439
22.40000	-1.15656	-3.76103
22.50000	-1.16188	-3.77166
22.60000	-1.16594	-3.77455
22.70000	-1.17047	-3.76753
22.80000	-1.17531	-3.78180
22.90000	-1.18031	-3.78684
23.00000	-1.18719	-3.81507
23.10000	-1.19266	-3.82765
23.20000	-1.19656	-3.82398
23.30000	-1.20125	-3.83305
23.40000	-1.20672	-3.84456
23.50000	-1.21438	-3.86599
23.60000	-1.21922	-3.87490
23.70000	-1.22281	-3.87327
23.80000	-1.22719	-3.87830
23.90000	-1.23203	-3.88502
24.00000	-1.23781	-3.89145
24.10000	-1.24547	-3.92168
24.20000	-1.25031	-3.93596
24.30000	-1.25422	-3.93284
24.40000	-1.25891	-3.93241
24.50000	-1.26391	-3.94207
24.60000	-1.27031	-3.95567
24.70000	-1.27563	-3.97318
24.80000	-1.27969	-3.98095
24.90000	-1.28422	-3.98550
25.00000	-1.28922	-3.99269
25.10000	-1.29484	-4.00772
25.20000	-1.30141	-4.03109
25.30000	-1.30641	-4.03967
25.40000	-1.31016	-4.03126
25.50000	-1.31469	-4.04208
25.60000	-1.31953	-4.04578
25.70000	-1.32641	-4.06908
25.80000	-1.33250	-4.09505
25.90000	-1.33688	-4.09120
26.00000	-1.34125	-4.09719
26.10000	-1.34578	-4.10489
26.20000	-1.35094	-4.11586
26.30000	-1.35672	-4.12914
26.40000	-1.36203	-4.13897
26.50000	-1.36609	-4.14563
26.60000	-1.37062	-4.14594
26.70000	-1.37609	-4.15842
26.80000	-1.38250	-4.17450
26.90000	-1.38844	-4.19312
27.00000	-1.39281	-4.19872
27.10000	-1.39719	-4.19944
27.20000	-1.40188	-4.20426
27.30000	-1.40719	-4.21576
27.40000	-1.41375	-4.23030
27.50000	-1.41953	-4.24360
27.60000	-1.42359	-4.25035
27.70000	-1.42828	-4.24832
27.80000	-1.43312	-4.25965
27.90000	-1.43922	-4.26770
28.00000	-1.44500	-4.29313
28.10000	-1.44922	-4.28655
28.20000	-1.45344	-4.28900
28.30000	-1.45813	-4.29401
28.40000	-1.46312	-4.30192
28.50000	-1.47016	-4.32391
28.60000	-1.47625	-4.33945
28.70000	-1.48047	-4.33538
28.80000	-1.48516	-4.34661
28.90000	-1.49062	-4.35745
29.00000	-1.49766	-4.37309
29.10000	-1.50250	-4.38606
29.20000	-1.50641	-4.37874
29.30000	-1.51094	-4.38495
29.40000	-1.51578	-4.39171
29.50000	-1.52094	-4.40042
29.60000	-1.52750	-4.41617
29.70000	-1.53313	-4.44377
29.80000	-1.53672	-4.43458
29.90000	-1.54094	-4.43517
30.00000	-1.54578	-4.44092
30.10000	-1.55188	-4.45428
30.20000	-1.55844	-4.47547
30.30000	-1.56266	-4.47899
30.40000	-1.56688	-4.48086
30.50000	-1.57156	-4.48277
30.60000	-1.57672	-4.49075
30.70000	-1.58234	-4.50779
30.80000	-1.58922	-4.52124
30.90000	-1.59375	-4.52898
31.00000	-1.59859	-4.53026
31.10000	-1.60375	-4.53584
31.20000	-1.61016	-4.55180
31.30000	-1.61594	-4.56337
31.40000	-1.61937	-4.56197
31.50000	-1.62359	-4.56254
31.60000	-1.62875	-4.57445
31.70000	-1.63516	-4.58663
31.79400	-1.64516	-4.62120
31.89400	-1.64859	-4.63327
31.99400	-1.65094	-4.61151
32.09400	-1.65578	-4.61847
32.19400	-1.66094	-4.62986
32.29400	-1.66687	-4.63576
32.39400	-1.67250	-4.65690
32.49400	-1.67656	-4.66120
32.59400	-1.68125	-4.67401
32.69400	-1.68609	-4.67245
32.79400	-1.69109	-4.68636
32.89400	-1.69781	-4.70068
32.99400	-1.70406	-4.72084
33.09400	-1.70750	-4.71324
33.19400	-1.71156	-4.71613
33.29400	-1.71672	-4.73061
33.39400	-1.72328	-4.74544
33.49400	-1.72984	-4.76331
33.59400	-1.73359	-4.75805
33.69400	-1.73781	-4.76992
33.79400	-1.74250	-4.77208
33.89400	-1.74781	-4.78710
33.99400	-1.75375	-4.79621
34.09400	-1.75969	-4.80526
34.19400	-1.76375	-4.82104
34.29400	-1.76844	-4.81724
34.39400	-1.77359	-4.83311
34.49400	-1.78031	-4.85297
34.59400	-1.78594	-4.86090
34.69400	-1.79000	-4.86518
34.79400	-1.79406	-4.86721
34.89400	-1.79891	-4.86760
34.99400	-1.80453	-4.88489
35.09400	-1.81109	-4.90086
35.19400	-1.81688	-4.91541
35.29400	-1.82078	-4.92472
35.39400	-1.82531	-4.91862
35.49400	-1.83062	-4.92737
35.59400	-1.83625	-4.94441
35.69400	-1.84219	-4.96504
35.79400	-1.84672	-4.95827
35.89400	-1.85094	-4.97157
35.99400	-1.85562	-4.97128
36.09400	-1.86109	-4.98479
36.19400	-1.86813	-5.00158
36.29400	-1.87391	-5.02343
36.39400	-1.87719	-5.01618
36.49400	-1.88172	-5.01226
36.59400	-1.88703	-5.02558
36.69400	-1.89344	-5.04691
36.79400	-1.89984	-5.06583
36.89400	-1.90391	-5.07316
36.99400	-1.90797	-5.06682
37.09400	-1.91281	-5.07932
37.19400	-1.91797	-5.08415
37.29400	-1.92375	-5.10020
37.39400	-1.93063	-5.12721
37.49400	-1.93469	-5.12024
37.59400	-1.93922	-5.12064
37.69400	-1.94437	-5.13653
37.79400	-1.95062	-5.14916
37.89400	-1.95625	-5.17098
37.99400	-1.96016	-5.16691
38.09400	-1.96422	-5.15858
38.19400	-1.96891	-5.17463
38.29400	-1.97437	-5.17900
38.39400	-1.98047	-5.19776
38.49400	-1.98734	-5.21735
38.59400	-1.99109	-5.22156
38.69400	-1.99562	-5.21676
38.79400	-2.00031	-5.23383
38.89400	-2.00563	-5.24016
38.99400	-2.01234	-5.26891
39.09400	-2.01687	-5.26759
39.19400	-2.02109	-5.27639
39.29400	-2.02594	-5.27782
39.39400	-2.03125	-5.29140
39.49400	-2.03781	-5.30512
39.59400	-2.04406	-5.33063
39.69400	-2.04781	-5.33062
39.79400	-2.05234	-5.33159
39.89400	-2.05766	-5.33874
39.99400	-2.06453	-5.35722
40.09400	-2.07031	-5.37222
40.19400	-2.07406	-5.38204
40.29400	-2.07813	-5.37213
40.39400	-2.08266	-5.38004
40.49400	-2.08750	-5.38995
40.59400	-2.09406	-5.41111
40.69400	-2.10125	-5.43248
40.79400	-2.10563	-5.44059
40.89400	-2.11000	-5.44184
40.99400	-2.11484	-5.44246
41.09400	-2.12062	-5.45678
41.19400	-2.12578	-5.47006
41.29400	-2.13000	-5.47447
41.39400	-2.13438	-5.47445
41.49400	-2.13906	-5.48486
41.59400	-2.14438	-5.48746
41.69400	-2.15078	-5.51240
41.79400	-2.15750	-5.54176
41.89400	-2.16172	-5.53174
41.99400	-2.16609	-5.53503
42.09400	-2.17094	-5.55020
42.19400	-2.17672	-5.56788
42.29400	-2.18281	-5.58256
42.39400	-2.18688	-5.57295
42.49400	-2.19109	-5.57462
42.59400	-2.19594	-5.58494
42.69400	-2.20141	-5.59637
42.79400	-2.20734	-5.61528
42.89400	-2.21297	-5.62656
42.99400	-2.21719	-5.62806
43.09400	-2.22188	-5.63385
43.19400	-2.22703	-5.64188
43.29400	-2.23297	-5.65286
43.39400	-2.23969	-5.67578
43.49400	-2.24437	-5.68586
43.59400	-2.24844	-5.68200
43.69400	-2.25281	-5.68593
43.79400	-2.25812	-5.70104
43.89400	-2.26438	-5.70842
43.99400	-2.27062	-5.73227
44.09400	-2.27453	-5.72781
44.19400	-2.27906	-5.73625
44.29400	-2.28406	-5.74343
44.39400	-2.28969	-5.75487
44.49400	-2.29609	-5.77257
44.59400	-2.30047	-5.77551
44.69400	-2.30469	-5.77241
44.79400	-2.30922	-5.78145
44.89400	-2.31438	-5.79163
44.99400	-2.32063	-5.81133
45.09400	-2.32859	-5.84194
45.19400	-2.33203	-5.83413
45.29400	-2.33625	-5.83819
45.39400	-2.34109	-5.83907
45.49400	-2.34734	-5.86050
45.59400	-2.35359	-5.87656
45.69400	-2.35750	-5.87438
45.79400	-2.36172	-5.88106
45.89400	-2.36656	-5.88326
45.99400	-2.37156	-5.89456
46.09400	-2.37719	-5.90428
46.19400	-2.38391	-5.92855
46.29400	-2.38797	-5.93632
46.39400	-2.39234	-5.92992
46.49400	-2.39719	-5.93829
46.59400	-2.40297	-5.94900
46.69400	-2.40969	-5.97645
46.79400	-2.41375	-5.97221
46.89400	-2.41797	-5.97370
46.99400	-2.42250	-5.98045
47.09400	-2.42766	-5.98723
47.19400	-2.43359	-5.99642
47.29400	-2.44094	-6.02728
47.39400	-2.44484	-6.02608
47.49400	-2.44891	-6.02001
47.59400	-2.45359	-6.02404
47.69400	-2.45906	-6.03888
47.79400	-2.46688	-6.05563
47.89400	-2.47156	-6.06677
47.99400	-2.47578	-6.07270
48.09400	-2.48062	-6.07142
48.19400	-2.48656	-6.09044
48.29400	-2.49484	-6.11186
48.39400	-2.49953	-6.13550
48.49400	-2.50219	-6.12239
48.59400	-2.50656	-6.12301
48.69400	-2.51156	-6.13626
48.79400	-2.51750	-6.14609
48.89400	-2.52406	-6.16997
48.99400	-2.52797	-6.17115
49.09400	-2.53219	-6.17110
49.19400	-2.53687	-6.17411
49.29400	-2.54203	-6.18786
49.39400	-2.54719	-6.19716
49.49400	-2.55328	-6.21383
49.59400	-2.55812	-6.22363
49.69400	-2.56281	-6.22713
49.79400	-2.56844	-6.23560
49.89400	-2.57578	-6.25932
49.99400	-2.58234	-6.28091
50.09400	-2.58516	-6.27716
50.19400	-2.58891	-6.27490
50.29400	-2.59359	-6.27719
50.39400	-2.59891	-6.28623
50.49400	-2.60453	-6.29879
50.59400	-2.61172	-6.32463
50.69400	-2.61578	-6.33634
50.79400	-2.61984	-6.32869
50.89400	-2.62500	-6.33532
50.99400	-2.63063	-6.35175
51.09400	-2.63672	-6.36620
51.19400	-2.64109	-6.37840
51.29400	-2.64531	-6.37561
51.39400	-2.65000	-6.37820
51.49400	-2.65531	-6.39095
51.59400	-2.66141	-6.40121
51.69400	-2.66844	-6.42961
51.79400	-2.67219	-6.42989
51.89400	-2.67625	-6.42260
51.99400	-2.68094	-6.43348
52.09400	-2.68656	-6.44571
52.19400	-2.69328	-6.46574
52.29400	-2.69781	-6.46881
52.39400	-2.70234	-6.47030
52.49400	-2.70719	-6.47805
52.59400	-2.71234	-6.48183
52.69400	-2.71844	-6.50356
52.79400	-2.72500	-6.52041
52.89400	-2.72859	-6.52612
52.99400	-2.73297	-6.52197
53.09400	-2.73797	-6.53427
53.19400	-2.74375	-6.54679
53.29400	-2.75078	-6.56853
53.39400	-2.75484	-6.56787
53.49400	-2.75891	-6.56647
53.59400	-2.76359	-6.57110
53.69400	-2.76875	-6.57724
53.79400	-2.77469	-6.58809
53.89400	-2.78203	-6.61992
53.99400	-2.78594	-6.61828
54.09400	-2.79000	-6.62174
54.19400	-2.79437	-6.62488
54.29400	-2.80000	-6.63664
54.39400	-2.80719	-6.65593
54.49400	-2.81172	-6.66004
54.59400	-2.81562	-6.66481
54.69400	-2.82016	-6.66529
54.79400	-2.82516	-6.67336
54.89400	-2.83094	-6.68768
54.99400	-2.83734	-6.70546
55.09400	-2.84187	-6.70929
55.19400	-2.84641	-6.71404
55.29400	-2.85156	-6.72383
55.39400	-2.85750	-6.74543
55.49400	-2.86422	-6.76010
55.59400	-2.86906	-6.76265
55.69400	-2.87297	-6.76772
55.79400	-2.87766	-6.76653
55.89400	-2.88313	-6.77861
55.99400	-2.89016	-6.79856
56.09400	-2.89625	-6.82129
56.19400	-2.89938	-6.81149
56.29400	-2.90344	-6.80793
56.39400	-2.90828	-6.82140
56.49400	-2.91422	-6.83612
56.59400	-2.92109	-6.85793
56.69400	-2.92578	-6.86246
56.79400	-2.93016	-6.87619
56.89400	-2.93500	-6.88111
56.99400	-2.94047	-6.88826
57.09400	-2.94641	-6.90171
57.19400	-2.95234	-6.91880
57.29400	-2.95594	-6.91768
57.39400	-2.96016	-6.92308
57.49400	-2.96453	-6.92991
57.59400	-2.97016	-6.93632
57.69400	-2.97734	-6.96542
57.79400	-2.98250	-6.97486
57.89400	-2.98672	-6.97727
57.99400	-2.99125	-6.98502
58.09400	-2.99625	-6.99818
58.19400	-3.00188	-7.00438
58.29400	-3.00781	-7.01931
58.39400	-3.01219	-7.03067
58.49400	-3.01641	-7.02796
58.59400	-3.02141	-7.03577
58.69400	-3.02734	-7.05496
58.79400	-3.03391	-7.06790
58.89400	-3.03891	-7.08115
58.99400	-3.04297	-7.08241
59.09400	-3.04734	-7.08661
59.19400	-3.05250	-7.09683
59.29400	-3.05844	-7.10775
59.39400	-3.06531	-7.13602
59.49400	-3.06937	-7.13207
59.59400	-3.07359	-7.13594
59.69400	-3.07844	-7.14493
59.79400	-3.08344	-7.15100
59.89400	-3.08969	-7.17184
59.99400	-3.09484	-7.18070
60.09400	-3.09922	-7.18191
60.19400	-3.10359	-7.18381
60.29400	-3.10859	-7.19553
60.39400	-3.11438	-7.21047
60.49400	-3.12219	-7.24080
60.59400	-3.12594	-7.23704
60.69400	-3.13000	-7.23551
60.79400	-3.13484	-7.24570
60.89400	-3.14063	-7.25747
60.99400	-3.14734	-7.28445
61.09400	-3.15203	-7.28776
61.19400	-3.15625	-7.28998
61.29400	-3.16094	-7.29697
61.39400	-3.16578	-7.30462
61.49400	-3.17109	-7.31184
61.59400	-3.17844	-7.33232
61.69400	-3.18344	-7.34847
61.79400	-3.18750	-7.34711
61.89400	-3.19250	-7.35649
61.99400	-3.19828	-7.37197
62.09400	-3.20516	-7.38804
62.19400	-3.20906	-7.39726
62.29400	-3.21313	-7.39930
62.39400	-3.21781	-7.40242
62.49400	-3.22313	-7.41069
62.59400	-3.22844	-7.42144
62.69400	-3.23484	-7.44685
62.79400	-3.23969	-7.44945
62.89400	-3.24391	-7.45514
62.99400	-3.24844	-7.45744
63.09400	-3.25344	-7.47109
63.19400	-3.26000	-7.48742
63.29400	-3.26516	-7.49912
63.39400	-3.26938	-7.49446
63.49400	-3.27406	-7.50145
63.59400	-3.27906	-7.50909
63.69400	-3.28484	-7.52394
63.79400	-3.29266	-7.55355
63.89400	-3.29641	-7.56508
63.99400	-3.30047	-7.55159
64.09400	-3.30516	-7.56412
64.19400	-3.31078	-7.56657
64.29400	-3.31766	-7.59695
64.39400	-3.32250	-7.60573
64.49400	-3.32687	-7.61314
64.59400	-3.33125	-7.60866
64.69400	-3.33641	-7.61868
64.79400	-3.34281	-7.64394
64.89400	-3.35078	-7.67517
64.99400	-3.35375	-7.66946
65.09400	-3.35766	-7.67187
65.19400	-3.36250	-7.67815
65.29400	-3.36797	-7.69284
65.39400	-3.37437	-7.71712
65.49400	-3.37891	-7.71123
65.59400	-3.38312	-7.72287
65.69400	-3.38766	-7.72473
65.79400	-3.39266	-7.73107
65.89400	-3.39828	-7.74643
65.99400	-3.40563	-7.76991
66.09400	-3.41047	-7.78154
66.19400	-3.41422	-7.77738
66.29400	-3.41875	-7.78353
66.39400	-3.42422	-7.79379
66.49400	-3.43125	-7.81218
66.59400	-3.43625	-7.82857
66.69400	-3.44031	-7.82729
66.79400	-3.44516	-7.84090
66.89400	-3.45047	-7.84482
66.99400	-3.45625	-7.85718
67.09400	-3.46203	-7.87846
67.19400	-3.46641	-7.87773
67.29400	-3.47078	-7.88906
67.39400	-3.47563	-7.88819
67.49400	-3.48094	-7.90362
67.59400	-3.48781	-7.92967
67.69400	-3.49328	-7.93886
67.79400	-3.49688	-7.93617
67.89400	-3.50125	-7.93395
67.99400	-3.50625	-7.94648
68.09400	-3.51203	-7.95744
68.19400	-3.51953	-7.99119
68.29400	-3.52375	-7.99647
68.39400	-3.52766	-7.99282
68.49400	-3.53250	-7.99926
68.59400	-3.53797	-8.01533
68.69400	-3.54484	-8.03486
68.79400	-3.54969	-8.04973
68.89400	-3.55375	-8.03572
68.99400	-3.55828	-8.04878
69.09400	-3.56344	-8.05566
69.19400	-3.56891	-8.06801
69.29400	-3.57641	-8.09689
69.39400	-3.58047	-8.09208
69.49400	-3.58438	-8.10298
69.59400	-3.58937	-8.10966
69.69400	-3.59531	-8.11776
69.79400	-3.60250	-8.14808
69.89400	-3.60656	-8.14953
69.99400	-3.61047	-8.14757
70.09400	-3.61484	-8.15526
70.19400	-3.62000	-8.15655
70.29400	-3.62531	-8.16225
70.39400	-3.63234	-8.20033
70.49400	-3.63719	-8.21209
70.59400	-3.64156	-8.21073
70.69400	-3.64641	-8.21769
70.79400	-3.65172	-8.23351
70.89400	-3.65844	-8.24510
70.99400	-3.66312	-8.26265
71.09400	-3.66703	-8.25329
71.19400	-3.67141	-8.26211
71.29400	-3.67641	-8.27212
71.39400	-3.68219	-8.28064
71.49400	-3.68906	-8.29776
71.59400	-3.69359	-8.31490
71.69400	-3.69781	-8.31134
71.79400	-3.70281	-8.31803
71.89400	-3.70813	-8.33104
71.99400	-3.71484	-8.34514
72.09400	-3.72000	-8.36112
72.19400	-3.72391	-8.36446
72.29400	-3.72844	-8.36558
72.39400	-3.73375	-8.37648
72.49400	-3.73953	-8.38722
72.59400	-3.74750	-8.41716
72.69400	-3.75156	-8.42839
72.79400	-3.75563	-8.42526
72.89400	-3.76094	-8.43484
72.99400	-3.76703	-8.45624
73.09400	-3.77250	-8.47333
73.19400	-3.77625	-8.47363
73.29400	-3.78016	-8.47187
73.39400	-3.78453	-8.47689
73.49400	-3.78938	-8.48301
73.59400	-3.79500	-8.49473
73.69400	-3.80219	-8.52303
73.79400	-3.80781	-8.53806
73.89400	-3.81219	-8.54373
73.99400	-3.81734	-8.54723
74.09400	-3.82297	-8.55775
74.19400	-3.82891	-8.57761
74.29400	-3.83297	-8.58065
74.39400	-3.83688	-8.57876
74.49400	-3.84141	-8.57835
74.59400	-3.84656	-8.58873
74.69400	-3.85219	-8.60439
74.79400	-3.85906	-8.62486
74.89400	-3.86422	-8.63613
74.99400	-3.86844	-8.63359
75.09400	-3.87328	-8.64226
75.19400	-3.87828	-8.65692
75.29400	-3.88500	-8.67288
75.39400	-3.89031	-8.68979
75.49400	-3.89453	-8.68579
75.59400	-3.89906	-8.68786
75.69400	-3.90391	-8.70149
75.79400	-3.90906	-8.71267
75.89400	-3.91547	-8.72230
75.99400	-3.91969	-8.73046
76.09400	-3.92391	-8.72849
76.19400	-3.92859	-8.73283
76.29400	-3.93391	-8.74671
76.39400	-3.94016	-8.75729
76.49400	-3.94625	-8.77852
76.59400	-3.95094	-8.78500
76.69400	-3.95531	-8.78579
76.79400	-3.96016	-8.78893
76.89400	-3.96531	-8.79549
76.99400	-3.97219	-8.81453
77.09400	-3.97703	-8.82726
77.19400	-3.98141	-8.82436
77.29400	-3.98625	-8.82608
77.39400	-3.99188	-8.84235
77.49400	-3.99922	-8.86431
77.59400	-4.00375	-8.87026
77.69400	-4.00750	-8.86579
77.79400	-4.01219	-8.87468
77.89400	-4.01688	-8.88189
77.99400	-4.02219	-8.88710
78.09400	-4.02906	-8.91095
78.19400	-4.03406	-8.91549
78.29400	-4.03813	-8.91955
78.39400	-4.04297	-8.92403
78.49400	-4.04813	-8.93093
78.59400	-4.05547	-8.95575
78.69400	-4.06063	-8.96881
78.79400	-4.06438	-8.96702
78.89400	-4.06875	-8.96858
78.99400	-4.07406	-8.97894
79.09400	-4.07969	-8.98062
79.19400	-4.08641	-9.00445
79.29400	-4.09109	-9.01345
79.39400	-4.09484	-9.00964
79.49400	-4.09922	-9.01163
79.59400	-4.10453	-9.02462
79.69400	-4.11156	-9.04452
79.79400	-4.11766	-9.06433
79.89400	-4.12125	-9.05975
79.99400	-4.12516	-9.05429
80.09400	-4.12984	-9.05699
80.19400	-4.13516	-9.06818
80.29400	-4.14234	-9.09396
80.39400	-4.14797	-9.10718
80.49400	-4.15203	-9.10929
80.59400	-4.15703	-9.10951
80.69400	-4.16234	-9.11960
80.79400	-4.16891	-9.13964
80.89400	-4.17375	-9.15508
80.99400	-4.17781	-9.15029
81.09400	-4.18250	-9.15768
81.19400	-4.18813	-9.17044
81.29400	-4.19453	-9.18691
81.39400	-4.20281	-9.21176
81.49400	-4.20594	-9.21025
81.59400	-4.20922	-9.20816
81.69400	-4.21375	-9.21096
81.79400	-4.21922	-9.22104
81.89400	-4.22563	-9.23463
81.99400	-4.23047	-9.24848
82.09400	-4.23453	-9.24384
82.19400	-4.23922	-9.25401
82.29400	-4.24453	-9.26547
82.39400	-4.24969	-9.27376
82.49400	-4.25625	-9.28633
82.59400	-4.26109	-9.30214
82.69400	-4.26531	-9.30956
82.79400	-4.27000	-9.30251
82.89400	-4.27547	-9.30751
82.99400	-4.28281	-9.34199
83.09400	-4.28797	-9.34319
83.19400	-4.29172	-9.34715
83.29400	-4.29594	-9.33924
83.39400	-4.30094	-9.35673
83.49400	-4.30641	-9.36814
83.59400	-4.31328	-9.38044
83.69400	-4.31813	-9.39059
83.79400	-4.32219	-9.40322
83.89400	-4.32703	-9.40183
83.99400	-4.33234	-9.41802
84.09400	-4.33875	-9.42754
84.19400	-4.34438	-9.44314
84.29400	-4.34828	-9.44403
84.39400	-4.35266	-9.44714
84.49400	-4.35766	-9.45898
84.59400	-4.36328	-9.46308
84.69400	-4.37063	-9.48831
84.79400	-4.37500	-9.49426
84.89400	-4.37891	-9.49466
84.99400	-4.38375	-9.49582
85.09400	-4.38922	-9.50839
85.19400	-4.39578	-9.52989
85.29400	-4.40109	-9.53256
85.39400	-4.40500	-9.53826
85.49400	-4.40938	-9.53639
85.59400	-4.41406	-9.54389
85.69400	-4.41953	-9.55871
85.79400	-4.42719	-9.58100
85.89400	-4.43250	-9.59672
85.99400	-4.43609	-9.59269
86.09400	-4.44063	-9.60004
86.19400	-4.44578	-9.60681
86.29400	-4.45250	-9.62502
86.39400	-4.45750	-9.63718
86.49400	-4.46172	-9.63912
86.59400	-4.46594	-9.63987
86.69400	-4.47109	-9.64746
86.79400	-4.47656	-9.65904
86.89400	-4.48281	-9.67254
86.99400	-4.48812	-9.69064
87.09400	-4.49234	-9.69723
87.19400	-4.49688	-9.69370
87.29400	-4.50234	-9.70748
87.39400	-4.50906	-9.72780
87.49400	-4.51484	-9.74005
87.59400	-4.51875	-9.74567
87.69400	-4.52313	-9.74165
87.79400	-4.52828	-9.75339
87.89400	-4.53406	-9.76515
87.99400	-4.54094	-9.79290
88.09400	-4.54484	-9.78804
88.19400	-4.54875	-9.78934
88.29400	-4.55328	-9.78950
88.39400	-4.55859	-9.80024
88.49400	-4.56578	-9.82193
88.59400	-4.57188	-9.84107
88.69400	-4.57578	-9.83988
88.79400	-4.58016	-9.84677
88.89400	-4.58500	-9.84974
88.99400	-4.59094	-9.87561
89.09400	-4.59766	-9.89012
89.19400	-4.60156	-9.89530
89.29400	-4.60578	-9.89968
89.39400	-4.61063	-9.90407
89.49400	-4.61578	-9.91957
89.59400	-4.62281	-9.93230
89.69400	-4.62844	-9.95281
89.79400	-4.63219	-9.94569
89.89400	-4.63656	-9.95084
89.99400	-4.64141	-9.95543
90.09400	-4.64656	-9.96708
90.19400	-4.65297	-9.98425
90.29400	-4.65813	-9.99384
90.39400	-4.66219	-9.99341
90.49400	-4.66656	-9.99323
90.59400	-4.67156	-10.00455
90.69400	-4.67859	-10.01901
90.79400	-4.68531	-10.05396
90.89400	-4.68906	-10.04640
90.99400	-4.69359	-10.04980
91.09400	-4.69875	-10.05591
91.19400	-4.70438	-10.07385
91.29400	-4.71078	-10.07747
91.39400	-4.71531	-10.09769
91.49400	-4.71938	-10.09065
91.59400	-4.72406	-10.09618
91.69400	-4.72922	-10.10129
91.79400	-4.73547	-10.12508
91.89400	-4.74109	-10.13673
91.99400	-4.74547	-10.13571
92.09400	-4.74984	-10.13953
92.19400	-4.75469	-10.14415
92.29400	-4.76016	-10.15627
92.39400	-4.76672	-10.17078
92.49400	-4.77172	-10.18153
92.59400	-4.77578	-10.17880
92.69400	-4.78047	-10.18573
92.79400	-4.78547	-10.19144
92.89400	-4.79125	-10.20444
92.99400	-4.79734	-10.21749
93.09400	-4.80187	-10.22006
93.19400	-4.80641	-10.22195
93.29400	-4.81156	-10.23018
93.39400	-4.81734	-10.23859
93.49400	-4.82469	-10.25972
93.59400	-4.82938	-10.28197
93.69400	-4.83281	-10.26942
93.79400	-4.83719	-10.26873
93.89400	-4.84234	-10.27557
93.99400	-4.84906	-10.29337
94.09400	-4.85500	-10.31640
94.19400	-4.85906	-10.31662
94.29400	-4.86344	-10.31368
94.39400	-4.86813	-10.32256
94.49400	-4.87312	-10.33470
94.59400	-4.87984	-10.34847
94.69400	-4.88563	-10.36976
94.79400	-4.88969	-10.36397
94.89400	-4.89453	-10.37388
94.99400	-4.90000	-10.37327
95.09400	-4.90688	-10.39435
95.19400	-4.91172	-10.40457
95.29400	-4.91531	-10.39952
95.39400	-4.91969	-10.40375
95.49400	-4.92484	-10.40867
95.59400	-4.93078	-10.42329
95.69400	-4.93797	-10.44651
95.79400	-4.94266	-10.45975
95.89400	-4.94641	-10.44754
95.99400	-4.95094	-10.45924
96.09400	-4.95578	-10.46092
96.19400	-4.96203	-10.47669
96.29400	-4.96812	-10.49239
96.39400	-4.97266	-10.49812
96.49400	-4.97688	-10.50357
96.59400	-4.98172	-10.50847
96.69400	-4.98688	-10.50776
96.79400	-4.99359	-10.52959
96.89400	-4.99875	-10.53582
96.99400	-5.00250	-10.53548
97.09400	-5.00703	-10.54028
97.19400	-5.01219	-10.55728
97.29400	-5.01891	-10.56560
97.39400	-5.02594	-10.59441
97.49400	-5.03016	-10.59053
97.59400	-5.03500	-10.59999
97.69400	-5.04000	-10.60870
97.79400	-5.04562	-10.61930
97.89400	-5.05281	-10.63633
97.99400	-5.05734	-10.65959
98.09400	-5.06047	-10.64351
98.19400	-5.06484	-10.64972
98.29400	-5.06969	-10.65566
98.39400	-5.07609	-10.66806
98.49400	-5.08172	-10.69141
98.59400	-5.08609	-10.68896
98.69400	-5.09031	-10.69758
98.79400	-5.09516	-10.70233
98.89400	-5.10063	-10.70825
98.99400	-5.10688	-10.72524
99.09400	-5.11266	-10.74681
99.19400	-5.11672	-10.74582
99.29400	-5.12125	-10.74378
99.39400	-5.12625	-10.75582
99.49400	-5.13250	-10.77024
99.59400	-5.13859	-10.78359
99.69400	-5.14281	-10.78989
99.79400	-5.14703	-10.79320
99.89400	-5.15188	-10.80239
99.99400	-5.15719	-10.79988
100.09400	-5.16391	-10.82388
100.19400	-5.16953	-10.84386
100.29400	-5.17344	-10.83372
100.39400	-5.17797	-10.83770
100.49400	-5.18312	-10.84809
100.59400	-5.18953	-10.85772
100.69400	-5.19531	-10.87707
100.79400	-5.19953	-10.87875
100.89400	-5.20359	-10.88436
100.99400	-5.20828	-10.88155
101.09400	-5.21391	-10.89139
101.19400	-5.22094	-10.91977
101.29400	-5.22688	-10.93678
101.39400	-5.23078	-10.93615
101.49400	-5.23531	-10.93783
101.59400	-5.24047	-10.94209
101.69400	-5.24641	-10.96496
101.79400	-5.25172	-10.97469
101.89400	-5.25578	-10.97437
101.99400	-5.26016	-10.97720
102.09400	-5.26531	-10.98222
102.19400	-5.27078	-10.99702
102.29400	-5.27781	-11.01978
102.39400	-5.28328	-11.03179
102.49400	-5.28703	-11.02367
102.59400	-5.29141	-11.02581
102.69400	-5.29641	-11.03479
102.79400	-5.30297	-11.05807
102.89400	-5.30906	-11.07410
102.99400	-5.31297	-11.07365
103.09400	-5.31719	-11.07763
103.19400	-5.32203	-11.07857
103.29400	-5.32734	-11.08945
103.39400	-5.33375	-11.10957
103.49400	-5.33938	-11.12481
103.59400	-5.34359	-11.12123
103.69400	-5.34813	-11.12427
103.79400	-5.35313	-11.12775
103.89400	-5.35953	-11.14354
103.99400	-5.36672	-11.17640
104.09400	-5.37078	-11.17265
104.19400	-5.37484	-11.17506
104.29400	-5.37984	-11.18618
104.39400	-5.38547	-11.19760
104.49400	-5.39219	-11.21219
104.59400	-5.39688	-11.22061
104.69400	-5.40047	-11.21454
104.79400	-5.40500	-11.22864
104.89400	-5.41000	-11.23675
104.99400	-5.41578	-11.23624
105.09400	-5.42219	-11.26654
105.19400	-5.42672	-11.27203
105.29401	-5.43125	-11.28112
105.39401	-5.43625	-11.28256
105.49401	-5.44188	-11.29473
105.59401	-5.44891	-11.31669
105.69401	-5.45422	-11.33244
105.79401	-5.45781	-11.32261
105.89401	-5.46219	-11.32439
105.99401	-5.46719	-11.32521
106.09401	-5.47344	-11.34909
106.19401	-5.47859	-11.35826
106.29401	-5.48297	-11.35735
106.39401	-5.48734	-11.35501
106.49401	-5.49203	-11.36648
106.59401	-5.49719	-11.37595
106.69401	-5.50344	-11.38765
106.79401	-5.50984	-11.41048
106.89401	-5.51406	-11.41488
106.99401	-5.51906	-11.42305
107.09401	-5.52453	-11.43286
107.19401	-5.53172	-11.45283
107.29401	-5.53656	-11.46084
107.39401	-5.54016	-11.45595
107.49401	-5.54422	-11.46045
107.59401	-5.54891	-11.45985
107.69401	-5.55391	-11.47236
107.79401	-5.55984	-11.48377
107.89401	-5.56609	-11.50649
107.99401	-5.57031	-11.50099
108.09401	-5.57484	-11.50753
108.19401	-5.57984	-11.51942
108.29401	-5.58594	-11.52575
108.39401	-5.59266	-11.55020
108.49401	-5.59703	-11.55038
108.59401	-5.60125	-11.55091
108.69401	-5.60609	-11.55221
108.79401	-5.61141	-11.56694
108.89401	-5.61750	-11.56844
108.99401	-5.62313	-11.59136
109.09401	-5.62703	-11.58626
109.19401	-5.63156	-11.58805
109.29401	-5.63703	-11.59208
109.39401	-5.64359	-11.60793
109.49401	-5.64984	-11.63117
109.59401	-5.65375	-11.63118
109.69401	-5.65813	-11.62861
109.79401	-5.66266	-11.63665
109.89401	-5.66766	-11.65282
109.99401	-5.67359	-11.66566
110.09401	-5.68000	-11.67959
110.19401	-5.68422	-11.68889
110.29401	-5.68859	-11.68278
110.39401	-5.69375	-11.68246
110.49401	-5.70031	-11.70481
110.59401	-5.70625	-11.73005
110.69401	-5.71016	-11.72685
110.79401	-5.71422	-11.72730
110.89401	-5.71922	-11.73567
110.99401	-5.72469	-11.74548
111.09401	-5.73063	-11.75343
111.19401	-5.73687	-11.77666
111.29401	-5.74078	-11.77425
111.39401	-5.74531	-11.76945
111.49401	-5.75062	-11.78349
111.59401	-5.75672	-11.79837
111.69401	-5.76281	-11.82035
111.79401	-5.76719	-11.81359
111.89401	-5.77141	-11.81992
111.99401	-5.77609	-11.82321
112.09401	-5.78109	-11.83259
112.19401	-5.78703	-11.84461
112.29401	-5.79344	-11.86246
112.39401	-5.79734	-11.86019
112.49401	-5.80172	-11.85663
112.59401	-5.80641	-11.85966
112.69401	-5.81188	-11.87219
112.79401	-5.81828	-11.89549
112.89401	-5.82328	-11.89143
112.99401	-5.82766	-11.89663
113.09401	-5.83250	-11.89665
113.19401	-5.83813	-11.90405
113.29401	-5.84562	-11.92921
113.39401	-5.85156	-11.94920
113.49401	-5.85500	-11.93782
113.59401	-5.85953	-11.94251
113.69401	-5.86469	-11.95042
113.79401	-5.87109	-11.95740
113.89401	-5.87688	-11.97304
113.99401	-5.88062	-11.97453
114.09401	-5.88500	-11.97046
114.19401	-5.88984	-11.98198
114.29401	-5.89531	-11.99174
114.39401	-5.90219	-11.99897
114.49401	-5.90781	-12.03286
114.59401	-5.91125	-12.01977
114.69401	-5.91563	-12.02144
114.79401	-5.92063	-12.02797
114.89401	-5.92656	-12.04433
114.99401	-5.93313	-12.06397
115.09401	-5.93734	-12.06154
115.19401	-5.94156	-12.06030
115.29401	-5.94625	-12.07186
115.39401	-5.95187	-12.07500
115.49401	-5.95828	-12.09270
115.59401	-5.96453	-12.11401
115.69401	-5.96813	-12.11455
115.79401	-5.97250	-12.10598
115.89401	-5.97734	-12.11666
115.99401	-5.98281	-12.12420
116.09401	-5.98984	-12.14636
116.19401	-5.99437	-12.15374
116.29401	-5.99859	-12.14792
116.39401	-6.00359	-12.15991
116.49401	-6.00906	-12.16902
116.59401	-6.01578	-12.18031
116.69401	-6.02156	-12.20965
116.79401	-6.02516	-12.19637
116.89401	-6.02937	-12.19613
116.99401	-6.03453	-12.20741
117.09401	-6.04016	-12.22529
117.19401	-6.04656	-12.23373
117.29401	-6.05109	-12.23867
117.39401	-6.05531	-12.23919
117.49401	-6.06000	-12.25012
117.59401	-6.06547	-12.25607
117.69401	-6.07187	-12.27579
117.79401	-6.07797	-12.29628
117.89401	-6.08141	-12.28163
117.99401	-6.08562	-12.28570
118.09401	-6.09047	-12.28427
118.19401	-6.09703	-12.30797
118.29401	-6.10406	-12.33692
118.39401	-6.10813	-12.32940
118.49401	-6.11203	-12.33858
118.59401	-6.11687	-12.33836
118.69401	-6.12188	-12.35703
118.79401	-6.12797	-12.35445
118.89401	-6.13437	-12.38294
118.99401	-6.13828	-12.37817
119.09401	-6.14266	-12.38179
119.19401	-6.14750	-12.38661
119.29401	-6.15359	-12.39915
119.39401	-6.16016	-12.42473
119.49401	-6.16438	-12.42427
119.59401	-6.16844	-12.42151
119.69401	-6.17328	-12.42730
119.79401	-6.17891	-12.44073
119.89401	-6.18516	-12.45464
119.99401	-6.19141	-12.48154
120.09401	-6.19531	-12.47136
120.19401	-6.19984	-12.47157
120.29401	-6.20516	-12.48040
120.39401	-6.21109	-12.48666
120.49401	-6.21719	-12.50710
120.59401	-6.22156	-12.51503
120.69401	-6.22578	-12.51571
120.79401	-6.23031	-12.51736
120.89401	-6.23531	-12.53376
120.99401	-6.24141	-12.54723
121.09401	-6.24750	-12.56715
121.19401	-6.25141	-12.56006
121.29401	-6.25594	-12.56418
121.39401	-6.26109	-12.56919
121.49401	-6.26703	-12.58728
121.59401	-6.27406	-12.61180
121.69401	-6.27844	-12.62302
121.79401	-6.28250	-12.61306
121.89401	-6.28703	-12.61547
121.99401	-6.29219	-12.63134
122.09401	-6.29828	-12.63579
122.19401	-6.30594	-12.66640
122.29401	-6.30953	-12.66651
122.39401	-6.31375	-12.66448
122.49401	-6.31922	-12.66978
122.59401	-6.32516	-12.69073
122.69401	-6.33031	-12.71343
122.79401	-6.33438	-12.69536
122.89401	-6.33859	-12.70233
122.99401	-6.34312	-12.69748
123.09401	-6.34844	-12.70420
123.19401	-6.35438	-12.72741
123.29401	-6.36125	-12.74470
123.39401	-6.36563	-12.75633
123.49401	-6.37031	-12.76065
123.59401	-6.37500	-12.76842
123.69401	-6.38031	-12.77607
123.79401	-6.38641	-12.78171
123.89401	-6.39125	-12.79921
123.99401	-6.39531	-12.79585
124.09401	-6.40000	-12.79771
124.19401	-6.40531	-12.80979
124.29401	-6.41125	-12.81805
124.39401	-6.41734	-12.84306
124.49401	-6.42141	-12.84341
124.59401	-6.42578	-12.84263
124.69401	-6.43062	-12.84283
124.79401	-6.43672	-12.85886
124.89401	-6.44391	-12.89231
124.99401	-6.44875	-12.89227
125.09401	-6.45297	-12.88924
125.19401	-6.45750	-12.87874
125.29401	-6.46250	-12.89375
125.39401	-6.46859	-12.91329
125.49401	-6.47469	-12.93325
125.59401	-6.47859	-12.92757
125.69401	-6.48281	-12.92279
125.79401	-6.48766	-12.93844
125.89401	-6.49328	-12.94226
125.99401	-6.50016	-12.96528
126.09401	-6.50484	-12.97514
126.19401	-6.50891	-12.97085
126.29401	-6.51344	-12.96937
126.39401	-6.51844	-12.98327
126.49401	-6.52422	-12.99287
126.59401	-6.53109	-13.01600
126.69401	-6.53531	-13.01129
126.79401	-6.53938	-13.02064
126.89401	-6.54406	-13.01947
126.99401	-6.55000	-13.02614
127.09401	-6.55750	-13.06586
127.19401	-6.56172	-13.05796
127.29401	-6.56594	-13.06058
127.39401	-6.57063	-13.06121
127.49401	-6.57594	-13.08043
127.59401	-6.58188	-13.08582
127.69401	-6.58781	-13.09827
127.79401	-6.59188	-13.09913
127.89401	-6.59625	-13.09882
127.99401	-6.60156	-13.10638
128.09401	-6.60813	-13.12536
128.19401	-6.61547	-13.14966
128.29401	-6.61922	-13.14392
128.39401	-6.62297	-13.14506
128.49401	-6.62688	-13.14691
128.59401	-6.63156	-13.15253
128.69401	-6.63672	-13.15742
128.79401	-6.64312	-13.17519
128.89401	-6.64828	-13.17830
128.99401	-6.65266	-13.18380
129.09401	-6.65781	-13.18954
129.19401	-6.66406	-13.20066
129.29401	-6.67188	-13.23278
129.39401	-6.67609	-13.22961
129.49401	-6.68000	-13.22923
129.59401	-6.68484	-13.23044
129.69401	-6.69016	-13.23566
129.79401	-6.69672	-13.24799
129.89401	-6.70359	-13.27322
129.99401	-6.70656	-13.26876
130.09401	-6.71063	-13.26370
130.19401	-6.71516	-13.26405
130.29401	-6.72062	-13.26675
130.39401	-6.72687	-13.29831
130.49401	-6.73188	-13.30427
130.59401	-6.73656	-13.31077
130.69401	-6.74109	-13.30729
130.79401	-6.74641	-13.32112
130.89401	-6.75250	-13.32771
130.99401	-6.75859	-13.35036
131.09401	-6.76250	-13.34384
131.19401	-6.76719	-13.34777
131.29401	-6.77250	-13.35638
131.39401	-6.77828	-13.37736
131.49401	-6.78484	-13.39641
131.59401	-6.78906	-13.39285
131.69401	-6.79313	-13.39788
131.79401	-6.79750	-13.39114
131.89401	-6.80250	-13.39523
131.99401	-6.80797	-13.41719
132.09401	-6.81500	-13.43756
132.19401	-6.81937	-13.44294
132.29401	-6.82359	-13.43518
132.39401	-6.82844	-13.44136
132.49401	-6.83422	-13.45997
132.59401	-6.84125	-13.47410
132.69401	-6.84563	-13.48660
132.79401	-6.85000	-13.47763
132.89401	-6.85469	-13.48812
132.99401	-6.85984	-13.49595
133.09401	-6.86625	-13.51291
133.19401	-6.87313	-13.54027
133.29401	-6.87672	-13.52911
133.39401	-6.88094	-13.52890
133.49401	-6.88562	-13.53856
133.59401	-6.89078	-13.54214
133.69401	-6.89703	-13.56280
133.79401	-6.90203	-13.56570
133.89401	-6.90625	-13.56715
133.99401	-6.91094	-13.58196
134.09401	-6.91625	-13.58050
134.19401	-6.92234	-13.59905
134.29401	-6.92969	-13.62390
134.39401	-6.93344	-13.62208
134.49401	-6.93750	-13.62134
134.59401	-6.94266	-13.62924
134.69401	-6.94844	-13.63995
134.79401	-6.95453	-13.65946
134.89401	-6.95922	-13.67396
134.99401	-6.96312	-13.66093
135.09401	-6.96734	-13.66348
135.19401	-6.97203	-13.66421
135.29401	-6.97750	-13.68429
135.39401	-6.98469	-13.70358
135.49401	-6.98969	-13.71402
135.59401	-6.99391	-13.71405
135.69401	-6.99891	-13.71273
135.79401	-7.00453	-13.73457
135.89401	-7.01109	-13.74726
135.99401	-7.01563	-13.75407
136.09401	-7.01984	-13.77011
136.19401	-7.02438	-13.75423
136.29401	-7.02938	-13.75801
136.39401	-7.03516	-13.77431
136.49401	-7.04234	-13.79610
136.59401	-7.04641	-13.78776
136.69401	-7.05063	-13.79519
136.79401	-7.05547	-13.79524
136.89401	-7.06125	-13.79998
136.99401	-7.06844	-13.82689
137.09401	-7.07328	-13.83298
137.19401	-7.07734	-13.83154
137.29401	-7.08203	-13.83496
137.39401	-7.08719	-13.84011
137.49401	-7.09250	-13.85334
137.59401	-7.09828	-13.86052
137.69401	-7.10234	-13.85696
137.79401	-7.10672	-13.85567
137.89401	-7.11172	-13.86435
137.99401	-7.11766	-13.87840
138.09401	-7.12547	-13.90535
138.19401	-7.13000	-13.90966
138.29401	-7.13438	-13.90173
138.39401	-7.13906	-13.91132
138.49401	-7.14422	-13.91607
138.59401	-7.15000	-13.93389
138.69401	-7.15656	-13.94949
138.79401	-7.16031	-13.94938
138.89401	-7.16437	-13.95372
138.99401	-7.16859	-13.94775
139.09401	-7.17422	-13.96337
139.19401	-7.18141	-13.98938
139.29401	-7.18641	-14.00170
139.39401	-7.19031	-13.99253
139.49401	-7.19484	-13.99213
139.59401	-7.19969	-14.00408
139.69401	-7.20516	-14.00592
139.79401	-7.21172	-14.02458
139.89401	-7.21641	-14.04156
139.99401	-7.22109	-14.04053
140.09401	-7.22563	-14.04786
140.19401	-7.23109	-14.05474
140.29401	-7.23766	-14.06951
140.39401	-7.24297	-14.08299
140.49401	-7.24688	-14.07992
140.59401	-7.25125	-14.08539
140.69401	-7.25625	-14.09105
140.79401	-7.26203	-14.10639
140.89401	-7.26906	-14.12276
140.99401	-7.27344	-14.12712
141.09401	-7.27750	-14.13024
141.19401	-7.28250	-14.13659
141.29401	-7.28812	-14.14299
141.39401	-7.29453	-14.16484
141.49401	-7.29953	-14.17196
141.59401	-7.30391	-14.16849
141.69401	-7.30859	-14.17124
141.79401	-7.31375	-14.18500
141.89401	-7.31922	-14.19888
141.99401	-7.32609	-14.21609
142.09401	-7.33031	-14.22170
142.19401	-7.33453	-14.21527
142.29401	-7.33906	-14.20795
142.39401	-7.34437	-14.22899
142.49401	-7.35094	-14.24452
142.59401	-7.35641	-14.26003
142.69401	-7.36078	-14.25971
142.79401	-7.36547	-14.26137
142.89401	-7.37094	-14.26796
142.99401	-7.37594	-14.28129
143.09401	-7.38188	-14.29280
143.19401	-7.38656	-14.30280
143.29401	-7.39078	-14.29564
143.39401	-7.39516	-14.29759
143.49401	-7.40062	-14.30812
143.59401	-7.40812	-14.33340
143.69401	-7.41344	-14.34173
143.79401	-7.41719	-14.34434
143.89401	-7.42172	-14.34398
143.99401	-7.42703	-14.34889
144.09401	-7.43281	-14.36246
144.19401	-7.43969	-14.38360
144.29401	-7.44359	-14.38566
144.39401	-7.44766	-14.37976
144.49401	-7.45203	-14.38087
144.59401	-7.45734	-14.38993
144.69401	-7.46359	-14.39991
144.79401	-7.46969	-14.41835
144.89401	-7.47422	-14.43072
144.99401	-7.47859	-14.42272
145.09401	-7.48375	-14.42902
145.19401	-7.48953	-14.43936
145.29401	-7.49688	-14.46008
145.39401	-7.50063	-14.46360
145.49401	-7.50453	-14.46026
145.59401	-7.50969	-14.46477
145.69401	-7.51578	-14.48079
145.79401	-7.52328	-14.50774
145.89401	-7.52750	-14.50711
145.99401	-7.53125	-14.50267
146.09401	-7.53594	-14.50483
146.19401	-7.54125	-14.51134
146.29401	-7.54672	-14.52412
146.39401	-7.55313	-14.54378
146.49401	-7.55734	-14.54133
146.59401	-7.56125	-14.54398
146.69401	-7.56578	-14.53834
146.79401	-7.57125	-14.55037
146.89401	-7.57844	-14.58223
146.99401	-7.58359	-14.59308
147.09401	-7.58750	-14.57798
147.19401	-7.59188	-14.58491
147.29401	-7.59703	-14.58320
147.39401	-7.60297	-14.59956
147.49401	-7.61031	-14.63022
147.59401	-7.61469	-14.62974
147.69401	-7.61844	-14.62681
147.79401	-7.62312	-14.62564
147.89401	-7.62813	-14.63573
147.99401	-7.63469	-14.65143
148.09401	-7.64016	-14.66734
148.19401	-7.64422	-14.66237
148.29401	-7.64859	-14.66162
148.39401	-7.65344	-14.66586
148.49401	-7.65875	-14.66949
148.59401	-7.66625	-14.69636
148.69401	-7.67094	-14.70570
148.79401	-7.67500	-14.69816
148.89401	-7.67984	-14.70815
148.99401	-7.68578	-14.71679
149.09401	-7.69266	-14.73530
149.19401	-7.69703	-14.74799
149.29401	-7.70109	-14.74362
149.39401	-7.70563	-14.74517
149.49401	-7.71031	-14.74029
149.59401	-7.71578	-14.75086
149.69401	-7.72328	-14.77670
149.79401	-7.72797	-14.79455
149.89401	-7.73203	-14.78567
149.99401	-7.73672	-14.78906
150.09401	-7.74188	-14.78381
150.19401	-7.74828	-14.80757
150.29401	-7.75312	-14.81704
150.39401	-7.75750	-14.81671
150.49401	-7.76219	-14.81834
150.59401	-7.76750	-14.83039
150.69401	-7.77359	-14.84112
150.79401	-7.78109	-14.86926
150.89401	-7.78500	-14.87191
150.99401	-7.78891	-14.86251
151.09401	-7.79344	-14.86789
151.19401	-7.79859	-14.87274
151.29401	-7.80531	-14.89075
151.39401	-7.81063	-14.90417
151.49401	-7.81453	-14.90058
151.59401	-7.81906	-14.90440
151.69401	-7.82438	-14.91605
151.79401	-7.83016	-14.92631
151.89401	-7.83625	-14.94693
151.99401	-7.84078	-14.94518
152.09401	-7.84500	-14.94116
152.19401	-7.85000	-14.94811
152.29401	-7.85547	-14.96133
152.39401	-7.86219	-14.97540
152.49401	-7.86766	-14.98676
152.59401	-7.87156	-14.98066
152.69401	-7.87578	-14.98618
152.79401	-7.88078	-14.98473
152.89401	-7.88672	-15.00159
152.99401	-7.89406	-15.02631
153.09401	-7.89812	-15.03124
153.19401	-7.90188	-15.02138
153.29401	-7.90656	-15.02581
153.39401	-7.91172	-15.03207
153.49401	-7.91828	-15.04501
153.59401	-7.92359	-15.06199
153.69401	-7.92797	-15.06047
153.79401	-7.93266	-15.06318
153.89401	-7.93781	-15.06027
153.99401	-7.94344	-15.08192
154.09401	-7.95078	-15.10460
154.19401	-7.95516	-15.11148
154.29401	-7.95906	-15.09805
154.39401	-7.96375	-15.10679
154.49401	-7.96922	-15.11186
154.59401	-7.97609	-15.13662
154.69401	-7.98125	-15.14824
154.79401	-7.98531	-15.14640
154.89401	-7.98984	-15.14533
154.99401	-7.99516	-15.16169
155.09401	-8.00125	-15.17318
155.19401	-8.00859	-15.19853
155.29401	-8.01188	-15.19264
155.39401	-8.01563	-15.18918
155.49401	-8.02016	-15.18960
155.59401	-8.02516	-15.19707
155.69401	-8.03156	-15.21994
155.79401	-8.03703	-15.23614
155.89401	-8.04109	-15.22975
155.99401	-8.04547	-15.23030
156.09401	-8.05016	-15.23061
156.19401	-8.05547	-15.23519
156.29401	-8.06266	-15.26111
156.39401	-8.06844	-15.28828
156.49401	-8.07281	-15.28324
156.59401	-8.07781	-15.28959
156.69401	-8.08328	-15.29380
156.79401	-8.08922	-15.32136
156.89401	-8.09406	-15.32496
156.99401	-8.09797	-15.31786
157.09401	-8.10203	-15.31465
157.19401	-8.10672	-15.31732
157.29401	-8.11188	-15.32693
157.39401	-8.11859	-15.34785
157.49401	-8.12453	-15.36870
157.59401	-8.12906	-15.36878
157.69401	-8.13406	-15.37809
157.79401	-8.13938	-15.37860
157.89401	-8.14563	-15.40131
157.99401	-8.15109	-15.42033
158.09401	-8.15500	-15.40823
158.19401	-8.15937	-15.41521
158.29401	-8.16438	-15.41317
158.39401	-8.17078	-15.43595
158.49401	-8.17750	-15.45860
158.59401	-8.18172	-15.45518
158.69401	-8.18563	-15.46199
158.79401	-8.19000	-15.45989
158.89401	-8.19500	-15.46694
158.99401	-8.20141	-15.48104
159.09401	-8.20719	-15.48916
159.19401	-8.21188	-15.48691
159.29401	-8.21609	-15.49653
159.39401	-8.22063	-15.50097
159.49401	-8.22578	-15.50349
159.59401	-8.23250	-15.51733
159.69401	-8.23844	-15.54123
159.79401	-8.24234	-15.53834
159.89401	-8.24703	-15.54061
159.99401	-8.25250	-15.54426
160.09401	-8.25875	-15.56172
160.19401	-8.26375	-15.57671
160.29401	-8.26781	-15.56818
160.39401	-8.27203	-15.56649
160.49401	-8.27672	-15.57643
160.59401	-8.28203	-15.57972
160.69401	-8.28953	-15.59690
160.79401	-8.29578	-15.62192
160.89401	-8.29937	-15.60785
160.99401	-8.30359	-15.60792
161.09401	-8.30875	-15.61830
161.19401	-8.31594	-15.62855
161.29401	-8.32156	-15.64835
161.39401	-8.32563	-15.64611
161.49401	-8.33000	-15.64227
161.59401	-8.33500	-15.65574
161.69401	-8.34078	-15.65924
161.79401	-8.34766	-15.68074
161.89401	-8.35219	-15.68149
161.99401	-8.35625	-15.68799
162.09401	-8.36125	-15.68021
162.19401	-8.36641	-15.70496
162.29401	-8.37313	-15.71513
162.39401	-8.37828	-15.71788
162.49401	-8.38203	-15.71763
162.59401	-8.38625	-15.71567
162.69401	-8.39141	-15.73242
162.79401	-8.39703	-15.73892
162.89401	-8.40406	-15.76035
162.99401	-8.40906	-15.77708
163.09401	-8.41281	-15.76743
163.19401	-8.41766	-15.76301
163.29401	-8.42313	-15.77163
163.39401	-8.42969	-15.79251
163.49401	-8.43484	-15.80777
163.59401	-8.43875	-15.79963
163.69401	-8.44313	-15.80326
163.79401	-8.44812	-15.80954
163.89401	-8.45375	-15.82021
163.99401	-8.46109	-15.84607
164.09401	-8.46609	-15.86019
164.19401	-8.46953	-15.84862
164.29401	-8.47391	-15.84833
164.39401	-8.47906	-15.85476
164.49401	-8.48563	-15.87736
164.59401	-8.49188	-15.89511
164.69401	-8.49594	-15.89559
164.79401	-8.50031	-15.89776
164.89401	-8.50547	-15.89603
164.99401	-8.51062	-15.90314
165.09401	-8.51703	-15.92560
165.19401	-8.52234	-15.92940
165.29401	-8.52641	-15.93786
165.39401	-8.53094	-15.93953
165.49401	-8.53609	-15.94685
165.59401	-8.54328	-15.96444
165.69401	-8.54906	-15.99036
165.79401	-8.55266	-15.97560
165.89401	-8.55672	-15.97374
165.99401	-8.56141	-15.98402
166.09401	-8.56688	-15.98910
166.19401	-8.57375	-16.01323
166.29401	-8.57938	-16.03179
166.39401	-8.58344	-16.03077
166.49401	-8.58828	-16.03115
166.59401	-8.59344	-16.04092
166.69401	-8.59922	-16.05280
166.79401	-8.60484	-16.06364
166.89401	-8.60906	-16.07008
166.99401	-8.61328	-16.06780
167.09401	-8.61844	-16.06944
167.19401	-8.62422	-16.08310
167.29401	-8.63172	-16.10609
167.39401	-8.63625	-16.12126
167.49401	-8.63984	-16.10334
167.59401	-8.64438	-16.10708
167.69401	-8.64953	-16.11017
167.79401	-8.65609	-16.13335
167.89401	-8.66172	-16.14656
167.99401	-8.66609	-16.14785
168.09401	-8.67063	-16.15004
168.19401	-8.67531	-16.15391
168.29401	-8.68031	-16.15863
168.39401	-8.68656	-16.16280
168.49401	-8.69234	-16.19454
168.59401	-8.69672	-16.19137
168.69401	-8.70141	-16.19439
168.79401	-8.70688	-16.20661
168.89401	-8.71359	-16.22496
168.99401	-8.71859	-16.22677
169.09401	-8.72266	-16.22705
169.19401	-8.72703	-16.22972
169.29401	-8.73188	-16.24185
169.39401	-8.73750	-16.24397
169.49401	-8.74484	-16.26676
169.59401	-8.74984	-16.28271
169.69401	-8.75375	-16.28174
169.79401	-8.75828	-16.28168
169.89401	-8.76313	-16.28555
169.99401	-8.76875	-16.29168
170.09401	-8.77453	-16.31354
170.19401	-8.77937	-16.31797
170.29401	-8.78391	-16.31763
170.39401	-8.78906	-16.32817
170.49401	-8.79531	-16.34707
170.59401	-8.80266	-16.36368
170.69401	-8.80687	-16.37458
170.79401	-8.81047	-16.36595
170.89401	-8.81500	-16.36168
170.99401	-8.82000	-16.37583
171.09401	-8.82641	-16.39404
171.19401	-8.83219	-16.40460
171.29401	-8.83641	-16.41455
171.39401	-8.84063	-16.40692
171.49401	-8.84531	-16.41090
171.59401	-8.85062	-16.41462
171.69401	-8.85719	-16.42724
171.79401	-8.86250	-16.44346
171.89401	-8.86656	-16.44704
171.99401	-8.87141	-16.45620
172.09401	-8.87688	-16.45415
172.19401	-8.88328	-16.47282
172.29401	-8.88875	-16.48415
172.39401	-8.89297	-16.48604
172.49401	-8.89750	-16.47741
172.59401	-8.90203	-16.48559
172.69401	-8.90719	-16.49226
172.79401	-8.91344	-16.50462
172.89401	-8.91875	-16.52271
172.99401	-8.92266	-16.50900
173.09401	-8.92719	-16.50886
173.19401	-8.93234	-16.51149
173.29401	-8.93844	-16.53073
173.39401	-8.94453	-16.54779
173.49401	-8.94937	-16.54542
173.59401	-8.95391	-16.54762
173.69401	-8.95875	-16.54424
173.79401	-8.96438	-16.56258
173.89401	-8.97078	-16.57942
173.99401	-8.97594	-16.58767
174.09401	-8.97984	-16.58115
174.19401	-8.98453	-16.58497
174.29401	-8.98953	-16.58985
174.39401	-8.99641	-16.59686
174.49401	-9.00250	-16.62404
174.59401	-9.00672	-16.61387
174.69401	-9.01125	-16.62190
174.79401	-9.01609	-16.62528
174.89401	-9.02109	-16.62562
174.99401	-9.02734	-16.63680
175.09401	-9.03297	-16.65672
175.19401	-9.03703	-16.65741
175.29401	-9.04141	-16.64830
175.39401	-9.04625	-16.65712
175.49401	-9.05328	-16.66991
175.59401	-9.06000	-16.70757
175.69401	-9.06359	-16.69133
175.79401	-9.06766	-16.68986
175.89401	-9.07234	-16.69000
175.99401	-9.07781	-16.69387
176.09401	-9.08375	-16.71206
176.19401	-9.08891	-16.72209
176.29401	-9.09313	-16.72325
176.39401	-9.09781	-16.71776
176.49401	-9.10266	-16.72925
176.59401	-9.10813	-16.73079
176.69401	-9.11500	-16.75644
176.79401	-9.11969	-16.76006
176.89401	-9.12391	-16.76023
176.99401	-9.12828	-16.75309
177.09401	-9.13344	-16.76168
177.19401	-9.14000	-16.78115
177.29401	-9.14672	-16.80458
177.39401	-9.15078	-16.80818
177.49401	-9.15547	-16.80172
177.59401	-9.16109	-16.81068
177.69401	-9.16922	-16.84140
177.79401	-9.17391	-16.85335
177.89401	-9.17703	-16.84396
177.99401	-9.18141	-16.83838
178.09401	-9.18609	-16.83998
178.19401	-9.19109	-16.85057
178.29401	-9.19734	-16.86295
178.39401	-9.20375	-16.88536
178.49401	-9.20766	-16.87472
178.59401	-9.21188	-16.87410
178.69401	-9.21703	-16.88605
178.79401	-9.22422	-16.90370
178.89401	-9.23016	-16.92308
178.99401	-9.23391	-16.92571
179.09401	-9.23828	-16.92201
179.19401	-9.24313	-16.92141
179.29401	-9.24859	-16.92653
179.39401	-9.25531	-16.94844
179.49401	-9.26031	-16.96210
179.59401	-9.26422	-16.95249
179.69401	-9.26875	-16.96021
179.79401	-9.27406	-16.96832
179.89401	-9.28047	-16.98852
179.99401	-9.28609	-17.00231
180.09401	-9.29016	-16.98957
180.19401	-9.29422	-16.98709
180.29401	-9.29891	-16.99789
180.39401	-9.30438	-17.00467
180.49401	-9.31172	-17.03042
180.59401	-9.31734	-17.04786
180.69401	-9.32109	-17.04081
180.79401	-9.32547	-17.03988
180.89401	-9.33063	-17.04557
180.99401	-9.33672	-17.06283
181.09401	-9.34281	-17.08297
181.19401	-9.34703	-17.08123
181.29401	-9.35125	-17.08104
181.39401	-9.35609	-17.09081
181.49401	-9.36156	-17.09561
181.59401	-9.36844	-17.10634
181.69401	-9.37438	-17.13255
181.79401	-9.37797	-17.12809
181.89401	-9.38234	-17.12813
181.99401	-9.38750	-17.12973
182.09401	-9.39344	-17.14862
182.19401	-9.39937	-17.15964
182.29401	-9.40375	-17.16119
182.39401	-9.40797	-17.16597
182.49401	-9.41266	-17.16152
182.59401	-9.41781	-17.17355
182.69401	-9.42359	-17.18922
182.79401	-9.43016	-17.20266
182.89401	-9.43437	-17.20413
182.99401	-9.43891	-17.20378
183.09401	-9.44406	-17.20759
183.19401	-9.45016	-17.22019
183.29401	-9.45625	-17.23507
183.39401	-9.46047	-17.24035
183.49401	-9.46453	-17.22894
183.59401	-9.46922	-17.23500
183.69401	-9.47438	-17.23776
183.79401	-9.48063	-17.25183
183.89401	-9.48703	-17.26939
183.99401	-9.49094	-17.27364
184.09401	-9.49531	-17.26825
184.19401	-9.50031	-17.27616
184.29401	-9.50625	-17.28362
184.39401	-9.51281	-17.30212
184.49401	-9.51734	-17.31264
184.59401	-9.52156	-17.30410
184.69401	-9.52625	-17.31395
184.79401	-9.53141	-17.30170
184.89401	-9.53813	-17.33136
184.99401	-9.54406	-17.35440
185.09401	-9.54781	-17.34439
185.19401	-9.55234	-17.34662
185.29401	-9.55750	-17.35199
185.39401	-9.56391	-17.35963
185.49401	-9.57031	-17.39260
185.59401	-9.57422	-17.38662
185.69401	-9.57828	-17.37862
185.79401	-9.58312	-17.38212
185.89401	-9.58844	-17.38793
185.99401	-9.59484	-17.40713
186.09401	-9.60094	-17.43462
186.19401	-9.60484	-17.42088
186.29401	-9.60922	-17.42120
186.39401	-9.61406	-17.42763
186.49401	-9.62031	-17.43372
186.59401	-9.62703	-17.46101
186.69401	-9.63109	-17.45767
186.79401	-9.63547	-17.45926
186.89401	-9.64047	-17.46976
186.99401	-9.64594	-17.47661
187.09401	-9.65203	-17.49207
187.19401	-9.65750	-17.49962
187.29401	-9.66156	-17.50214
187.39401	-9.66625	-17.50021
187.49401	-9.67141	-17.51531
187.59401	-9.67813	-17.51907
187.69401	-9.68406	-17.54278
187.79401	-9.68766	-17.54478
187.89401	-9.69188	-17.53736
187.99401	-9.69656	-17.54379
188.09401	-9.70219	-17.55095
188.19401	-9.70875	-17.56715
188.29401	-9.71375	-17.58547
188.39401	-9.71797	-17.57770
188.49401	-9.72266	-17.57964
188.59401	-9.72797	-17.58822
188.69401	-9.73422	-17.60422
188.79401	-9.74000	-17.62407
188.89401	-9.74406	-17.62098
188.99401	-9.74797	-17.61275
189.09401	-9.75219	-17.61339
189.19401	-9.75703	-17.61564
189.29401	-9.76313	-17.62887
189.39401	-9.77063	-17.65903
189.49401	-9.77484	-17.66187
189.59401	-9.77922	-17.65607
189.69401	-9.78406	-17.65961
189.79401	-9.78969	-17.67102
189.89401	-9.79625	-17.69044
189.99401	-9.80094	-17.69339
190.09401	-9.80547	-17.69379
190.19401	-9.81016	-17.69021
190.29401	-9.81547	-17.69579
190.39401	-9.82219	-17.71588
190.49401	-9.82781	-17.72881
190.59401	-9.83141	-17.71866
190.69401	-9.83563	-17.71898
190.79401	-9.84031	-17.71906
190.89401	-9.84594	-17.71969
190.99401	-9.85250	-17.74103
191.09401	-9.85766	-17.74963
191.19401	-9.86219	-17.75033
191.29401	-9.86719	-17.74825
191.39401	-9.87297	-17.76387
191.49401	-9.87937	-17.78694
191.59401	-9.88453	-17.79391
191.69401	-9.88844	-17.78343
191.79401	-9.89297	-17.78368
191.89401	-9.89797	-17.79874
191.99401	-9.90375	-17.79734
192.09401	-9.91031	-17.82240
192.19401	-9.91453	-17.81847
192.29401	-9.91859	-17.81932
192.39401	-9.92297	-17.81896
192.49401	-9.92828	-17.82768
192.59401	-9.93422	-17.83068
192.69401	-9.94078	-17.86700
192.79401	-9.94484	-17.85849
192.89401	-9.94906	-17.85357
192.99401	-9.95375	-17.85118
193.09401	-9.95922	-17.86981
193.19401	-9.96594	-17.88963
193.29401	-9.97109	-17.89500
193.39401	-9.97547	-17.89347
193.49401	-9.98000	-17.89879
193.59401	-9.98516	-17.90307
193.69401	-9.99094	-17.90749
193.79401	-9.99781	-17.93948
193.89401	-10.00172	-17.92125
193.99401	-10.00594	-17.92620
194.09401	-10.01094	-17.92965
194.19401	-10.01688	-17.93945
194.29401	-10.02531	-17.97679
194.39401	-10.02953	-17.97438
194.49401	-10.03328	-17.97196
194.59401	-10.03813	-17.96754
194.69401	-10.04313	-17.97747
194.79401	-10.04891	-17.98759
194.89401	-10.05500	-18.00985
194.99401	-10.05891	-18.01258
195.09401	-10.06312	-18.00453
195.19401	-10.06813	-18.00936
195.29401	-10.07359	-18.01689
195.39401	-10.08031	-18.03871
195.49401	-10.08484	-18.04497
195.59401	-10.08906	-18.04246
195.69401	-10.09375	-18.04744
195.79401	-10.09906	-18.05840
195.89401	-10.10500	-18.06038
195.99401	-10.11219	-18.09755
196.09401	-10.11625	-18.09456
196.19401	-10.12047	-18.09445
196.29401	-10.12547	-18.10108
196.39401	-10.13109	-18.11212
196.49401	-10.13688	-18.12561
196.59401	-10.14125	-18.12423
196.69401	-10.14563	-18.13339
196.79401	-10.15016	-18.13384
196.89401	-10.15547	-18.13336
196.99401	-10.16125	-18.14103
197.09401	-10.16797	-18.17264
197.19401	-10.17188	-18.16893
197.29401	-10.17609	-18.15962
197.39401	-10.18125	-18.16825
197.49401	-10.18719	-18.19151
197.59401	-10.19406	-18.20638
197.69401	-10.19859	-18.21828
197.79401	-10.20266	-18.20509
197.89401	-10.20734	-18.21464
197.99401	-10.21234	-18.21295
198.09401	-10.21828	-18.22560
198.19401	-10.22469	-18.24906
198.29401	-10.22891	-18.24666
198.39401	-10.23344	-18.24393
198.49401	-10.23859	-18.25749
198.59401	-10.24484	-18.26911
198.69401	-10.25125	-18.29031
198.79401	-10.25516	-18.28627
198.89401	-10.25937	-18.28377
198.99401	-10.26391	-18.28849
199.09401	-10.26922	-18.29775
199.19401	-10.27531	-18.31018
199.29401	-10.28219	-18.33400
199.39401	-10.28609	-18.33099
199.49401	-10.29016	-18.32814
199.59401	-10.29484	-18.33345
199.69401	-10.30078	-18.35282
[truncated: 4,590 more rows]
