# Supplementary material for: Strengthening of 3D Printed Fused Deposition Manufactured Parts Using the Fill Compositing Technique
Source: PLoS One. 2015 Apr 16;10(4):e0122915. doi: 10.1371/journal.pone.0122915 (PMC4400136; doi:10.1371/journal.pone.0122915)
Supplement: S1 File — This is the raw data and information on all the samples presented in this manuscript. (ZIP) [file pone.0122915.s001.zip › Specimen_RawData_197.csv]

Time	Extension	Load
(sec)	(mm)	(N)
0.00000	0.09422	-0.06679
0.10000	0.09266	-0.07520
0.20000	0.08828	-0.08987
0.30000	0.08203	-0.11695
0.40000	0.07344	-0.17820
0.50000	0.06875	-0.21156
0.60000	0.06422	-0.23121
0.70000	0.05922	-0.26054
0.80000	0.05359	-0.29279
0.90000	0.04609	-0.33882
1.00000	0.04141	-0.36570
1.10000	0.03781	-0.38511
1.20000	0.03297	-0.40700
1.30000	0.02766	-0.43693
1.40000	0.02078	-0.47813
1.50000	0.01594	-0.49952
1.60000	0.01203	-0.52256
1.70000	0.00766	-0.54731
1.80000	0.00266	-0.58174
1.90000	-0.00297	-0.60771
2.00000	-0.01109	-0.64776
2.10000	-0.01563	-0.67992
2.20000	-0.01891	-0.68785
2.30000	-0.02359	-0.71124
2.40000	-0.02891	-0.73370
2.50000	-0.03609	-0.77396
2.60000	-0.04125	-0.80311
2.70000	-0.04531	-0.82998
2.80000	-0.04953	-0.84126
2.90000	-0.05437	-0.86452
3.00000	-0.05969	-0.88676
3.10000	-0.06641	-0.92270
3.20000	-0.07172	-0.95535
3.30000	-0.07563	-0.97464
3.40000	-0.08016	-0.98814
3.50000	-0.08547	-1.01198
3.60000	-0.09250	-1.04425
3.70000	-0.09812	-1.08051
3.80000	-0.10219	-1.09535
3.90000	-0.10656	-1.10925
4.00000	-0.11125	-1.13409
4.10000	-0.11656	-1.16098
4.20000	-0.12328	-1.18638
4.30000	-0.12859	-1.21562
4.40000	-0.13234	-1.21830
4.50000	-0.13688	-1.23688
4.60000	-0.14219	-1.25870
4.70000	-0.14844	-1.27928
4.80000	-0.15391	-1.30736
4.90000	-0.15859	-1.31860
5.00000	-0.16297	-1.33771
5.10000	-0.16781	-1.35706
5.20000	-0.17313	-1.37241
5.30000	-0.17984	-1.39709
5.40000	-0.18500	-1.42430
5.50000	-0.18906	-1.42849
5.60000	-0.19375	-1.44890
5.70000	-0.19891	-1.46277
5.80000	-0.20531	-1.48182
5.90000	-0.21109	-1.50027
6.00000	-0.21531	-1.51018
6.10000	-0.21969	-1.52221
6.20000	-0.22469	-1.53723
6.30000	-0.23000	-1.55933
6.40000	-0.23672	-1.57282
6.50000	-0.24172	-1.59900
6.60000	-0.24578	-1.60018
6.70000	-0.25078	-1.61661
6.80000	-0.25594	-1.62937
6.90000	-0.26266	-1.65132
7.00000	-0.26781	-1.66556
7.10000	-0.27188	-1.66629
7.20000	-0.27609	-1.67530
7.30000	-0.28109	-1.69253
7.40000	-0.28625	-1.70787
7.50000	-0.29266	-1.71850
7.60000	-0.29828	-1.73976
7.70000	-0.30250	-1.74395
7.80000	-0.30719	-1.75438
7.90000	-0.31234	-1.76388
8.00000	-0.31906	-1.78220
8.10000	-0.32437	-1.80311
8.20000	-0.32828	-1.80184
8.30000	-0.33266	-1.80787
8.40000	-0.33766	-1.82402
8.50000	-0.34312	-1.83998
8.60000	-0.34984	-1.85862
8.70000	-0.35516	-1.87659
8.80000	-0.35953	-1.87326
8.90000	-0.36422	-1.88176
9.00000	-0.36953	-1.89680
9.10000	-0.37625	-1.91102
9.20000	-0.38219	-1.93309
9.30000	-0.38609	-1.92539
9.40000	-0.39000	-1.93148
9.50000	-0.39469	-1.94118
9.60000	-0.40062	-1.96225
9.70000	-0.40812	-1.98200
9.80000	-0.41313	-1.99726
9.90000	-0.41672	-1.98932
10.00000	-0.42172	-2.00421
10.10000	-0.42734	-2.00842
10.20000	-0.43344	-2.03272
10.30000	-0.43812	-2.03676
10.40000	-0.44219	-2.04513
10.50000	-0.44656	-2.04424
10.60000	-0.45156	-2.05431
10.70000	-0.45719	-2.06556
10.80000	-0.46484	-2.08860
10.90000	-0.46969	-2.09952
11.00000	-0.47328	-2.09107
11.10000	-0.47766	-2.10693
11.20000	-0.48281	-2.11349
11.30000	-0.48906	-2.12949
11.40000	-0.49438	-2.14320
11.50000	-0.49875	-2.14343
11.60000	-0.50313	-2.14990
11.70000	-0.50828	-2.16220
11.80000	-0.51359	-2.16997
11.90000	-0.52031	-2.18578
12.00000	-0.52563	-2.19994
12.10000	-0.52953	-2.19408
12.20000	-0.53391	-2.19467
12.30000	-0.53891	-2.20738
12.40000	-0.54484	-2.21898
12.50000	-0.55047	-2.22834
12.60000	-0.55516	-2.23040
12.70000	-0.55953	-2.23515
12.80000	-0.56438	-2.24063
12.90000	-0.57000	-2.25125
13.00000	-0.57656	-2.26152
13.10000	-0.58250	-2.27783
13.20000	-0.58656	-2.28178
13.30000	-0.59094	-2.28119
13.40000	-0.59609	-2.28788
13.50000	-0.60203	-2.30068
13.60000	-0.60734	-2.31183
13.70000	-0.61203	-2.31667
13.80000	-0.61641	-2.32380
13.90000	-0.62125	-2.32556
14.00000	-0.62672	-2.33880
14.10000	-0.63359	-2.35505
14.20000	-0.63953	-2.36266
14.30000	-0.64328	-2.35904
14.40000	-0.64766	-2.36010
14.50000	-0.65250	-2.36903
14.60000	-0.65859	-2.38209
14.70000	-0.66531	-2.40385
14.80000	-0.66984	-2.40397
14.90000	-0.67391	-2.41423
15.00000	-0.67859	-2.40838
15.10000	-0.68406	-2.43164
15.20000	-0.69062	-2.44241
15.30000	-0.69625	-2.45557
15.40000	-0.70016	-2.45165
15.50000	-0.70453	-2.45800
15.60000	-0.70953	-2.46682
15.70000	-0.71547	-2.47704
15.80000	-0.72109	-2.48889
15.90000	-0.72531	-2.49021
16.00000	-0.72937	-2.49722
16.10000	-0.73391	-2.49962
16.20000	-0.73906	-2.51772
16.30000	-0.74484	-2.52860
16.40000	-0.75219	-2.54059
16.50000	-0.75641	-2.55101
16.60000	-0.76094	-2.54733
16.70000	-0.76625	-2.55973
16.80000	-0.77250	-2.57290
16.90000	-0.77844	-2.58845
17.00000	-0.78281	-2.59208
17.10000	-0.78750	-2.59550
17.20000	-0.79250	-2.60720
17.30000	-0.79828	-2.61660
17.40000	-0.80547	-2.62893
17.50000	-0.81031	-2.64804
17.60000	-0.81391	-2.64421
17.70000	-0.81844	-2.64744
17.80000	-0.82375	-2.65837
17.90000	-0.83000	-2.66949
18.00000	-0.83516	-2.68490
18.10000	-0.83922	-2.68404
18.20000	-0.84344	-2.68782
18.30000	-0.84875	-2.69973
18.40000	-0.85453	-2.71196
18.50000	-0.86141	-2.73074
18.60000	-0.86656	-2.74356
18.70000	-0.87031	-2.73285
18.80000	-0.87469	-2.74312
18.90000	-0.87969	-2.74800
19.00000	-0.88609	-2.76761
19.10000	-0.89281	-2.78756
19.20000	-0.89656	-2.78577
19.30000	-0.90063	-2.78917
19.40000	-0.90516	-2.78691
19.50000	-0.91016	-2.80168
19.60000	-0.91641	-2.80895
19.70000	-0.92297	-2.83279
19.80000	-0.92719	-2.83504
19.90000	-0.93172	-2.84201
20.00000	-0.93672	-2.84527
20.10000	-0.94297	-2.85551
20.20000	-0.94891	-2.86908
20.30000	-0.95313	-2.87427
20.40000	-0.95734	-2.87367
20.50000	-0.96203	-2.88248
20.60000	-0.96719	-2.89024
20.70000	-0.97375	-2.90203
20.80000	-0.97984	-2.91690
20.90000	-0.98359	-2.91735
21.00000	-0.98781	-2.92601
21.10000	-0.99266	-2.94079
21.20000	-0.99859	-2.94570
21.30000	-1.00578	-2.96066
21.40000	-1.01016	-2.97226
21.50000	-1.01453	-2.96905
21.60000	-1.01938	-2.97744
21.70000	-1.02453	-2.98331
21.80000	-1.03094	-3.00271
21.90000	-1.03641	-3.01138
22.00000	-1.04031	-3.01640
22.10000	-1.04484	-3.01836
22.20000	-1.04984	-3.02668
22.30000	-1.05656	-3.04087
22.40000	-1.06312	-3.06099
22.50000	-1.06672	-3.05227
22.60000	-1.07078	-3.05784
22.70000	-1.07563	-3.06365
22.80000	-1.08094	-3.07542
22.90000	-1.08781	-3.09125
23.00000	-1.09359	-3.10882
23.10000	-1.09734	-3.10074
23.20000	-1.10203	-3.10899
23.30000	-1.10703	-3.12034
23.40000	-1.11297	-3.13328
23.50000	-1.11891	-3.14828
23.60000	-1.12313	-3.14822
23.70000	-1.12734	-3.15073
23.80000	-1.13219	-3.16042
23.90000	-1.13781	-3.17605
24.00000	-1.14500	-3.18457
24.10000	-1.15016	-3.20194
24.20000	-1.15391	-3.19947
24.30000	-1.15828	-3.20144
24.40000	-1.16328	-3.21377
24.50000	-1.16938	-3.23156
24.60000	-1.17563	-3.24329
24.70000	-1.18000	-3.24731
24.80000	-1.18453	-3.25065
24.90000	-1.18922	-3.25398
25.00000	-1.19422	-3.26325
25.10000	-1.20016	-3.27577
25.20000	-1.20656	-3.29085
25.30000	-1.21063	-3.29625
25.40000	-1.21516	-3.30310
25.50000	-1.22063	-3.31293
25.60000	-1.22781	-3.32252
25.70000	-1.23344	-3.33485
25.80000	-1.23703	-3.34997
25.90000	-1.24125	-3.33871
26.00000	-1.24609	-3.35309
26.10000	-1.25172	-3.36145
26.20000	-1.25938	-3.37941
26.30000	-1.26453	-3.40422
26.40000	-1.26797	-3.39526
26.50000	-1.27234	-3.40801
26.60000	-1.27719	-3.40736
26.70000	-1.28344	-3.42200
26.80000	-1.28969	-3.44752
26.90000	-1.29422	-3.44810
27.00000	-1.29828	-3.44998
27.10000	-1.30297	-3.46479
27.20000	-1.30844	-3.47259
27.30000	-1.31484	-3.48870
27.40000	-1.32031	-3.50280
27.50000	-1.32406	-3.50253
27.60000	-1.32828	-3.50360
27.70000	-1.33344	-3.51087
27.80000	-1.34016	-3.53662
27.90000	-1.34641	-3.54886
28.00000	-1.35078	-3.55031
28.10000	-1.35469	-3.55769
28.20000	-1.35938	-3.55289
28.30000	-1.36437	-3.56234
28.40000	-1.36984	-3.58189
28.50000	-1.37609	-3.59818
28.60000	-1.38047	-3.60516
28.70000	-1.38484	-3.60510
28.80000	-1.39000	-3.61901
28.90000	-1.39656	-3.63273
29.00000	-1.40281	-3.65301
29.10000	-1.40719	-3.65142
29.20000	-1.41125	-3.66403
29.30000	-1.41594	-3.66535
29.40000	-1.42109	-3.66711
29.50000	-1.42703	-3.69323
29.60000	-1.43344	-3.70488
29.70000	-1.43750	-3.70668
29.80000	-1.44188	-3.70727
29.90000	-1.44672	-3.71421
30.00000	-1.45266	-3.72832
30.10000	-1.45859	-3.74622
30.20000	-1.46312	-3.75415
30.30000	-1.46734	-3.75418
30.40000	-1.47203	-3.75876
30.50000	-1.47703	-3.76179
30.60000	-1.48344	-3.78137
30.70000	-1.49078	-3.80535
30.80000	-1.49484	-3.80083
30.90000	-1.49937	-3.80752
31.00000	-1.50438	-3.81187
31.10000	-1.51063	-3.82434
31.20000	-1.51641	-3.84124
31.30000	-1.52047	-3.84265
31.40000	-1.52484	-3.84223
31.50000	-1.52953	-3.85073
31.60000	-1.53469	-3.86248
31.70000	-1.54063	-3.87546
31.80000	-1.54672	-3.88838
31.90000	-1.55078	-3.88340
32.00000	-1.55516	-3.89537
32.10000	-1.55969	-3.90236
32.20000	-1.56547	-3.91788
32.30000	-1.57219	-3.92252
32.40000	-1.57656	-3.93131
32.50000	-1.58078	-3.93797
32.60000	-1.58516	-3.93401
32.70000	-1.59031	-3.95022
32.80000	-1.59578	-3.95701
32.90000	-1.60344	-3.97586
33.00000	-1.60781	-3.98500
33.10000	-1.61219	-3.98263
33.20000	-1.61703	-3.99582
33.30000	-1.62266	-4.00254
33.40000	-1.63031	-4.01536
33.50000	-1.63484	-4.02262
33.60000	-1.63891	-4.02404
33.70000	-1.64375	-4.02308
33.80000	-1.64953	-4.04185
33.90000	-1.65734	-4.06680
34.00000	-1.66234	-4.07939
34.10000	-1.66516	-4.06937
34.20000	-1.66953	-4.06862
34.30000	-1.67438	-4.07663
34.40000	-1.68016	-4.09524
34.50000	-1.68656	-4.11062
34.60000	-1.69109	-4.12400
34.70000	-1.69547	-4.12377
34.80000	-1.70016	-4.13608
34.90000	-1.70531	-4.13567
35.00000	-1.71125	-4.15546
35.10000	-1.71797	-4.17885
35.20000	-1.72188	-4.17733
35.30000	-1.72594	-4.17245
35.40000	-1.73094	-4.18204
35.50000	-1.73766	-4.20268
35.60000	-1.74453	-4.22612
35.70000	-1.74828	-4.22582
35.80000	-1.75203	-4.22126
35.90000	-1.75672	-4.23393
36.00000	-1.76187	-4.23897
36.10000	-1.76766	-4.24738
36.20000	-1.77375	-4.27153
36.30000	-1.77813	-4.27742
36.40000	-1.78250	-4.27476
36.50000	-1.78750	-4.28820
36.60000	-1.79375	-4.29787
36.70000	-1.80063	-4.31669
36.80000	-1.80469	-4.31769
36.90000	-1.80859	-4.32038
37.00000	-1.81312	-4.32765
37.10000	-1.81828	-4.34558
37.20000	-1.82422	-4.34848
37.30000	-1.83109	-4.37283
37.40000	-1.83516	-4.37923
37.50000	-1.83953	-4.37564
37.60000	-1.84469	-4.38590
37.70000	-1.85031	-4.39065
37.80000	-1.85672	-4.41324
37.90000	-1.86109	-4.42144
38.00000	-1.86547	-4.42303
38.10000	-1.87016	-4.42774
38.20000	-1.87516	-4.43622
38.30000	-1.88078	-4.45238
38.40000	-1.88797	-4.47001
38.50000	-1.89172	-4.47553
38.60000	-1.89594	-4.47876
38.70000	-1.90109	-4.48069
38.80000	-1.90750	-4.50335
38.90000	-1.91375	-4.52555
39.00000	-1.91812	-4.52524
39.10000	-1.92234	-4.52848
39.20000	-1.92703	-4.53379
39.30000	-1.93203	-4.54578
39.40000	-1.93750	-4.55387
39.50000	-1.94453	-4.57130
39.60000	-1.94891	-4.58167
39.70000	-1.95312	-4.58113
39.80000	-1.95844	-4.59359
39.90000	-1.96438	-4.60221
40.00000	-1.97063	-4.62887
40.10000	-1.97437	-4.63048
40.20000	-1.97859	-4.62939
40.30000	-1.98344	-4.63172
40.40000	-1.98859	-4.64088
40.50000	-1.99422	-4.65856
40.60000	-2.00125	-4.67663
40.70000	-2.00563	-4.68782
40.80000	-2.00984	-4.68933
40.90000	-2.01469	-4.69016
41.00000	-2.02000	-4.70088
41.10000	-2.02672	-4.71419
41.20000	-2.03156	-4.72965
41.30000	-2.03578	-4.72950
41.40000	-2.04031	-4.73822
41.50000	-2.04547	-4.75050
41.60000	-2.05141	-4.76383
41.70000	-2.05813	-4.77977
41.80000	-2.06203	-4.78110
41.90000	-2.06656	-4.79303
42.00000	-2.07156	-4.79697
42.10000	-2.07781	-4.80854
42.20000	-2.08391	-4.82371
42.30000	-2.08813	-4.83276
42.40000	-2.09219	-4.82974
42.50000	-2.09688	-4.83222
42.60000	-2.10203	-4.84472
42.70000	-2.10828	-4.86304
42.80000	-2.11625	-4.88715
42.90000	-2.12000	-4.88604
43.00000	-2.12406	-4.88043
43.10000	-2.12891	-4.89275
43.20000	-2.13438	-4.90713
43.30000	-2.13984	-4.91813
43.40000	-2.14406	-4.91618
43.50000	-2.14828	-4.92867
43.60000	-2.15313	-4.93432
43.70000	-2.15844	-4.94427
43.80000	-2.16438	-4.95492
43.90000	-2.17203	-4.98787
44.00000	-2.17625	-4.98922
44.10000	-2.18031	-4.98733
44.20000	-2.18469	-4.98948
44.30000	-2.19000	-4.99958
44.40000	-2.19656	-5.02021
44.50000	-2.20141	-5.02596
44.60000	-2.20563	-5.03268
44.70000	-2.21016	-5.03903
44.80000	-2.21531	-5.03920
44.90000	-2.22078	-5.06228
45.00000	-2.22734	-5.07272
45.10000	-2.23187	-5.07509
45.20000	-2.23641	-5.08078
45.30000	-2.24141	-5.09235
45.40000	-2.24719	-5.10369
45.50000	-2.25375	-5.12246
45.60000	-2.25875	-5.13266
45.70000	-2.26266	-5.12891
45.80000	-2.26703	-5.13020
45.90000	-2.27172	-5.13499
46.00000	-2.27734	-5.15272
46.10000	-2.28500	-5.17701
46.20000	-2.28906	-5.18074
46.30000	-2.29328	-5.18474
46.40000	-2.29828	-5.18320
46.50000	-2.30406	-5.19895
46.60000	-2.31047	-5.21900
46.70000	-2.31484	-5.22568
46.80000	-2.31875	-5.22677
46.90000	-2.32344	-5.23358
47.00000	-2.32875	-5.24143
47.10000	-2.33500	-5.26150
47.20000	-2.34312	-5.28383
47.30000	-2.34672	-5.28534
47.40000	-2.35047	-5.28396
47.50000	-2.35500	-5.28872
47.60000	-2.36078	-5.30484
47.70000	-2.36750	-5.32529
47.80000	-2.37203	-5.32996
47.90000	-2.37609	-5.32937
48.00000	-2.38078	-5.33803
48.10000	-2.38563	-5.35163
48.20000	-2.39094	-5.34808
48.30000	-2.39781	-5.37861
48.40000	-2.40219	-5.38281
48.50000	-2.40656	-5.38341
48.60000	-2.41172	-5.38909
48.70000	-2.41719	-5.39816
48.80000	-2.42375	-5.41859
48.90000	-2.42797	-5.42064
49.00000	-2.43203	-5.41843
49.10000	-2.43656	-5.42281
49.20000	-2.44156	-5.42972
49.30000	-2.44719	-5.44036
49.40000	-2.45484	-5.46690
49.50000	-2.45937	-5.46985
49.60000	-2.46344	-5.47811
49.70000	-2.46828	-5.47422
49.80000	-2.47391	-5.48667
49.90000	-2.48141	-5.51282
50.00000	-2.48594	-5.51733
50.10000	-2.49031	-5.51093
50.20000	-2.49516	-5.52539
50.30000	-2.50063	-5.53132
50.40000	-2.50813	-5.54425
50.50000	-2.51391	-5.57047
50.60000	-2.51641	-5.55061
50.70000	-2.52047	-5.55566
50.80000	-2.52531	-5.56696
50.90000	-2.53078	-5.58183
51.00000	-2.53797	-5.59867
51.10000	-2.54281	-5.61524
51.20000	-2.54672	-5.60779
51.30000	-2.55125	-5.61650
51.40000	-2.55578	-5.62376
51.50000	-2.56078	-5.63415
51.60000	-2.56766	-5.65967
51.70000	-2.57313	-5.67245
51.80000	-2.57766	-5.66980
51.90000	-2.58266	-5.67981
52.00000	-2.58891	-5.69419
52.10000	-2.59609	-5.71932
52.20000	-2.59953	-5.72013
52.30000	-2.60328	-5.71518
52.40000	-2.60766	-5.71586
52.50000	-2.61281	-5.72352
52.60000	-2.61844	-5.75163
52.70000	-2.62563	-5.76322
52.80000	-2.63016	-5.77059
52.90000	-2.63438	-5.77016
53.00000	-2.63922	-5.78034
53.10000	-2.64469	-5.79308
53.20000	-2.65094	-5.80606
53.30000	-2.65563	-5.81262
53.40000	-2.65984	-5.81714
53.50000	-2.66422	-5.83141
53.60000	-2.66938	-5.83168
53.70000	-2.67500	-5.84310
53.80000	-2.68266	-5.86220
53.90000	-2.68687	-5.87127
54.00000	-2.69063	-5.87575
54.10000	-2.69516	-5.87545
54.20000	-2.70062	-5.88507
54.30000	-2.70719	-5.90778
54.40000	-2.71250	-5.92299
54.50000	-2.71656	-5.92822
54.60000	-2.72109	-5.92420
54.70000	-2.72625	-5.93238
54.80000	-2.73188	-5.94800
54.90000	-2.73906	-5.96759
55.00000	-2.74328	-5.97848
55.10000	-2.74734	-5.97628
55.20000	-2.75234	-5.98171
55.30000	-2.75813	-6.00015
55.40000	-2.76484	-6.01666
55.50000	-2.76891	-6.01992
55.60000	-2.77297	-6.01782
55.70000	-2.77766	-6.02790
55.80000	-2.78281	-6.02628
55.90000	-2.78875	-6.04739
56.00000	-2.79641	-6.06947
56.10000	-2.80016	-6.07429
56.20000	-2.80406	-6.07291
56.30000	-2.80859	-6.07415
56.40000	-2.81391	-6.08575
56.50000	-2.82125	-6.10423
56.60000	-2.82641	-6.12094
56.70000	-2.83016	-6.11111
56.80000	-2.83469	-6.12161
56.90000	-2.83953	-6.12305
57.00000	-2.84516	-6.13751
57.10000	-2.85156	-6.15334
57.20000	-2.85625	-6.15792
57.30000	-2.86063	-6.15913
57.40000	-2.86547	-6.16547
57.50000	-2.87094	-6.17692
57.60000	-2.87781	-6.19966
57.70000	-2.88375	-6.21778
57.80000	-2.88766	-6.21125
57.90000	-2.89203	-6.21680
58.00000	-2.89734	-6.22497
58.10000	-2.90375	-6.24060
58.20000	-2.91016	-6.26109
58.30000	-2.91359	-6.26104
58.40000	-2.91766	-6.26532
58.50000	-2.92266	-6.26784
58.60000	-2.92844	-6.28680
58.70000	-2.93563	-6.31232
58.80000	-2.94016	-6.31858
58.90000	-2.94438	-6.31881
59.00000	-2.94922	-6.31990
59.10000	-2.95437	-6.33603
59.20000	-2.96000	-6.34440
59.30000	-2.96641	-6.36224
59.40000	-2.97031	-6.36435
59.50000	-2.97422	-6.36327
59.60000	-2.97875	-6.37332
59.70000	-2.98453	-6.38381
59.80000	-2.99187	-6.40716
59.90000	-2.99687	-6.41738
60.00000	-3.00078	-6.42360
60.10000	-3.00516	-6.42128
60.20000	-3.01016	-6.43256
60.30000	-3.01531	-6.43522
60.40000	-3.02219	-6.42458
60.50000	-3.02672	-6.46054
60.60000	-3.03109	-6.46238
60.70000	-3.03594	-6.46694
60.80000	-3.04141	-6.47713
60.90000	-3.04828	-6.51187
61.00000	-3.05297	-6.51455
61.10000	-3.05687	-6.51305
61.20000	-3.06141	-6.52392
61.30000	-3.06656	-6.52931
61.40000	-3.07234	-6.54698
61.50000	-3.07938	-6.56727
61.60000	-3.08359	-6.57352
61.70000	-3.08766	-6.57689
61.80000	-3.09250	-6.57542
61.90000	-3.09797	-6.58487
62.00000	-3.10391	-6.60112
62.10000	-3.10922	-6.61066
62.20000	-3.11359	-6.61268
62.30000	-3.11781	-6.61696
62.40000	-3.12266	-6.62575
62.50000	-3.12828	-6.64305
62.60000	-3.13594	-6.65874
62.70000	-3.14047	-6.66492
62.80000	-3.14453	-6.67127
62.90000	-3.14922	-6.68098
63.00000	-3.15469	-6.68459
63.10000	-3.16125	-6.69940
63.20000	-3.16641	-6.71503
63.30000	-3.17047	-6.71488
63.40000	-3.17500	-6.72091
63.50000	-3.17984	-6.72416
63.60000	-3.18516	-6.73653
63.70000	-3.19203	-6.75648
63.80000	-3.19781	-6.77258
63.90000	-3.20203	-6.77089
64.00000	-3.20687	-6.77629
64.10000	-3.21219	-6.79078
64.20000	-3.21922	-6.80417
64.30000	-3.22375	-6.81980
64.40000	-3.22750	-6.81193
64.50000	-3.23203	-6.81493
64.60000	-3.23703	-6.82787
64.70000	-3.24250	-6.83000
64.80000	-3.24906	-6.85103
64.90000	-3.25406	-6.86994
65.00000	-3.25797	-6.86039
65.10000	-3.26250	-6.86850
65.20000	-3.26750	-6.87642
65.30000	-3.27406	-6.89012
65.40000	-3.27984	-6.90733
65.50000	-3.28391	-6.91101
65.60000	-3.28828	-6.91125
65.70000	-3.29328	-6.91668
65.80000	-3.29922	-6.93184
65.90000	-3.30609	-6.95691
66.00000	-3.31062	-6.96353
66.10000	-3.31469	-6.96606
66.20000	-3.31953	-6.96283
66.30000	-3.32469	-6.97631
66.40000	-3.33156	-6.99424
66.50000	-3.33703	-7.01291
66.60000	-3.34141	-7.00877
66.70000	-3.34594	-7.01681
66.80000	-3.35141	-7.03618
66.90000	-3.35734	-7.04253
67.00000	-3.36438	-7.06518
67.10000	-3.36781	-7.05696
67.20000	-3.37203	-7.06058
67.30000	-3.37672	-7.06212
67.40000	-3.38188	-7.07340
67.50000	-3.38812	-7.08439
67.60000	-3.39313	-7.09593
67.70000	-3.39734	-7.10173
67.80000	-3.40172	-7.09999
67.90000	-3.40688	-7.11623
68.00000	-3.41219	-7.12338
68.10000	-3.41953	-7.14554
68.20000	-3.42469	-7.16059
68.30000	-3.42844	-7.16060
68.40000	-3.43281	-7.16424
68.50000	-3.43813	-7.16919
68.60000	-3.44531	-7.19105
68.70000	-3.45063	-7.20985
68.80000	-3.45469	-7.21351
68.90000	-3.45922	-7.21617
69.00000	-3.46422	-7.22317
69.10000	-3.46969	-7.23580
69.20000	-3.47625	-7.25687
69.30000	-3.48109	-7.26156
69.40000	-3.48516	-7.26505
69.50000	-3.49000	-7.26952
69.60000	-3.49531	-7.28584
69.70000	-3.50188	-7.29913
69.80000	-3.50734	-7.31914
69.90000	-3.51109	-7.31771
70.00000	-3.51547	-7.31882
70.10000	-3.52031	-7.32598
70.20000	-3.52594	-7.34051
70.30000	-3.53328	-7.36075
70.40000	-3.53812	-7.36450
70.50000	-3.54219	-7.37535
70.60000	-3.54703	-7.38619
70.70000	-3.55219	-7.38908
70.80000	-3.55844	-7.40114
70.90000	-3.56391	-7.41880
71.00000	-3.56797	-7.42069
71.10000	-3.57250	-7.42794
71.20000	-3.57750	-7.43900
71.30000	-3.58297	-7.45011
71.40000	-3.59031	-7.47037
71.50000	-3.59500	-7.47872
71.60000	-3.59875	-7.47962
71.70000	-3.60344	-7.48624
71.80000	-3.60891	-7.49892
71.90000	-3.61562	-7.51880
72.00000	-3.62078	-7.53063
72.10000	-3.62484	-7.53343
72.20000	-3.62922	-7.53452
72.30000	-3.63438	-7.54176
72.40000	-3.63953	-7.55623
72.50000	-3.64672	-7.58124
72.60000	-3.65172	-7.58972
72.70000	-3.65563	-7.58978
72.80000	-3.66016	-7.59627
72.90000	-3.66531	-7.60047
73.00000	-3.67250	-7.62442
73.10000	-3.67781	-7.63891
73.20000	-3.68172	-7.64039
73.30000	-3.68594	-7.64054
73.40000	-3.69078	-7.64632
73.50000	-3.69609	-7.65661
73.60000	-3.70297	-7.67775
73.70000	-3.70797	-7.68779
73.80000	-3.71219	-7.70033
73.90000	-3.71688	-7.70033
74.00000	-3.72219	-7.71352
74.10000	-3.72906	-7.73251
74.20000	-3.73453	-7.75481
74.30000	-3.73844	-7.74346
74.40000	-3.74281	-7.75034
74.50000	-3.74797	-7.75766
74.60000	-3.75391	-7.77871
74.70000	-3.76250	-7.80965
74.80000	-3.76609	-7.81498
74.90000	-3.76984	-7.80711
75.00000	-3.77484	-7.82068
75.10000	-3.77984	-7.84060
75.20000	-3.78516	-7.84172
75.30000	-3.78984	-7.84930
75.40000	-3.79422	-7.85909
75.50000	-3.79875	-7.86278
75.60000	-3.80375	-7.87294
75.70000	-3.80937	-7.88460
75.80000	-3.81703	-7.90660
75.90000	-3.82266	-7.92555
76.00000	-3.82641	-7.92140
76.10000	-3.83094	-7.92684
76.20000	-3.83625	-7.93745
76.30000	-3.84234	-7.95222
76.40000	-3.84719	-7.95889
76.50000	-3.85125	-7.96590
76.60000	-3.85578	-7.97369
76.70000	-3.86078	-7.97627
76.80000	-3.86688	-7.98934
76.90000	-3.87344	-8.01220
77.00000	-3.87859	-8.02401
77.10000	-3.88266	-8.03053
77.20000	-3.88734	-8.04021
77.30000	-3.89250	-8.04179
77.40000	-3.89891	-8.05505
77.50000	-3.90484	-8.07702
77.60000	-3.90891	-8.07292
77.70000	-3.91297	-8.08351
77.80000	-3.91766	-8.08972
77.90000	-3.92281	-8.09810
78.00000	-3.92906	-8.10953
78.10000	-3.93438	-8.13119
78.20000	-3.93859	-8.12915
78.30000	-3.94328	-8.14193
78.40000	-3.94828	-8.14251
78.50000	-3.95453	-8.15849
78.60000	-3.96047	-8.18184
78.70000	-3.96500	-8.18653
78.80000	-3.96922	-8.18638
78.90000	-3.97391	-8.19177
79.00000	-3.97922	-8.20118
79.10000	-3.98563	-8.22000
79.20000	-3.99141	-8.23704
79.30000	-3.99578	-8.23569
79.40000	-4.00063	-8.23859
79.50000	-4.00625	-8.25538
79.60000	-4.01297	-8.27403
79.70000	-4.01813	-8.28339
79.80000	-4.02203	-8.28500
79.90000	-4.02625	-8.28746
80.00000	-4.03109	-8.29666
80.10000	-4.03609	-8.30488
80.20000	-4.04281	-8.31847
80.30000	-4.04906	-8.34394
80.40000	-4.05281	-8.33931
80.50000	-4.05719	-8.34061
80.60000	-4.06266	-8.35823
80.70000	-4.06922	-8.36782
80.80000	-4.07453	-8.38387
80.90000	-4.07844	-8.39189
81.00000	-4.08297	-8.38403
81.10000	-4.08797	-8.39841
81.20000	-4.09328	-8.41065
81.30000	-4.09984	-8.42222
81.40000	-4.10531	-8.43408
81.50000	-4.10938	-8.43581
81.60000	-4.11422	-8.44146
81.70000	-4.11953	-8.45914
81.80000	-4.12609	-8.47043
81.90000	-4.13172	-8.49674
82.00000	-4.13531	-8.49291
82.10000	-4.13922	-8.49656
82.20000	-4.14391	-8.49626
82.30000	-4.14906	-8.50594
82.40000	-4.15578	-8.51947
82.50000	-4.16203	-8.54714
82.60000	-4.16609	-8.55101
82.70000	-4.17063	-8.55746
82.80000	-4.17609	-8.56298
82.90000	-4.18281	-8.58467
83.00000	-4.18891	-8.60806
83.10000	-4.19281	-8.60559
83.20000	-4.19734	-8.61009
83.30000	-4.20281	-8.62147
83.40000	-4.20875	-8.63811
83.50000	-4.21687	-8.66053
83.60000	-4.22016	-8.67325
83.70000	-4.22328	-8.65727
83.80000	-4.22781	-8.65411
83.90000	-4.23266	-8.67635
84.00000	-4.23891	-8.69325
84.10000	-4.24484	-8.70647
84.20000	-4.24922	-8.71383
84.30000	-4.25359	-8.71919
84.40000	-4.25859	-8.72334
84.50000	-4.26391	-8.74220
84.60000	-4.27031	-8.75169
84.70000	-4.27563	-8.77366
84.80000	-4.27938	-8.77400
84.90000	-4.28391	-8.77264
85.00000	-4.28922	-8.78525
85.10000	-4.29656	-8.80172
85.20000	-4.30266	-8.82771
85.30000	-4.30625	-8.82626
85.40000	-4.31047	-8.82681
85.50000	-4.31531	-8.82834
85.60000	-4.32031	-8.84050
85.70000	-4.32688	-8.85910
85.80000	-4.33250	-8.87775
85.90000	-4.33641	-8.87747
86.00000	-4.34094	-8.87792
86.10000	-4.34625	-8.89587
86.20000	-4.35250	-8.90990
86.30000	-4.35844	-8.92524
86.40000	-4.36266	-8.93054
86.50000	-4.36703	-8.93140
86.60000	-4.37187	-8.94541
86.70000	-4.37750	-8.95467
86.80000	-4.38469	-8.97264
86.90000	-4.38953	-8.98943
87.00000	-4.39328	-8.98925
87.10000	-4.39797	-8.99265
87.20000	-4.40344	-9.00213
87.30000	-4.40953	-9.02849
87.40000	-4.41500	-9.03557
87.50000	-4.41922	-9.04298
87.60000	-4.42359	-9.04128
87.70000	-4.42859	-9.04960
87.80000	-4.43422	-9.06404
87.90000	-4.44125	-9.08924
88.00000	-4.44641	-9.10270
88.10000	-4.44984	-9.10421
88.20000	-4.45422	-9.10156
88.30000	-4.45922	-9.11385
88.40000	-4.46609	-9.13037
88.50000	-4.47219	-9.15424
88.60000	-4.47625	-9.15515
88.70000	-4.48063	-9.15451
88.80000	-4.48563	-9.17042
88.90000	-4.49109	-9.17922
89.00000	-4.49703	-9.19056
89.10000	-4.50266	-9.20917
89.20000	-4.50672	-9.21403
89.30000	-4.51109	-9.21467
89.40000	-4.51609	-9.22131
89.50000	-4.52234	-9.23813
89.60000	-4.52875	-9.26370
89.70000	-4.53313	-9.27012
89.80000	-4.53766	-9.26860
89.90000	-4.54250	-9.28270
90.00000	-4.54781	-9.29264
90.10000	-4.55422	-9.30833
90.20000	-4.55938	-9.32380
90.30000	-4.56344	-9.32628
90.40000	-4.56828	-9.33061
90.50000	-4.57391	-9.34664
90.60000	-4.58109	-9.36801
90.70000	-4.58625	-9.37570
90.80000	-4.59000	-9.37804
90.90000	-4.59422	-9.38544
91.00000	-4.59875	-9.38906
91.10000	-4.60406	-9.39893
91.20000	-4.61000	-9.41650
91.30000	-4.61594	-9.43879
91.40000	-4.62016	-9.44196
91.50000	-4.62484	-9.44598
91.60000	-4.63047	-9.46224
91.70000	-4.63703	-9.47557
91.80000	-4.64219	-9.49294
91.90000	-4.64609	-9.48899
92.00000	-4.65031	-9.49594
92.10000	-4.65516	-9.50414
92.20000	-4.66063	-9.51446
92.30000	-4.66719	-9.53741
92.40000	-4.67297	-9.55070
92.50000	-4.67672	-9.55265
92.60000	-4.68109	-9.55762
92.70000	-4.68594	-9.56612
92.80000	-4.69250	-9.58206
92.90000	-4.69938	-9.60794
93.00000	-4.70359	-9.61426
93.10000	-4.70797	-9.62150
93.20000	-4.71266	-9.61623
93.30000	-4.71813	-9.63337
93.40000	-4.72422	-9.64390
93.50000	-4.72969	-9.65595
93.60000	-4.73375	-9.66774
93.70000	-4.73844	-9.66980
93.80000	-4.74344	-9.68027
93.90000	-4.74891	-9.69487
94.00000	-4.75516	-9.71048
94.10000	-4.75984	-9.71661
94.20000	-4.76406	-9.71930
94.30000	-4.76875	-9.72422
94.40000	-4.77422	-9.72945
94.50000	-4.78078	-9.75105
94.60000	-4.78625	-9.77757
94.70000	-4.79016	-9.76461
94.80000	-4.79453	-9.77370
94.90000	-4.79938	-9.77650
95.00000	-4.80500	-9.79347
95.10000	-4.81156	-9.81329
95.20000	-4.81641	-9.81755
95.30000	-4.82094	-9.82429
95.40000	-4.82578	-9.83554
95.50000	-4.83094	-9.84391
95.60000	-4.83750	-9.86062
95.70000	-4.84344	-9.88068
95.80000	-4.84719	-9.87921
95.90000	-4.85172	-9.88451
96.00000	-4.85688	-9.89745
96.10000	-4.86344	-9.90630
96.20000	-4.86984	-9.93452
96.30000	-4.87359	-9.93153
96.40000	-4.87750	-9.92789
96.50000	-4.88203	-9.94594
96.60000	-4.88703	-9.94790
96.70000	-4.89313	-9.95755
96.80000	-4.90000	-9.99017
96.90000	-4.90422	-9.99694
97.00000	-4.90875	-9.99840
97.10000	-4.91391	-10.00131
97.20000	-4.92094	-10.02865
97.30000	-4.92625	-10.03595
97.40000	-4.93016	-10.03511
97.50000	-4.93438	-10.04272
97.60000	-4.93937	-10.04700
97.70000	-4.94453	-10.05785
97.80000	-4.95094	-10.07653
97.90000	-4.95656	-10.08740
98.00000	-4.96047	-10.09285
98.10000	-4.96500	-10.09691
98.20000	-4.97016	-10.10658
98.30000	-4.97656	-10.11990
98.40000	-4.98297	-10.14773
98.50000	-4.98703	-10.14991
98.60000	-4.99109	-10.14456
98.70000	-4.99547	-10.14893
98.80000	-5.00063	-10.16529
98.90000	-5.00687	-10.17653
99.00000	-5.01297	-10.20157
99.10000	-5.01687	-10.19669
99.20000	-5.02125	-10.20138
99.30000	-5.02641	-10.21409
99.40000	-5.03313	-10.22321
99.50000	-5.04078	-10.26373
99.60000	-5.04500	-10.26977
99.70000	-5.04922	-10.26743
99.80000	-5.05406	-10.26597
99.90000	-5.05969	-10.29000
100.00000	-5.06625	-10.30636
100.10000	-5.07125	-10.32629
100.20000	-5.07453	-10.31072
100.30000	-5.07891	-10.31843
100.40000	-5.08406	-10.33128
100.50000	-5.09031	-10.34687
100.60000	-5.09625	-10.36561
100.70000	-5.10031	-10.36705
100.80000	-5.10438	-10.37395
100.90000	-5.10906	-10.37488
101.00000	-5.11438	-10.39372
101.10000	-5.12031	-10.40310
101.20000	-5.12719	-10.43726
101.30000	-5.13156	-10.43069
101.40000	-5.13609	-10.43754
101.50000	-5.14094	-10.44204
101.60000	-5.14672	-10.46314
101.70000	-5.15250	-10.47620
101.80000	-5.15703	-10.47503
101.90000	-5.16125	-10.48018
102.00000	-5.16578	-10.49042
102.10000	-5.17109	-10.49614
102.20000	-5.17703	-10.51602
102.30000	-5.18375	-10.54365
102.40000	-5.18797	-10.54239
102.50000	-5.19234	-10.54019
102.60000	-5.19750	-10.54810
102.70000	-5.20344	-10.56822
102.80000	-5.20953	-10.58845
102.90000	-5.21375	-10.58122
103.00000	-5.21797	-10.59126
103.10000	-5.22250	-10.59538
103.20000	-5.22781	-10.61128
103.30000	-5.23422	-10.61402
103.40000	-5.24125	-10.64991
103.50000	-5.24516	-10.65333
103.60000	-5.24953	-10.64843
103.70000	-5.25438	-10.66927
103.80000	-5.25984	-10.67255
103.90000	-5.26563	-10.68918
104.00000	-5.27031	-10.70001
104.10000	-5.27484	-10.70201
104.20000	-5.27969	-10.70925
104.30000	-5.28500	-10.71642
104.40000	-5.29125	-10.73357
104.50000	-5.29766	-10.75563
104.60000	-5.30141	-10.75204
104.70000	-5.30563	-10.75851
104.80000	-5.31047	-10.76458
104.90000	-5.31625	-10.77609
105.00000	-5.32313	-10.80041
105.10000	-5.32734	-10.80114
105.20000	-5.33172	-10.80620
105.30001	-5.33656	-10.79980
105.40001	-5.34219	-10.82412
105.50001	-5.34813	-10.83488
105.60001	-5.35391	-10.85784
105.70001	-5.35781	-10.85162
105.80001	-5.36203	-10.85424
105.90001	-5.36688	-10.86034
106.00001	-5.37266	-10.87773
106.10001	-5.38031	-10.90291
106.20001	-5.38516	-10.92082
106.30001	-5.38922	-10.91091
106.40001	-5.39406	-10.92522
106.50001	-5.39953	-10.93075
106.60001	-5.40609	-10.95132
106.70001	-5.41125	-10.97125
106.80001	-5.41484	-10.96178
106.90001	-5.41922	-10.97109
107.00001	-5.42422	-10.98141
107.10001	-5.42984	-10.99136
107.20001	-5.43672	-11.01988
107.30001	-5.44141	-11.02858
107.40001	-5.44563	-11.02780
107.50001	-5.45047	-11.03890
107.60001	-5.45609	-11.05330
107.70001	-5.46328	-11.07108
107.80001	-5.46859	-11.08966
107.90001	-5.47172	-11.08326
108.00001	-5.47594	-11.08205
108.10001	-5.48063	-11.08560
108.20001	-5.48625	-11.09086
108.30001	-5.49250	-11.11761
108.40001	-5.49750	-11.12655
108.50001	-5.50188	-11.12544
108.60001	-5.50672	-11.14752
108.70001	-5.51188	-11.14847
108.80001	-5.51781	-11.15376
108.90001	-5.52469	-11.18994
109.00001	-5.52891	-11.17871
109.10001	-5.53328	-11.18785
109.20001	-5.53844	-11.19716
109.30001	-5.54453	-11.21125
109.40001	-5.55016	-11.23082
109.50001	-5.55406	-11.23481
109.60001	-5.55828	-11.22694
109.70001	-5.56297	-11.23960
109.80001	-5.56813	-11.24546
109.90001	-5.57406	-11.26859
110.00001	-5.58063	-11.29189
110.10001	-5.58484	-11.29616
110.20001	-5.58922	-11.28945
110.30001	-5.59406	-11.30882
110.40001	-5.59969	-11.32102
110.50001	-5.60672	-11.33293
110.60001	-5.61141	-11.34382
110.70001	-5.61563	-11.34176
110.80001	-5.62016	-11.34688
110.90001	-5.62547	-11.35119
111.00001	-5.63156	-11.37588
111.10001	-5.63781	-11.39691
111.20001	-5.64172	-11.39390
111.30001	-5.64609	-11.39728
111.40001	-5.65109	-11.40428
111.50001	-5.65656	-11.41726
111.60001	-5.66313	-11.43637
111.70001	-5.66797	-11.43557
111.80001	-5.67234	-11.44950
111.90001	-5.67687	-11.45432
112.00001	-5.68188	-11.46445
112.10001	-5.68781	-11.47601
112.20001	-5.69484	-11.50244
112.30001	-5.69906	-11.50465
112.40001	-5.70313	-11.50973
112.50001	-5.70797	-11.51603
112.60001	-5.71344	-11.52878
112.70001	-5.72000	-11.54796
112.80001	-5.72438	-11.55510
112.90001	-5.72875	-11.56456
113.00001	-5.73359	-11.57171
113.10001	-5.73859	-11.58000
113.20001	-5.74406	-11.59398
113.30001	-5.75078	-11.62115
113.40001	-5.75563	-11.62322
113.50001	-5.76000	-11.62930
113.60001	-5.76500	-11.64186
113.70001	-5.77094	-11.65060
113.80001	-5.77766	-11.68071
113.90001	-5.78172	-11.67979
114.00001	-5.78562	-11.67893
114.10001	-5.79000	-11.67688
114.20001	-5.79500	-11.68967
114.30001	-5.80078	-11.69842
114.40001	-5.80750	-11.72142
114.50001	-5.81156	-11.73052
114.60001	-5.81563	-11.72630
114.70001	-5.82016	-11.72813
114.80001	-5.82531	-11.73953
114.90001	-5.83250	-11.76064
115.00001	-5.83813	-11.77624
115.10001	-5.84234	-11.77499
115.20001	-5.84719	-11.78074
115.30001	-5.85250	-11.78821
115.40001	-5.85891	-11.80391
115.50001	-5.86609	-11.83436
115.60001	-5.86953	-11.82927
115.70001	-5.87375	-11.82474
115.80001	-5.87875	-11.83683
115.90001	-5.88453	-11.85024
116.00001	-5.89109	-11.86181
116.10001	-5.89516	-11.87113
116.20001	-5.89938	-11.87192
116.30001	-5.90406	-11.88021
116.40001	-5.90937	-11.89269
116.50001	-5.91531	-11.90997
116.60001	-5.92203	-11.93176
116.70001	-5.92563	-11.93055
116.80001	-5.92969	-11.92523
116.90001	-5.93453	-11.93695
117.00001	-5.94062	-11.95196
117.10001	-5.94766	-11.97946
117.20001	-5.95187	-11.98408
117.30001	-5.95594	-11.98136
117.40001	-5.96078	-11.98693
117.50001	-5.96609	-12.00612
117.60001	-5.97156	-12.00250
117.70001	-5.97844	-12.03348
117.80001	-5.98250	-12.03569
117.90001	-5.98672	-12.03075
118.00001	-5.99141	-12.03886
118.10001	-5.99687	-12.05165
118.20001	-6.00375	-12.06977
118.30001	-6.00891	-12.08434
118.40001	-6.01281	-12.07581
118.50001	-6.01750	-12.08615
118.60001	-6.02281	-12.09749
118.70001	-6.02937	-12.11918
118.80001	-6.03578	-12.12694
118.90001	-6.03953	-12.12834
119.00001	-6.04359	-12.13459
119.10001	-6.04875	-12.13739
119.20001	-6.05437	-12.15778
119.30001	-6.06109	-12.17438
119.40001	-6.06563	-12.18931
119.50001	-6.06969	-12.18270
119.60001	-6.07438	-12.19526
119.70001	-6.07953	-12.20040
119.80001	-6.08531	-12.21708
119.90001	-6.09219	-12.23501
120.00001	-6.09578	-12.23831
120.10001	-6.10000	-12.23324
120.20001	-6.10500	-12.25104
120.30001	-6.11094	-12.25871
120.40001	-6.11750	-12.28119
120.50001	-6.12219	-12.28797
120.60001	-6.12641	-12.29080
120.70001	-6.13109	-12.29357
120.80001	-6.13609	-12.30879
120.90001	-6.14172	-12.31767
121.00001	-6.14875	-12.34599
121.10001	-6.15281	-12.34597
121.20001	-6.15688	-12.34529
121.30001	-6.16188	-12.34871
121.40001	-6.16750	-12.36761
121.50001	-6.17438	-12.38461
121.60001	-6.17875	-12.38985
121.70001	-6.18281	-12.39357
121.80001	-6.18766	-12.39121
121.90001	-6.19266	-12.40849
122.00001	-6.19891	-12.41969
122.10001	-6.20594	-12.44343
122.20001	-6.20969	-12.44165
122.30001	-6.21406	-12.45401
122.40001	-6.21891	-12.45839
122.50001	-6.22438	-12.47018
122.60001	-6.23109	-12.49243
122.70001	-6.23609	-12.49949
122.80001	-6.24000	-12.49986
122.90001	-6.24453	-12.50546
123.00001	-6.24953	-12.51115
123.10001	-6.25516	-12.52469
123.20001	-6.26156	-12.54765
123.30001	-6.26594	-12.55256
123.40001	-6.27047	-12.54700
123.50001	-6.27547	-12.55511
123.60001	-6.28141	-12.56984
123.70001	-6.28828	-12.59587
123.80001	-6.29281	-12.60616
123.90001	-6.29672	-12.59280
124.00001	-6.30141	-12.60043
124.10001	-6.30625	-12.60907
124.20001	-6.31219	-12.63194
124.30001	-6.31953	-12.65337
124.40001	-6.32375	-12.65760
124.50001	-6.32797	-12.64818
124.60001	-6.33297	-12.66553
124.70001	-6.33906	-12.67850
124.80001	-6.34516	-12.69516
124.90001	-6.34906	-12.69794
125.00001	-6.35297	-12.69479
125.10001	-6.35734	-12.70016
125.20001	-6.36234	-12.71364
125.30001	-6.36797	-12.71882
125.40001	-6.37500	-12.74969
125.50001	-6.38000	-12.76851
125.60001	-6.38438	-12.75889
125.70001	-6.38891	-12.76580
125.80001	-6.39438	-12.77865
125.90001	-6.40078	-12.79338
126.00001	-6.40547	-12.81179
126.10001	-6.40953	-12.80741
126.20001	-6.41406	-12.80846
126.30001	-6.41906	-12.81427
126.40001	-6.42453	-12.83229
126.50001	-6.43109	-12.85479
126.60001	-6.43578	-12.85845
126.70001	-6.44031	-12.85925
126.80001	-6.44547	-12.87959
126.90001	-6.45172	-12.89008
127.00001	-6.45859	-12.91214
127.10001	-6.46297	-12.92083
127.20001	-6.46703	-12.92001
127.30001	-6.47156	-12.91979
127.40001	-6.47656	-12.92804
127.50001	-6.48188	-12.94372
127.60001	-6.48859	-12.96632
127.70001	-6.49281	-12.97245
127.80001	-6.49719	-12.96934
127.90001	-6.50187	-12.97527
128.00001	-6.50750	-12.99061
128.10001	-6.51469	-13.02017
128.20001	-6.51906	-13.02125
128.30001	-6.52328	-13.01978
128.40001	-6.52781	-13.02967
128.50001	-6.53281	-13.02878
128.60001	-6.53828	-13.04505
128.70001	-6.54500	-13.06377
128.80001	-6.54969	-13.07742
128.90001	-6.55391	-13.07871
129.00001	-6.55844	-13.08174
129.10001	-6.56375	-13.08546
129.20001	-6.57047	-13.10829
129.30001	-6.57578	-13.12666
129.40001	-6.58000	-13.12775
129.50001	-6.58453	-13.12287
129.60001	-6.58969	-13.13389
129.70001	-6.59547	-13.14439
129.80001	-6.60234	-13.16408
129.90001	-6.60672	-13.16748
130.00001	-6.61109	-13.16511
130.10001	-6.61625	-13.17619
130.20001	-6.62219	-13.20203
130.30001	-6.62906	-13.22392
130.40001	-6.63328	-13.22081
130.50001	-6.63688	-13.21855
130.60001	-6.64094	-13.21650
130.70001	-6.64531	-13.21705
130.80001	-6.65047	-13.22160
130.90001	-6.65766	-13.24524
131.00001	-6.66328	-13.26410
131.10001	-6.66766	-13.25860
131.20001	-6.67266	-13.26529
131.30001	-6.67859	-13.28017
131.40001	-6.68609	-13.30802
131.50001	-6.69031	-13.30004
131.60001	-6.69406	-13.29936
131.70001	-6.69875	-13.30312
131.80001	-6.70406	-13.31652
131.90001	-6.71000	-13.32649
132.00001	-6.71828	-13.36409
132.10001	-6.72156	-13.35432
132.20001	-6.72500	-13.35142
132.30001	-6.72922	-13.34983
132.40001	-6.73422	-13.35599
132.50001	-6.74094	-13.37077
132.60001	-6.74641	-13.39332
132.70001	-6.75047	-13.39601
132.80001	-6.75500	-13.39875
132.90001	-6.76031	-13.40945
133.00001	-6.76594	-13.41585
133.10001	-6.77297	-13.44378
133.20001	-6.77750	-13.45302
133.30001	-6.78156	-13.45637
133.40001	-6.78641	-13.45644
133.50001	-6.79172	-13.47435
133.60001	-6.79859	-13.48824
133.70001	-6.80344	-13.49732
133.80001	-6.80750	-13.50167
133.90001	-6.81187	-13.50013
134.00001	-6.81672	-13.50549
134.10001	-6.82250	-13.51454
134.20001	-6.82953	-13.53818
134.30001	-6.83359	-13.54485
134.40001	-6.83766	-13.54722
134.50001	-6.84250	-13.55242
134.60001	-6.84828	-13.56028
134.70001	-6.85563	-13.58821
134.80001	-6.86031	-13.59811
134.90001	-6.86437	-13.60450
135.00001	-6.86875	-13.60875
135.10001	-6.87359	-13.60641
135.20001	-6.87953	-13.62644
135.30001	-6.88703	-13.65965
135.40001	-6.89125	-13.65888
135.50001	-6.89516	-13.65268
135.60001	-6.89984	-13.65805
135.70001	-6.90516	-13.66438
135.80001	-6.91188	-13.69365
135.90001	-6.91672	-13.70892
136.00001	-6.92062	-13.70056
136.10001	-6.92500	-13.70202
136.20001	-6.93000	-13.70914
136.30001	-6.93578	-13.73073
136.40001	-6.94266	-13.74505
136.50001	-6.94781	-13.75848
136.60001	-6.95203	-13.76668
136.70001	-6.95672	-13.77068
136.80001	-6.96234	-13.78534
136.90001	-6.96906	-13.80384
137.00001	-6.97375	-13.81097
137.10001	-6.97766	-13.81115
137.20001	-6.98203	-13.80671
137.30001	-6.98672	-13.82184
137.40001	-6.99203	-13.82641
137.50001	-6.99828	-13.84781
137.60001	-7.00375	-13.86268
137.70001	-7.00813	-13.86563
137.80001	-7.01312	-13.86552
137.90001	-7.01844	-13.87681
138.00001	-7.02484	-13.89482
138.10001	-7.03016	-13.90221
138.20001	-7.03422	-13.90756
138.30001	-7.03844	-13.90889
138.40001	-7.04328	-13.91073
138.50001	-7.04891	-13.92000
138.60001	-7.05609	-13.94364
138.70001	-7.06078	-13.95684
138.80001	-7.06484	-13.95069
138.90001	-7.06969	-13.94682
139.00001	-7.07531	-13.96121
139.10001	-7.08281	-13.98551
139.20001	-7.08797	-13.99758
139.30001	-7.09172	-13.99125
139.40001	-7.09609	-13.99540
139.50001	-7.10094	-13.99675
139.60001	-7.10594	-14.01149
139.70001	-7.11203	-14.01921
139.80001	-7.11688	-14.02514
139.90001	-7.12125	-14.03136
140.00001	-7.12625	-14.02940
140.10001	-7.13234	-14.03977
140.20001	-7.13969	-14.07394
140.30001	-7.14438	-14.08949
140.40001	-7.14844	-14.06715
140.50001	-7.15297	-14.08311
140.60001	-7.15812	-14.08323
140.70001	-7.16391	-14.10404
140.80001	-7.17109	-14.13216
140.90001	-7.17484	-14.12965
141.00001	-7.17859	-14.12852
141.10001	-7.18313	-14.13086
141.20001	-7.18828	-14.14736
141.30001	-7.19500	-14.16716
141.40001	-7.20031	-14.17597
141.50001	-7.20438	-14.18296
141.60001	-7.20859	-14.17969
141.70001	-7.21344	-14.19078
141.80001	-7.21906	-14.19526
141.90001	-7.22594	-14.22521
142.00001	-7.23109	-14.23810
142.10001	-7.23531	-14.23758
142.20001	-7.23984	-14.24060
142.30001	-7.24500	-14.25380
142.40001	-7.25141	-14.26263
142.50001	-7.25734	-14.27959
142.60001	-7.26156	-14.29455
142.70001	-7.26563	-14.29077
142.80001	-7.27047	-14.30091
142.90001	-7.27594	-14.30925
143.00001	-7.28313	-14.33568
143.10001	-7.28797	-14.34594
143.20001	-7.29187	-14.34284
143.30001	-7.29656	-14.34649
143.40001	-7.30172	-14.35721
143.50001	-7.30859	-14.37388
143.60001	-7.31422	-14.39489
143.70001	-7.31844	-14.39073
143.80001	-7.32281	-14.40549
143.90001	-7.32766	-14.40719
144.00001	-7.33297	-14.41781
144.10001	-7.34031	-14.43987
144.20001	-7.34500	-14.45250
144.30001	-7.34875	-14.45038
144.40001	-7.35313	-14.44341
144.50001	-7.35828	-14.44864
144.60001	-7.36531	-14.47996
144.70001	-7.37078	-14.49236
144.80001	-7.37500	-14.48797
144.90001	-7.37953	-14.49006
145.00001	-7.38422	-14.49463
145.10001	-7.38953	-14.50185
145.20001	-7.39609	-14.52207
145.30001	-7.40109	-14.52877
145.40001	-7.40516	-14.51867
145.50001	-7.40969	-14.53100
145.60001	-7.41500	-14.53897
145.70001	-7.42187	-14.55719
145.80001	-7.42750	-14.57454
145.90001	-7.43156	-14.57094
146.00001	-7.43594	-14.56612
146.10001	-7.44094	-14.57614
146.20001	-7.44656	-14.59456
146.30001	-7.45312	-14.61583
146.40001	-7.45781	-14.62918
146.50001	-7.46188	-14.61789
146.60001	-7.46641	-14.62324
146.70001	-7.47172	-14.62972
146.80001	-7.47844	-14.64375
146.90001	-7.48469	-14.66483
147.00001	-7.48859	-14.66415
147.10001	-7.49281	-14.66120
147.20001	-7.49781	-14.68013
147.30001	-7.50312	-14.67540
147.40001	-7.51031	-14.70199
147.50001	-7.51516	-14.70682
147.60001	-7.51906	-14.70771
147.70001	-7.52422	-14.71835
147.80001	-7.53000	-14.73009
147.90001	-7.53734	-14.75228
148.00001	-7.54234	-14.76498
148.10001	-7.54594	-14.76318
148.20001	-7.55063	-14.75998
148.30001	-7.55562	-14.78053
148.40001	-7.56078	-14.79069
148.50001	-7.56656	-14.79757
148.60001	-7.57141	-14.80507
148.70001	-7.57516	-14.80092
148.80001	-7.57984	-14.80345
148.90001	-7.58500	-14.80776
149.00001	-7.59203	-14.83111
149.10001	-7.59812	-14.85473
149.20001	-7.60187	-14.85105
149.30001	-7.60625	-14.85105
149.40001	-7.61125	-14.85704
149.50001	-7.61688	-14.86718
149.60001	-7.62359	-14.88760
149.70001	-7.62906	-14.90824
149.80001	-7.63297	-14.89451
149.90001	-7.63750	-14.90376
150.00001	-7.64234	-14.91045
150.10001	-7.64859	-14.91443
150.20001	-7.65453	-14.94550
150.30001	-7.65859	-14.93761
150.40001	-7.66281	-14.93707
150.50001	-7.66750	-14.94142
150.60001	-7.67281	-14.94885
150.70001	-7.68000	-14.96288
150.80001	-7.68547	-14.98616
150.90001	-7.68953	-14.98073
151.00001	-7.69422	-14.99034
151.10001	-7.69984	-15.00070
151.20001	-7.70625	-15.01939
151.30001	-7.71156	-15.02780
151.40001	-7.71547	-15.02743
151.50001	-7.71984	-15.02371
151.60001	-7.72453	-15.03359
151.70001	-7.72984	-15.03971
151.80001	-7.73688	-15.06193
151.90001	-7.74219	-15.07462
152.00001	-7.74625	-15.06531
152.10001	-7.75078	-15.07534
152.20001	-7.75609	-15.08130
152.30001	-7.76281	-15.10049
152.40001	-7.76781	-15.11227
152.50001	-7.77172	-15.10719
152.60001	-7.77609	-15.11184
152.70001	-7.78125	-15.11800
152.80001	-7.78703	-15.14331
152.90001	-7.79438	-15.16029
153.00001	-7.79937	-15.16177
153.10001	-7.80312	-15.16101
153.20001	-7.80750	-15.16142
153.30001	-7.81250	-15.17715
153.40001	-7.81953	-15.18543
153.50001	-7.82516	-15.21080
153.60001	-7.82906	-15.20929
153.70001	-7.83344	-15.21188
153.80001	-7.83875	-15.21612
153.90001	-7.84438	-15.23447
154.00001	-7.85031	-15.24023
154.10001	-7.85516	-15.25321
154.20001	-7.85922	-15.24791
154.30001	-7.86406	-15.25907
154.40001	-7.86937	-15.27074
154.50001	-7.87609	-15.28433
154.60001	-7.88234	-15.30551
154.70001	-7.88609	-15.30132
154.80001	-7.89047	-15.30593
154.90001	-7.89500	-15.30622
155.00001	-7.90063	-15.31350
155.10001	-7.90797	-15.34118
155.20001	-7.91234	-15.35937
155.30001	-7.91609	-15.33891
155.40001	-7.92078	-15.34878
155.50001	-7.92609	-15.35220
155.60001	-7.93234	-15.37685
155.70001	-7.93813	-15.38383
155.80001	-7.94234	-15.38253
155.90001	-7.94687	-15.38641
156.00001	-7.95188	-15.39523
156.10001	-7.95734	-15.40431
156.20001	-7.96406	-15.42283
156.30001	-7.96953	-15.44148
156.40001	-7.97359	-15.42948
156.50001	-7.97797	-15.44235
156.60001	-7.98312	-15.44105
156.70001	-7.98969	-15.46293
156.80001	-7.99563	-15.47570
156.90001	-7.99969	-15.48175
157.00001	-8.00422	-15.48622
157.10001	-8.00969	-15.49577
157.20001	-8.01547	-15.50834
157.30001	-8.02203	-15.53921
157.40001	-8.02563	-15.52644
157.50001	-8.02953	-15.52098
157.60001	-8.03391	-15.52734
157.70001	-8.03891	-15.54103
157.80001	-8.04531	-15.56112
157.90001	-8.05094	-15.57244
158.00001	-8.05547	-15.57753
158.10001	-8.05984	-15.57866
158.20001	-8.06469	-15.57935
158.30001	-8.07016	-15.58940
158.40001	-8.07688	-15.61670
158.50001	-8.08266	-15.63297
158.60001	-8.08703	-15.63538
158.70001	-8.09188	-15.63993
158.80001	-8.09703	-15.65013
158.90001	-8.10359	-15.66563
159.00001	-8.10844	-15.67952
159.10001	-8.11219	-15.67295
159.20001	-8.11625	-15.67877
159.30001	-8.12063	-15.68144
159.40001	-8.12578	-15.68300
159.50001	-8.13203	-15.70977
159.60001	-8.13891	-15.73288
159.70001	-8.14375	-15.73498
159.80001	-8.14859	-15.74518
159.90001	-8.15359	-15.75607
160.00001	-8.15953	-15.76748
160.10001	-8.16516	-15.78360
160.20001	-8.16938	-15.78896
160.30001	-8.17375	-15.78561
160.40001	-8.17875	-15.79842
160.50001	-8.18438	-15.80757
160.60001	-8.19125	-15.82841
160.70001	-8.19656	-15.84681
160.80001	-8.20016	-15.84737
160.90001	-8.20438	-15.84461
161.00001	-8.20938	-15.85881
161.10001	-8.21531	-15.86597
161.20001	-8.22125	-15.87744
161.30001	-8.22578	-15.88430
161.40001	-8.23016	-15.88922
161.50001	-8.23469	-15.88728
161.60001	-8.24016	-15.89877
161.70001	-8.24672	-15.91987
161.80001	-8.25281	-15.93946
161.90001	-8.25656	-15.93499
162.00001	-8.26109	-15.93629
162.10001	-8.26625	-15.93654
162.20001	-8.27234	-15.95070
162.30001	-8.27766	-15.96817
162.40001	-8.28188	-15.96485
162.50001	-8.28609	-15.95821
162.60001	-8.29094	-15.96646
162.70001	-8.29656	-15.97646
162.80001	-8.30406	-16.00798
162.90001	-8.31031	-16.02207
163.00001	-8.31375	-16.01367
163.10001	-8.31797	-16.01691
163.20001	-8.32297	-16.02347
163.30001	-8.32969	-16.03362
163.40001	-8.33609	-16.05680
163.50001	-8.34000	-16.05497
163.60001	-8.34406	-16.05099
163.70001	-8.34922	-16.05682
163.80001	-8.35484	-16.06758
163.90001	-8.36156	-16.08155
164.00001	-8.36672	-16.09919
164.10001	-8.37062	-16.08970
164.20001	-8.37500	-16.08802
164.30001	-8.37984	-16.10020
164.40001	-8.38641	-16.11050
164.50001	-8.39297	-16.13821
164.60001	-8.39703	-16.13143
164.70001	-8.40125	-16.12565
164.80001	-8.40594	-16.13635
164.90001	-8.41125	-16.14620
165.00001	-8.41781	-16.16388
165.10001	-8.42313	-16.17397
165.20001	-8.42703	-16.17217
165.30001	-8.43172	-16.17366
165.40001	-8.43688	-16.17567
165.50001	-8.44297	-16.19777
165.60001	-8.44875	-16.21164
165.70001	-8.45297	-16.21106
165.80001	-8.45734	-16.21554
165.90001	-8.46234	-16.22082
166.00001	-8.46813	-16.23538
166.10001	-8.47500	-16.25361
166.20001	-8.48031	-16.26100
166.30001	-8.48391	-16.25557
166.40001	-8.48813	-16.25697
166.50001	-8.49313	-16.26527
166.60001	-8.49953	-16.28509
166.70001	-8.50656	-16.31057
166.80001	-8.51047	-16.30474
166.90001	-8.51453	-16.30010
167.00001	-8.51922	-16.30282
167.10001	-8.52438	-16.31726
167.20001	-8.53031	-16.32932
167.30001	-8.53672	-16.34520
167.40001	-8.54078	-16.34747
167.50001	-8.54547	-16.35305
167.60001	-8.55063	-16.35653
167.70001	-8.55719	-16.38023
167.80001	-8.56328	-16.39028
167.90001	-8.56703	-16.38608
168.00001	-8.57094	-16.38661
168.10001	-8.57562	-16.39595
168.20001	-8.58078	-16.40805
168.30001	-8.58750	-16.43395
168.40001	-8.59391	-16.44627
168.50001	-8.59766	-16.44132
168.60001	-8.60219	-16.44281
168.70001	-8.60719	-16.44657
168.80001	-8.61344	-16.47237
168.90001	-8.61906	-16.47946
169.00001	-8.62344	-16.48808
169.10001	-8.62781	-16.48431
169.20001	-8.63266	-16.49384
169.30001	-8.63797	-16.50289
169.40001	-8.64516	-16.52378
169.50001	-8.65078	-16.54001
169.60001	-8.65422	-16.53855
169.70001	-8.65859	-16.53963
169.80001	-8.66359	-16.54566
169.90001	-8.66984	-16.56329
170.00001	-8.67609	-16.58071
170.10001	-8.68031	-16.58541
170.20001	-8.68469	-16.58574
170.30001	-8.68953	-16.59639
170.40001	-8.69453	-16.60097
170.50001	-8.70047	-16.62234
170.60001	-8.70672	-16.64412
170.70001	-8.71109	-16.63538
170.80001	-8.71547	-16.64187
170.90001	-8.72078	-16.65328
171.00001	-8.72703	-16.66492
171.10001	-8.73281	-16.68060
171.20001	-8.73719	-16.68876
171.30001	-8.74141	-16.68325
171.40001	-8.74625	-16.69243
171.50001	-8.75172	-16.70121
171.60001	-8.75859	-16.72778
171.70001	-8.76422	-16.74701
171.80001	-8.76813	-16.74462
171.90001	-8.77250	-16.74347
172.00001	-8.77734	-16.74755
172.10001	-8.78297	-16.74808
172.20001	-8.78906	-16.77992
172.30001	-8.79375	-16.77825
172.40001	-8.79828	-16.78547
172.50001	-8.80344	-16.78951
172.60001	-8.80953	-16.80218
172.70001	-8.81609	-16.82185
172.80001	-8.82078	-16.83281
172.90001	-8.82438	-16.82705
173.00001	-8.82875	-16.82094
173.10001	-8.83375	-16.83111
173.20001	-8.84000	-16.84856
173.30001	-8.84672	-16.87219
173.40001	-8.85109	-16.87242
173.50001	-8.85516	-16.86661
173.60001	-8.85969	-16.87388
173.70001	-8.86500	-16.87657
173.80001	-8.87078	-16.89566
173.90001	-8.87656	-16.90827
174.00001	-8.88094	-16.90507
174.10001	-8.88547	-16.91631
174.20001	-8.89063	-16.92615
174.30001	-8.89672	-16.92896
174.40001	-8.90281	-16.95026
174.50001	-8.90750	-16.96082
174.60001	-8.91156	-16.95335
174.70001	-8.91609	-16.95430
174.80001	-8.92109	-16.96114
174.90001	-8.92672	-16.98022
175.00001	-8.93328	-17.00364
175.10001	-8.93750	-16.99282
175.20001	-8.94187	-17.00456
175.30001	-8.94656	-17.00434
175.40001	-8.95219	-17.02040
175.50001	-8.95875	-17.03042
175.60001	-8.96375	-17.04356
175.70001	-8.96828	-17.03723
175.80001	-8.97297	-17.04659
175.90001	-8.97781	-17.05328
176.00001	-8.98344	-17.06079
176.10001	-8.98984	-17.07518
176.20001	-8.99422	-17.07976
176.30001	-8.99891	-17.07956
176.40001	-9.00422	-17.09356
176.50001	-9.01078	-17.11147
176.60001	-9.01703	-17.12881
176.70001	-9.02125	-17.13321
176.80001	-9.02516	-17.13540
176.90001	-9.02969	-17.13453
177.00001	-9.03484	-17.15085
177.10001	-9.04141	-17.16533
177.20001	-9.04750	-17.18050
177.30001	-9.05156	-17.17356
177.40001	-9.05578	-17.18063
177.50001	-9.06062	-17.18801
177.60001	-9.06719	-17.19734
177.70001	-9.07391	-17.23108
177.80001	-9.07781	-17.21202
177.90001	-9.08172	-17.22833
178.00001	-9.08641	-17.22293
178.10001	-9.09156	-17.22673
178.20001	-9.09766	-17.24020
178.30001	-9.10359	-17.26404
178.40001	-9.10750	-17.25626
178.50001	-9.11172	-17.25487
178.60001	-9.11641	-17.25564
178.70001	-9.12188	-17.26352
178.80001	-9.12875	-17.29628
178.90001	-9.13422	-17.30195
179.00001	-9.13844	-17.30450
179.10001	-9.14281	-17.30383
179.20001	-9.14797	-17.31067
179.30001	-9.15422	-17.32683
179.40001	-9.16172	-17.35453
179.50001	-9.16563	-17.36655
179.60001	-9.17000	-17.36125
179.70001	-9.17547	-17.36339
179.80001	-9.18203	-17.38960
179.90001	-9.18781	-17.40023
180.00001	-9.19156	-17.39793
180.10001	-9.19562	-17.39920
180.20001	-9.20016	-17.39690
180.30001	-9.20531	-17.40601
180.40001	-9.21141	-17.41760
180.50001	-9.21797	-17.44764
180.60001	-9.22203	-17.44953
180.70001	-9.22609	-17.44285
180.80001	-9.23109	-17.44724
180.90001	-9.23766	-17.46891
181.00001	-9.24469	-17.49455
181.10001	-9.24844	-17.49063
181.20001	-9.25250	-17.48229
181.30001	-9.25719	-17.49604
181.40001	-9.26234	-17.49783
181.50001	-9.26844	-17.51639
181.60001	-9.27422	-17.53497
181.70001	-9.27859	-17.52420
181.80001	-9.28328	-17.54109
181.90001	-9.28813	-17.53903
182.00001	-9.29391	-17.55392
182.10001	-9.30016	-17.57516
182.20001	-9.30469	-17.57028
182.30001	-9.30875	-17.57664
182.40001	-9.31344	-17.57558
182.50001	-9.31906	-17.59675
182.60001	-9.32547	-17.60215
182.70001	-9.33125	-17.62879
182.80001	-9.33531	-17.62331
182.90001	-9.33969	-17.62006
183.00001	-9.34453	-17.63504
183.10001	-9.35031	-17.63700
183.20001	-9.35656	-17.65313
183.30001	-9.36125	-17.65581
183.40001	-9.36563	-17.65916
183.50001	-9.37047	-17.66387
183.60001	-9.37594	-17.67551
183.70001	-9.38203	-17.68738
183.80001	-9.38828	-17.71444
183.90001	-9.39219	-17.70328
184.00001	-9.39641	-17.70994
184.10001	-9.40141	-17.71414
184.20001	-9.40750	-17.73257
184.30001	-9.41437	-17.76089
184.40001	-9.41828	-17.76054
184.50001	-9.42219	-17.75522
184.60001	-9.42672	-17.75264
184.70001	-9.43188	-17.76156
184.80001	-9.43766	-17.78201
184.90001	-9.44438	-17.79231
185.00001	-9.44859	-17.80368
185.10001	-9.45297	-17.80050
185.20001	-9.45813	-17.80664
185.30001	-9.46391	-17.82259
185.40001	-9.47047	-17.84002
185.50001	-9.47469	-17.83837
185.60001	-9.47891	-17.83598
185.70001	-9.48344	-17.83826
185.80001	-9.48875	-17.84955
185.90001	-9.49469	-17.86263
186.00001	-9.50141	-17.88743
186.10001	-9.50547	-17.87712
186.20001	-9.50969	-17.87457
186.30001	-9.51469	-17.88468
186.40001	-9.52000	-17.89737
186.50001	-9.52672	-17.91531
186.60001	-9.53141	-17.92168
186.70001	-9.53578	-17.91546
186.80001	-9.54031	-17.92696
186.90001	-9.54547	-17.92944
187.00001	-9.55141	-17.95412
187.10001	-9.55828	-17.96343
187.20001	-9.56219	-17.96508
187.30001	-9.56656	-17.96383
187.40001	-9.57141	-17.97266
187.50001	-9.57766	-17.99153
187.60001	-9.58438	-18.01030
187.70001	-9.58859	-18.00681
187.80001	-9.59266	-18.01018
187.90001	-9.59734	-18.01213
188.00001	-9.60234	-18.01456
188.10001	-9.60859	-18.03443
188.20001	-9.61547	-18.06203
188.30001	-9.61937	-18.05751
188.40001	-9.62375	-18.05579
188.50001	-9.62891	-18.05969
188.60001	-9.63484	-18.07475
188.70001	-9.64094	-18.09483
188.80001	-9.64516	-18.10197
188.90001	-9.64938	-18.10057
189.00001	-9.65406	-18.10264
189.10001	-9.65906	-18.11376
189.20001	-9.66500	-18.12644
189.30001	-9.67219	-18.15054
189.40001	-9.67641	-18.14627
189.50001	-9.68109	-18.15456
189.60001	-9.68609	-18.15915
189.70001	-9.69188	-18.17608
189.80001	-9.69781	-18.19060
189.90001	-9.70203	-18.19195
190.00001	-9.70609	-18.19568
190.10001	-9.71078	-18.19389
190.20001	-9.71594	-18.20044
190.30001	-9.72188	-18.21281
190.40001	-9.72781	-18.23093
190.50001	-9.73219	-18.23190
190.60001	-9.73688	-18.23892
190.70001	-9.74219	-18.25025
190.80001	-9.74797	-18.26137
190.90001	-9.75375	-18.27342
191.00001	-9.75828	-18.28302
191.10001	-9.76234	-18.27344
191.20001	-9.76672	-18.27780
191.30001	-9.77172	-18.28940
191.40001	-9.77734	-18.30382
191.50001	-9.78484	-18.32977
191.60001	-9.78922	-18.33052
191.70001	-9.79344	-18.32360
191.80001	-9.79844	-18.32851
191.90001	-9.80406	-18.34434
192.00001	-9.81078	-18.37394
192.10001	-9.81547	-18.37070
192.20001	-9.81953	-18.36726
192.30001	-9.82422	-18.37269
192.40001	-9.82937	-18.38082
192.50001	-9.83484	-18.39035
192.60001	-9.84156	-18.40159
192.70001	-9.84563	-18.40661
192.80001	-9.84969	-18.40067
192.90001	-9.85438	-18.40973
193.00001	-9.86016	-18.41381
193.10001	-9.86750	-18.45080
193.20001	-9.87297	-18.44909
193.30001	-9.87703	-18.45122
193.40001	-9.88172	-18.45837
193.50001	-9.88672	-18.46560
193.60001	-9.89203	-18.46825
193.70001	-9.89844	-18.49875
193.80001	-9.90266	-18.49806
193.90001	-9.90719	-18.50184
194.00001	-9.91219	-18.50005
194.10001	-9.91828	-18.51489
194.20001	-9.92484	-18.54911
194.30001	-9.92891	-18.53282
194.40001	-9.93281	-18.54010
194.50001	-9.93719	-18.54211
194.60001	-9.94203	-18.54614
194.70001	-9.94734	-18.55364
194.80001	-9.95469	-18.57867
194.90001	-9.95906	-18.58119
195.00001	-9.96328	-18.58073
195.10001	-9.96813	-18.58982
195.20001	-9.97375	-18.60500
195.30001	-9.98063	-18.62679
195.40001	-9.98578	-18.62512
195.50001	-9.98984	-18.63042
195.60001	-9.99438	-18.62666
195.70001	-9.99937	-18.63526
195.80001	-10.00484	-18.64663
195.90001	-10.01188	-18.66337
196.00001	-10.01625	-18.67110
196.10001	-10.02062	-18.67124
196.20001	-10.02547	-18.67680
196.30001	-10.03156	-18.68869
196.40001	-10.03938	-18.72071
196.50001	-10.04359	-18.71800
196.60001	-10.04750	-18.71083
196.70001	-10.05203	-18.72022
196.80001	-10.05703	-18.73119
196.90001	-10.06266	-18.73667
197.00001	-10.06922	-18.75594
197.10001	-10.07313	-18.76106
197.20001	-10.07703	-18.75189
197.30001	-10.08188	-18.75865
197.40001	-10.08766	-18.76827
197.50001	-10.09469	-18.79448
197.60001	-10.09953	-18.79379
197.70001	-10.10344	-18.79006
197.80001	-10.10766	-18.78944
197.90001	-10.11297	-18.79726
198.00001	-10.11906	-18.80873
198.10001	-10.12656	-18.84240
198.20001	-10.13063	-18.83305
198.30001	-10.13453	-18.83818
198.40001	-10.13937	-18.84392
198.50001	-10.14484	-18.85148
198.60001	-10.15109	-18.86436
198.70001	-10.15594	-18.87073
198.80001	-10.16000	-18.86816
198.90001	-10.16438	-18.86662
199.00001	-10.16953	-18.87515
199.10001	-10.17516	-18.88686
199.20001	-10.18250	-18.91919
199.30001	-10.18656	-18.91252
199.40001	-10.19062	-18.91028
199.50001	-10.19531	-18.92055
199.60001	-10.20078	-18.92346
199.70001	-10.20766	-18.94259
[truncated: 4,518 more rows]
