# Supplementary material for: Strengthening of 3D Printed Fused Deposition Manufactured Parts Using the Fill Compositing Technique
Source: PLoS One. 2015 Apr 16;10(4):e0122915. doi: 10.1371/journal.pone.0122915 (PMC4400136; doi:10.1371/journal.pone.0122915)
Supplement: S1 File — This is the raw data and information on all the samples presented in this manuscript. (ZIP) [file pone.0122915.s001.zip › All_samples.xlsx]

## Sheet: Sheet1
1	2	3	4	5	6	7	8	9	10	11	12	13	14	15	16	17	18	19	20	21	22	23	24	25	26	27	28	29
Specimen Number	Description	abs	Epoxy	Glass	Urethane	width(in)	width(mm)	depth(in)	depth(mm)	post-weight (g)	Pre-weight (g)	Post- density (g/cm^3)	Notes on Shatter
1	105-205 Epoxy, Molded	0	1	0	0	0.306	7.7724	0.751	19.0754	26.2		1.15954	Shattered Violently
2	105-205 Epoxy, Molded	0	1	0	0	0.31	7.874	0.75	19.05	26.2		1.14611	Shattered into three pieces
3	105-205 Epoxy, Molded	0	1	0	0	0.31	7.874	0.753	19.1262	26.4		1.15026	Exploded
4	105-205 Epoxy, Molded	0	1	0	0	0.305	7.747	0.755	19.177	25.8		1.13952	Bubles and edge defect
5	105-205 GF Epoxy, Molded	0	1	1	0	0.311	7.8994	0.749	19.0246	26.3		1.14832	single fracture down center
6	105-205 GF Epoxy, Molded	0	1	1	0	0.307	7.7978	0.757	19.2278	26.3		1.15098	single fracture at center
7	105-205 GF Epoxy, Molded	0	1	1	0	0.314	7.9756	0.754	19.1516	26.6		1.14269	single center fracture
8	105-205 GF Epoxy, Molded	0	1	1	0	0.317	8.0518	0.751	19.0754	27		1.15349	center fracture at buble
9	105-205 GF Epoxy, Molded	0	1	1	0	0.327	8.3058	0.753	19.1262	27.2		1.1235	fracture at center
10	105-206 GF Epoxy, Molded	0	1	1	0	0.321	8.1534	0.756	19.2024	27.7		1.16092	single fracture at center
11	105-206 GF Epoxy, Molded	0	1	1	0	0.314	7.9756	0.753	19.1262	26.8		1.15281	single fracture at center
12	105-206 GF Epoxy, Molded	0	1	1	0	0.314	7.9756	0.757	19.2278	27.1		1.15956	fracture in center
13	105-206 GF Epoxy, Molded	0	1	1	0	0.318	8.0772	0.748	18.9992	26.8		1.14592	single fracture at center
14	105-206 GF Epoxy, Molded	0	1	1	0	0.323	8.2042	0.739	18.7706	27.3		1.16322	single fracture at center
15	PB 400 Expanding Epoxy Foam	0	1	0	0	0.329	8.3566	0.749	19.0246	9.4		0.38797	simple snap at center
16	PB 400 Expanding Epoxy Foam	0	1	0	0	0.321	8.1534	0.743	18.8722	9.6		0.409378	simple snap at center
17	PB 400 Expanding Epoxy Foam	0	1	0	0	0.305	7.747	0.741	18.8214	8.8		0.396016	simple snap at center
18	PB 400 Expanding Epoxy Foam	0	1	0	0	0.331	8.4074	0.744	18.8976	9.2		0.379957	simple snap at center
19	Solid Printed ABS (Horizontal flat print)	1	0	0	0	0.339	8.6106	0.75	19.05	23.2		0.928057	delamination of back face, fracture at center
20	Solid Printed ABS (Horizontal flat print)	1	0	0	0	0.339	8.6106	0.751	19.0754	23.3		0.930816	delamination of front face, fracture at center
21	Solid Printed ABS (Vertical print)	1	0	0	0	0.327	8.3058	0.765	19.431	23.3		0.947315	delamination of top face, fracture at center
22	Solid Printed ABS (Vertical print)	1	0	0	0	0.325	8.255	0.765	19.431	23.2		0.949054	fracture at center
23	Sparse Printed ABS (Horizontal flat print)	1	0	0	0	0.339	8.6106	0.75	19.05	17.5		0.700043	fracture at center
24	Sparse Printed ABS (Horizontal flat print)	1	0	0	0	0.337	8.5598	0.748	18.9992	17.6		0.710115	fracture at center
25	Sparse Printed ABS (Vertical print)	1	0	0	0	0.324	8.2296	0.768	19.5072	17.5		0.715285	fracture at center
26	Sparse Printed ABS (Vertical print)	1	0	0	0	0.326	8.2804	0.765	19.431	17.5		0.713685	fracture at center
27	ABS Printed Shell (no fill)	1	0	0	0	0.322	8.1788	0.762	19.3548	6.5		0.269433	Top face split, sides delaminated
28	ABS Printed Shell (105-205 epoxy fill)	1	1	0	0	0.318	8.0772	0.759	19.2786	25.5	6.5	1.07453	Fracture at center
29	ABS Printed Shell (105-205 GF epoxy fill)	1	1	1	0	0.323	8.2042	0.759	19.2786	25.3	6.5	1.0496	Fracture at center
30	ABS Printed Shell (PB 250 epoxy fill)	1	1	0	0	0.322	8.1788	0.76	19.304	11.2	6.5	0.465475	Cracked at center , very sparse fill
31	Printed Laminate (0.025 105-205 epoxy, sparse)	1	1	0	0	0.323	8.2042	0.76	19.304	14.2		0.588328	Fracture at center
32	Printed Laminate (0.050 105-205 GF epoxy, sparse)	1	1	1	0	0.322	8.1788	0.763	19.3802	17.3	9.8	0.716165	Fracture at center
33	Ribbed Solid (Printed ABS)	1	0	0	0	0.305	7.747	0.75	19.05	13.8		0.613572	Cracked at center
34	Ribbed Hollow (GF 105-205 filled)	1	1	1	0	0.299	7.5946	0.747	18.9738	15.1	7.1	0.687595	Fracture at center
35	SmoothCast 305	0	0	0	1	0.315	8.001	0.749	19.0246	24.5		1.05614	No failure at 36.6mm
36	SmoothCast 305	0	0	0	1	0.328	8.3312	0.749	19.0246	25.4		1.05154	No failure at 33mm
37	SmoothCast 305 (Glass filled)	0	0	1	1	0.308	7.8232	0.767	19.4818	24.2		1.04188	Single fracture at center
38	SmoothCast 305 (Glass filled)	0	0	1	1	0.326	8.2804	0.759	19.2786	25.7		1.05638	Single fracture at center
39	SmoothCast 305 (Glass filled)	0	0	1	1	0.331	8.4074	0.759	19.2786	25.8		1.04447	Single fracture at center
40	SmoothCast 305 (Glass filled)	0	0	1	1	0.326	8.2804	0.76	19.304	25.5		1.04678
41	SmoothCast 305 (Glass filled)	0	0	1	1	0.325	8.255	0.761	19.3294	25.6		1.05274
42	SmoothCast 305 (Glass filled)	0	0	1	1	0.332	8.4328	0.763	19.3802	25.9		1.03988
43	SmoothCast 305 (Glass filled)	0	0	1	1	0.313	7.9502	0.772	19.6088	24.5		1.03122
44	105/206 Epoxy	0	1	0	0	0.344	8.7376	0.743	18.8722	28.2		1.12215	Violent Shatter
45	105/206 Epoxy	0	1	0	0	0.323	8.2042	0.744	18.8976	27.3		1.15541	Violent Shatter
46	105/206 Epoxy	0	1	0	0	0.325	8.255	0.739	18.7706	27.1		1.1476	Violent Shatter
47	105/206 Epoxy	0	1	0	0	0.324	8.2296	0.739	18.7706	27.4		1.16388	Violent Shatter
48	105/206 Epoxy	0	1	0	0	0.322	8.1788	0.744	18.8976	27.9		1.18447	Violent Shatter
49	105/206 Epoxy	0	1	0	0	0.321	8.1534	0.743	18.8722	27.2		1.15991	Violent Shatter
50	105/206 Epoxy	0	1	0	0	0.322	8.1788	0.741	18.8214	27		1.1509	Violent Shatter
51	105/206 Epoxy	0	1	0	0	0.313	7.9502	0.743	18.8722	26.9		1.17643	Violent Shatter
52	105/206 Epoxy	0	1	0	0	0.321	8.1534	0.743	18.8722	27.4		1.16843	Violent Shatter
53	105/206 Epoxy	0	1	0	0	0.32	8.128	0.743	18.8722	27.4		1.17209	Violent Shatter
54	ABS Print Vertical - Multi Contour	1	0	0	0	0.337	8.5598	0.75	19.05	23.6		0.949661
55	ABS Print Horizontal - Multi Contour	1	0	0	0	0.325	8.255	0.765	19.431	23.6		0.965417
56	ABS Print Horizontal - Multi Contour	1	0	0	0	0.324	8.2296	0.768	19.5072	23.6		0.964614
57	ABS Print Vertical - Multi Contour	1	0	0	0	0.334	8.4836	0.75	19.05	23.7		0.962251
58	ABS Machined Tan	1	0	0	0	0.328	8.3312	0.746	18.9484	24.7		1.02667
59	ABS Machined Tan	1	0	0	0	0.327	8.3058	0.749	19.0246	24.8		1.02984
60	ABS Machined Tan	1	0	0	0	0.325	8.255	0.748	18.9992	24.5		1.02501	Void-incorrect 3 point bend setup
61	ABS Machined Tan	1	0	0	0	0.326	8.2804	0.749	19.0246	24.7		1.02883	Single fracture at center- slow growing
62	ABS Machined Tan	1	0	0	0	0.327	8.3058	0.747	18.9738	24.8		1.0326	Single fracture at center- slow growing
63	ABS Machined Tan	1	0	0	0	0.328	8.3312	0.742	18.8468	24.6		1.02803	Single fracture at center- slow growing
64	ABS Machined Black	1	0	0	0	0.326	8.2804	0.75	19.05	25		1.03994	Did not break
65	ABS Machined Black	1	0	0	0	0.327	8.3058	0.751	19.0754	24.8		1.0271	Cracked Slightly- Did not break
66	ABS Machined Black	1	0	0	0	0.33	8.382	0.746	18.9484	24.6		1.01632	Cracked Slightly- Did not break
67	ABS Machined Black	1	0	0	0	0.325	8.255	0.746	18.9484	24.5		1.02776	Single Fracture at center
68	ABS Machined Black	1	0	0	0	0.327	8.3058	0.749	19.0246	24.7		1.02569	Did not break
69	ABS Machined Black	1	0	0	0	0.328	8.3312	0.75	19.05	25.2		1.04187	Single Fracture at center
70	ABS Machined Black	1	0	0	0	0.327	8.3058	0.748	18.9992	24.7		1.02706	Single Fracture at center
71	ABS Machined Black	1	0	0	0	0.326	8.2804	0.751	19.0754	24.6		1.02194	Did not break
72	ABS Machined Black	1	0	0	0	0.328	8.3312	0.749	19.0246	25.2		1.04326	Did not break
73	ABS Machined Black	1	0	0	0	0.32	8.128	0.748	18.9992	24.4		1.03678	Incomplete fracture at center
74	ABS Machined Black	1	0	0	0	0.325	8.255	0.749	19.0246	24.7		1.032	Did not break
75	ABS Machined Black	1	0	0	0	0.328	8.3312	0.752	19.1008	24.8		1.0226	Incomplete fracture at center
76	205 Epoxy Shell	0	1	0	0	0.32	8.128	0.76	19.304	25.8		1.07896	Single Fracture at center
77	205 Epoxy Shell	0	1	0	0	0.32	8.128	0.761	19.3294	26		1.08589	Single Fracture at center
78	205 Epoxy Shell	0	1	0	0	0.32	8.128	0.762	19.3548	26		1.08447	Single Fracture at center
79	206 Epoxy Shell	0	1	0	0	0.319	8.1026	0.77	19.558	25		1.03516	Single Fracture at Center
80	206 Epoxy Shell	0	1	0	0	0.319	8.1026	0.765	19.431	25.9		1.07943	Single Fracture at Center
81	Solid ABS on end Build	1	0	0	0	0.328	8.3312	0.754	19.1516	23.4		0.962317	Single Fracture at Center
82	Solid ABS on end Build	1	0	0	0	0.324	8.2296	0.754	19.1516	23.4		0.974198	Single Fracture at Center
83	Epoxy 105/206, filled shell (on end)	1	1	0	0	0.32	8.128	0.754	19.1516	25.7		1.08333	ABS cracked before epoxy broke
84	Epoxy 105/206, filled shell (on end)	1	1	0	0	0.319	8.1026	0.755	19.177	25.5		1.07684	ABS cracked before epoxy broke
85	0.025 Epoxy Laminate	1	1	0	0	0.32	8.128	0.762	19.3548	14		0.583943	Single Fracture at Center
86	0.025 Epoxy Laminate	1	1	0	0	0.32	8.128	0.762	19.3548	14.2		0.592285	Single Fracture at Center
87	ABS Only (Laminate Geometry)	0	1	0	0	0.322	8.1788	0.763	19.3802	14		0.579556	Inside Broke, outer layer intact
88	ABS Only (Laminate Geometry)	0	1	0	0	0.323	8.2042	0.763	19.3802	14		0.577761	Inside Broke, outer layer intact
89	Prox Finger ABS Solid (blue)	1	0	0	0	1	25.4	1	25.4	10.7		0.108826
90	Void Sample	0	0	0	0	1	25.4	1	25.4	1		0.0101706	VOID
91	Prox Finger ABS Solid (Natural)	1	0	0	0	1	25.4	1	25.4	10.4		0.105774
92	Prox Finger Epoxy Filled	1	1	0	0	1	25.4	1	25.4	11.7		0.118996
93	Prox Finger Epoxy Filled	1	1	0	0	1	25.4	1	25.4	11.6		0.117979
94	Prox Finger Thin Walled Epoxy	1	1	0	0	1	25.4	1	25.4	10		0.101706
95	Prox Finger Thin Walled Epoxy	1	1	0	0	1	25.4	1	25.4	9.5		0.0966209
96	Prox Finger Sparse ABS	1	1	0	0	1	25.4	1	25.4	6		0.0610237
97	Prox Finger Sparse ABS	1	1	0	0	1	25.4	1	25.4	6.9		0.0701773
98	Prox Finger Sparse ABS	1	1	0	0	1	25.4	1	25.4	6		0.0610237
99	Wheel Solid ABS	1	0	0	0	1	25.4	1	25.4	18.6		0.189174
100	Wheel Filled with Epoxy	1	1	0	0	1	25.4	1	25.4	21.3		0.216634	(exceeded limit of loadcell, cracked right after)
101	Wheel Thin Walled EPoxy	1	1	0	0	1	25.4	1	25.4	18.9		0.192225
102	IE 3076 w/ 5% glass 1/32"	0	0	1	1	0	8.26		18.79	28.1		1.18799	Started test, then stopped due to calibration error. not sure how much plastic deformation occured.
103	IE 3076 w/ 5% glass 1/32"	0	0	1	1	0	8.2		19.29	29		1.203	shatter @ midpoint violent
104	IE 3076 w/ 5% glass 1/32"	0	0	1	1	0	8.86		19.66	30.7		1.15647	shatter @ midpoint violent
105	IE 3076 w/ 5% glass 1/32"	0	0	1	1	0	8.17		19.05	28.5		1.20155	shatter @ midpoint violent
106	IE 3076 w/ 5% glass 1/32"	0	0	1	1	0	8.28		19.43	29.3		1.19503	shatter @ midpoint violent
107	IE 3076 w/ 20% wollastonite	0	0	0	1	0	8.22		19.2	31.7		1.31796	shatter @ midpoint violent
108	105/206 epoxy raw	0	1	0	0	0	8.2		18.9	27.4		1.16009	Large deflection violent shatter
109	105/206 epoxy raw	0	1	0	0	0	8.27		18.53	27		1.15611	nearly flawless; violent shatter
110	105/206 epoxy raw	0	1	0	0	0	8.19		18.73	27		1.15493	nearly flawless
111	105/206 epoxy raw	0	1	0	0	0	8.39		18.88	27.7		1.14744	small edge bubbles, ends were concaved
112	IE 3076 w/ 20% wollastonite	0	0	1	0	0	8.19		19.01	31.1		1.31072	default
113	IE 3076 w/ 20% wollastonite	0	0	0	0	0	8.21		18.97	31.2		1.3145	default
114	IE 3076 w/ 20% wollastonite	0	0	0	0	0	8.3		18.92	31.4		1.31204	default
115	IE 3076 w/ 20% wollastonite	0	0	0	0	0	8.2		18.86	31		1.31529	default
116	Smooth On 305 Raw	0	0	1	0	0	8.2		19.28	25.7		1.06666	No Break, extreme deflection
117	Smooth On 305 Raw	0	0	1	0	0	8.16		19.19	25.7		1.07692	No Break, extreme deflection
118	Smooth On 305 Raw	0	0	1	0	0	8.25		19.35	25.8		1.06047	No Break, extreme deflection
119	Smooth On 305 Raw	0	0	1	0	0	8.3		18.93	25.6		1.06912	No Break, extreme deflection
120	Smooth On 305 Raw	0	0	1	0	0	8.22		19.32	25.9		1.07013	No Break, extreme deflection
121	Smooth On 305 5% glass 1/16	0	0	1	0	1	8.13		19.44	24.6		1.02132	small surface dents on .325"X6" side/ no break, extreme deflection
122	Smooth On 305 5% glass 1/16	0	0	1	0	1	8.15		19.42	26.4		1.09449	small surface dents on .325"X6" side/ no break, extreme deflection
123	Smooth On 305 5% glass 1/16	0	0	1	0	1	8.13		19.56	26.5		1.09346	small surface dents on .325"X6" side/ no break, extreme deflection
124	Smooth On 305 5% glass 1/16	0	0	1	0	1	8.31		19.07	26.3		1.08898	default no break, extreme deflection
125	Smooth On 305 5% glass 1/16	0	0	1	0	1	8.17		19.58	26.8		1.0993	small surface dents on .325"X6" side; no break, extreme deflection
126	Smooth On 305 5% glass 1/32	0	0	1	1	0	8.2		19.18	26.4		1.10143	No Break, extreme deflection
127	Smooth On 305 5% glass 1/32	0	0	1	1	0	8.28		19.03	26.5		1.10355	No Break, extreme deflection
128	Smooth On 305 5% glass 1/32	0	0	1	1	0	8.2		19.36	26.5		1.09532	No Break, extreme deflection
129	Smooth On 305 5% glass 1/32	0	0	1	1	0	8.18		19.21	26.4		1.1024	No Break, extreme deflection
130	Smooth On 305 5% glass 1/32	0	0	1	1	0	8.28		19.44	26.8		1.0925	No Break, extreme deflection
131	Smooth On 305 20% wollastonite	0	0	1	0	0	8.08		19.4	29.3		1.22651	Broke at center. Brittle interior
132	Smooth On 305 20% wollastonite	0	0	1	0	0	8.4		19.35	30		1.21109	Broke at center. Brittle interior
133	Smooth On 305 20% wollastonite	0	0	1	0	0	8.2		19.61	29.9		1.2201	Broke at center. Brittle interior
134	Smooth On 305 20% wollastonite	0	0	1	0	0	8.22		19.65	29.9		1.21465	Broke at center. Brittle interior
135	Smooth On 305 20% wollastonite	0	0	1	0	0	8.4		19.5	30.1		1.20578	Broke at center. Brittle interior
136	105/206 epoxy 5% glass 1/32"	0	1	0	1	0	8.12		19.14	27.8		1.17371	sanded corner to remove defect; white flecks on 3.25" X 6" edge; violent break
137	105/206 epoxy 5% glass 1/32"	0	1	0	1	0	8.3		18.39	27.6		1.18649	violent break
138	105/206 epoxy 5% glass 1/32"	0	1	0	1	0	8.4		19.1	28.5		1.16559	white flecks of glass on 3.25"X 6" edge; violent break
139	105/206 epoxy 5% glass 1/32"	0	1	0	1	0	8.1		19.1	27.9		1.18332	violent break
140	IE 3076 w/ 5% glass 1/16"	0	0	1	0	1	8.32		18.33	27.3		1.17461
141	IE 3076 w/ 5% glass 1/16"	0	0	1	0	1	8.34		18.57	27.9		1.18206
142	IE 3076 w/ 5% glass 1/16"	0	0	1	0	1	8.21		18.71	27.8		1.18753
143	IE 3076 w/ 5% glass 1/16"	0	0	1	0	1	8.26		18.81	27.9		1.17829
144	IE 3076 w/ 5% glass 1/16"	0	0	1	0	1	8.28		18.46	27.5		1.18055
145	IE 3076 raw	0	0	1	0	0	8.38		18.36	27		1.1515
146	IE 3076 raw	0	0	1	0	0	8.21		18.38	26.5		1.15232
147	IE 3076 raw	0	0	1	0	0	8.24		18.3	26.4		1.14879
148	IE 3076 raw	0	0	1	0	0	8.28		18.33	26.6		1.15002
149	IE 3076 raw	0	0	1	0	0	8.4		18.17	26.6		1.14357
150	105/206 epoxy 5% glass 1/16"	0	1	0	0	1	8.25		19.03	28.4		1.18697
151	105/206 epoxy 5% glass 1/16"	0	1	0	0	1	8.24		19.18	28.4		1.17912
152	105/206 epoxy 5% glass 1/16"	0	1	0	0	1	8.37		18.68	28.2		1.18348
153	105/206 epoxy 5% glass 1/16"	0	1	0	0	1	8.28		18.99	28.9		1.20603
154	105/206 epoxy 5% glass 1/16"	0	1	0	0	1	8.22		19.23	28.5		1.18307
155	206 hexagon horizontal	1	1	0	0		8.13		18.89	24.8		1.05961
156	206 hexagon horizontal						8.14		18.96	22.1		0.939603
157	206 hexagon vertical						8.22		19.26	18.7		0.775048
158	206 hexagon vertical						8.19		19.14	22.3		0.933456
159	206 75 air horizontal						8.1		18.9	24		1.02868
160	207 75 air horizontal						8.25		18.96	24.1		1.01097
161	206 75 air vertical						8.14		19.07	25.5		1.0779
162	206 75 air vertical						8.29		19.23	23.9		0.983737
163	206 default sparse Vertical						8.26		19.33	25.2		1.03563
164	206 default sparse vertical						8.24		19.17	22		0.913878
165	206 default Sparse horizontal						8.53		18.94	25.9		1.05193
166	206 default Sparse horizontal						8.52		19.01	20.9		0.84672
167	206 75 air (vert)						8.15		19.05	25.5		1.07771
168	206 75 air						8.11		19.11	25.5		1.07963
169	206 75 air						8.13		19.19	23.1		0.971542
170	206 75 air						8.2		18.98	25.1		1.05823
171	206 hollow						7.83		19.27	25		1.08721
172	206 hollow						8.2		19.42	24.8		1.02189
173	206 hollow						7.86		19.22	23.3		1.01203
174	206 hollow						7.85		19.22	24		1.04377
175	206 laminate						7.93		19.15	22		0.950595
176	206 laminate						7.98		19.21	22.2		0.95025
177	206 laminate						7.88		19.24	22.2		0.960808
178	206 laminate						8.03		19.23	22.2		0.943351
179	IE 3076 w/ Wollastonite 75 air						8.14		19.22	27.4		1.14918
180	IE 3076 w/ Wollastonite 75 air						8.16		19.24	22.5		0.940378
181	IE 3076 w/ Wollastonite 75 air						8.21		19.26	23.1		0.958578
182	IE 3076 w/ Wollastonite 75 air						8.15		19.17	25.5		1.07097
183	IE 3076 w/ Wollastonite hollow						8.02		19.17	30		1.28038
184	IE 3076 w/ Wollastonite hollow						7.97		19.28	28.6		1.22128
185	IE 3076 w/ Wollastonite hollow						8.01		19.27	28.6		1.21581
186	IE 3076 w/ Wollastonite hollow						8.04		19.13	29.9		1.2756
187	IE 3076 w/ Wollastonite laminate						8.03		19.14	23.2		0.99048
188	IE 3076 w/ Wollastonite laminate						8.04		19.2	23.2		0.986156
189	IE 3076 w/ Wollastonite laminate						8.13		19.24	23.1		0.969017
190	IE 3076 w/ Wollastonite laminate						8.08		19.3	23.2		0.97619
191	finger link 75 air									12.5
192	Wheel Sparse Filled with Epoxy									20.6
193	Wrench Wollastonite hollow									19.4
194	Wrench Solid fill ABS									17
195	Wrench Sparse fill Wollastonite									19.8
196	Wrench Smartfill Wollastonite									10.2
197	Wrench Smartfill Wollastonite (Longer laminate handle)									9.7
	span 10cm
